# Supplementary material for: Predicting Meridian in Chinese traditional medicine using machine learning approaches
Source: PLoS Comput Biol. 2019 Nov 25;15(11):e1007249. doi: 10.1371/journal.pcbi.1007249 (PMC6876772; doi:10.1371/journal.pcbi.1007249)
Supplement: S1 Table — (XLSX) [file pcbi.1007249.s005.xlsx]

## Sheet: TableS3
Table S1. The Meridians and other TCM annotations for the 646 herbs.
Herb.ID	Web.Link	Pinyin.Name	Chinese.Name	English.Name	Latin.Name	Properties	Meridians	Effect
941	http://119.3.41.228/tcmid/herb/941/	E JIAO	阿胶	Donkey hide gelatin	Colla Corii Asini	Mild,Sweet	LUNG,LIVER,KIDNEY	1. Treatment of blood deficiency manifested as dizziness, blurred vision and palpitations. Donkey hide gelatin (Ejiao) is used with Ginseng (Renshen), Chinese angelica root (Danggui) and Prepared rehmannia root (Shudihuang). 2. Treatment of hemorrhage manifested as vomiting with bl
1006	http://119.3.41.228/tcmid/herb/1006/	LING ZHI	灵芝	Lucid Ganoderma Equivalent plant: Ganoderma japonicum	Ganoderma lucidum	Mild,Sweet	LUNG,SPLEEN,LIVER,HEART,KIDNEY	To boost qi- blood, quiet heart and spirit, fortify spleen and stomach, lower cholesterol.
1010	http://119.3.41.228/tcmid/herb/1010/	YUAN ZHI	远志	Thinleaf Milkwort Equivalent plant: Polygala sibirica	Polygala tenuifolia	Minor Warm,Pungent,Bitter	LUNG,HEART	To quiet heart and spirit, dispel phlegm and open orifices, resolve toxin and disperse swelling.
1019	http://119.3.41.228/tcmid/herb/1019/	BIAN DOU	扁豆	Niger Bean*	Lablab niger	Mild,Sweet	SPLEEN,STOMACH	1. Treatment of deficient spleen not transforming and transporting water manifested as lassitude, poor appetite, loose stool or diarrhea, or leukorrhea due to downward flowing of turbid dampness. Hyacinth bean (Biandou) is used with Ginseng (Renshen), White atractylodes (Baizhu) and Poria (Fuling) in the formula Shen Ling Baizhu San. 2. Treatment of disharmony of the spleen and stomach due to inv…
1023	http://119.3.41.228/tcmid/herb/1023/	QI YE YI ZHI HUA	七叶一枝花	rhizome of Verticillate Paris	Rhizoma Paridis verticillatae	Cold,Bitter	LIVER	Treatment of boils, carbuncies, sore throat, venomous snake bite, traumatic pain, convulsions.
1027	http://119.3.41.228/tcmid/herb/1027/	SU GENG	苏梗	stem of Common Perilla	Caulis Perillae Frutescentis	Minor Warm,Pungent,Sweet	LUNG,SPLEEN,STOMACH
1050	http://119.3.41.228/tcmid/herb/1050/	YE JU HUA	野菊花	Indian Wild Chrysanthemum Flower	Chrysanthemum indicum	Minor cold,Pungent,Bitter	LUNG,LIVER	To lower blood pressure, clear heat and resolve toxin.
1058	http://119.3.41.228/tcmid/herb/1058/	PAO HE ZI	炮诃子	PreparedFruit of Medicine Terminalia	Fructus Terminaliae Preparata	Mild,Sour,Bitter,Punkery	LUNG,LARGE INTESTINE	Treatment of protracted diarrhea with hematochezia and prolapse of the rectum, chronic cough with sore throat and hoarseness of voice.
1076	http://119.3.41.228/tcmid/herb/1076/	DA ZAO	大枣	Chinese Date Equivalent plant: Ziziphus jujuba var inermis	Ziziphus jujuba	Warm,Sweet	SPLEEN,STOMACH	To supplement center and boost qi , nourish blood and quiet spirit.
1098	http://119.3.41.228/tcmid/herb/1098/	HU LU BA	葫芦巴	Common Fenugreek	Trigonella foenum -graecum	Warm,Bitter	LIVER,KIDNEY	To lower cholesterol, warm kidney, dispel cold, relieve pain.
1110	http://119.3.41.228/tcmid/herb/1110/	TIAN MEN DONG	天门冬	Cochinchinese Asparagus	Asparagus cochinchinensis [Syn. Asparagus lucidus ]	Sweet, bitter,Extreme Cold	LUNG,KIDNEY	To enrich yin and moisten dryness, clear lung and downbear fire.
1123	http://119.3.41.228/tcmid/herb/1123/	ZE LAN	泽兰	Shiny Bugleweed	Lycopus lucidus	Bitter, pungent,slightly warm	LIVER,SPLEEN	To quicken blood and transform stasis, move water and disperse swelling, resolve toxin and eliminate welling abscess.
1152	http://119.3.41.228/tcmid/herb/1152/	WU ZHAO LONG	五爪龙	Cairo Morningglory	Ipomoea cairica [Syn. Ipomoea palmata ]	Cold,Sweet,Bitter	LUNG,LARGE INTESTINE,LIVER	To clear heat and resolve toxin, disinhibit water and free strangury.
1153	http://119.3.41.228/tcmid/herb/1153/	BAI JIN HUA	白槿花	Shrubalthea Flower	Flos Hibisci	Cool,Sweet,Slightly Bitter	LUNG,SPLEEN,LIVER
1158	http://119.3.41.228/tcmid/herb/1158/	HUANG BI	黄蘗	bark of Amur corktree	Cortex Phellodendri	Cold,Bitter	BLADDER,LARGE INTESTINE,KIDNEY
1173	http://119.3.41.228/tcmid/herb/1173/	FU ZI	附子	Prepared Common Monkshood Daughter Root Equivalent plant: Aconitum carmichaeli cv	Aconitum carmichaeli	Extreme Hot,Pungent,Sweet	SPLEEN,HEART,KIDNEY	To return yang and treat collapse, supplement fire and reinforce yang.
1197	http://119.3.41.228/tcmid/herb/1197/	MU BIE ZI	木龞子	Cochinhina Momordica Seed	Momordica cochinchinensis	Warm,Slightly Sweet,Bitter	SPLEEN,STOMACH,LIVER	To dissipate binds and disperse swelling, attack toxin and cure sores.
1210	http://119.3.41.228/tcmid/herb/1210/	JIANG PI	姜皮	Ginger peel	Cortex Zingiberis	Warm,Pungent	LUNG,SPLEEN,STOMACH
1213	http://119.3.41.228/tcmid/herb/1213/	HE CAO YA	鹤草芽	Agrimonia bud	Gemma Agrimoniae	Bitter,cool	LIVER,SMALL INTESTINE,LARGE INTESTINE	To kill tapeworm. Agrimonia bud (Hecaoya) is taken with warm boiled water in the morning before breakfast. The tapeworm should be discharged within five to six hours.
1224	http://119.3.41.228/tcmid/herb/1224/	QING FENG TENG	清风藤	Orientvine	Sinomenium acutum	Warm,Pungent,Bitter	SPLEEN,LIVER	To dispel wind and free network vessels, dispel damp and relieve pain.
1225	http://119.3.41.228/tcmid/herb/1225/	SHAN KU MAI	山苦荬	China Ixeris	Ixeris chinensis	Cool,Bitter	LUNG,LIVER	To clear heat and resolve toxin, disperse swelling and expel pus, cool blood and stanch bleeding.
1235	http://119.3.41.228/tcmid/herb/1235/	CHANG PU	菖蒲	rhizome of Grassleaf sweetflag.	Rhizoma Acori graminei	Warm,Pungent,Bitter	STOMACH,HEART
1266	http://119.3.41.228/tcmid/herb/1266/	DA LI ZI	大力子	achene of Great Burdock	Fructus Arctii lappae	Cold,Pungent,Bitter	LUNG,STOMACH	Treament of cough and expectroation in influenza or upper respiratory infection, measles, rubella, sore throat, mumps, erysipelas, carbuncles and sores.
1277	http://119.3.41.228/tcmid/herb/1277/	JI DAN	鸡胆	Chicken Bile	fel gallus domesticus	Mild,Sweet	LUNG
1278	http://119.3.41.228/tcmid/herb/1278/	ZHI JIANG CAN	制僵蚕	Prepared Stiff Silkworm	Bombyx Batryticatus Preparata	Mild,Pungent,Salty	LUNG,LIVER	1. Treatment of convulsions due to high fever and epileptic spasms. White-stiff silkworm (Baijiangcan) is used with Gastrodia tuber (Tianma), Arisaema tuber with bile (Dannanxing) and Ox gallstone (Niuhuang) in the formula Qianjin San. 2. Treatment of chronic convulsions with prolo
1279	http://119.3.41.228/tcmid/herb/1279/	WANG JIANG	王浆	Royal jelly	Lac Regis Apis	Mild,Sweet,Sour	SPLEEN,LIVER
1282	http://119.3.41.228/tcmid/herb/1282/	BAI ZI REN	柏子仁	Chinese Arborvitae Kernel*	Biota orientalis	Mild,Sweet	LARGE INTESTINE,HEART,KIDNEY	To nourish heart and quiet spirit, constrain sweat, moisten intestines and free stool.
1283	http://119.3.41.228/tcmid/herb/1283/	CONG	葱	Allium bulb, Wild scallion, Chinese green onion	Bulbus Allii Fistulosi	Warm,Pungent	LUNG,STOMACH
1304	http://119.3.41.228/tcmid/herb/1304/	ZHI MU	知母	Common Anemarrhena	Anemarrhena asphodeloides	Cold,Sweet,Bitter	LUNG,STOMACH,KIDNEY	To clear heat and drain fire, enrich yin and moisten dryness, eliminate vexation and allay thirst.
1308	http://119.3.41.228/tcmid/herb/1308/	KU DI DING	苦地丁	Bunge Corydalis	Corydalis bungeana	Cold,Pungent,Bitter	LIVER,HEART	To clear heat toxin, disperse swollen welling abscess.
1311	http://119.3.41.228/tcmid/herb/1311/	ZHI MA	芝麻	white seed of Oriental Sesame	Semen Sesami	Mild,Sweet	LUNG,SPLEEN,LIVER,KIDNEY	Treatment of dizziness, blurred vision, tinnitus, impaired hearing, premature greying of the hair and beard, loss of hair after a serious disease, constipation.
1328	http://119.3.41.228/tcmid/herb/1328/	BEI SHA SHEN	北沙参	Coastal Glehnia	Glehnia littoralis	Minor cold,Sweet	LUNG,STOMACH	To nourish yin and clear lung, boost stomach and engender liquid.
1331	http://119.3.41.228/tcmid/herb/1331/	DING XIANG YE	丁香叶	Clove leaf	Folium Caryophylli	Warm,Pungent	SPLEEN,STOMACH,KIDNEY	Treatment of hiccup, vomiting, anorexia, diarrhea and epigastric and abdomen pain with cold sensation in deficiency-cold syndromes of the spleen and stomach, impotence due to deficiency of the kidney yang.
1333	http://119.3.41.228/tcmid/herb/1333/	LONG DAN CAO	龙胆草	root of Przewalsk Gentian	Radix Gentianae	Cold,Bitter	BLADDER,LIVER,GALLBLADDER	Treatment of jaundice caused by damp-heat, swelling and itching of the vulva with excessive leukorrhea, prolonged erection of the penis with spontaneous emission, eczema accompanied by itching, blood-shot eyes, impairment of hearing, pain in the costal regions and bitter taste in the mouth, convulsion.
1344	http://119.3.41.228/tcmid/herb/1344/	XUE YU TAN	血余炭	Carbonized Hair	Crinis Carbonisatus	Mild,Bitter,Punkery	BLADDER,STOMACH,LIVER	Treatment of hematemesis, epistaxis, hematuria, abnormal uterine bleeding, traumatic bleeding.
1345	http://119.3.41.228/tcmid/herb/1345/	DANG SHEN	党参	Pilose Asiabell Equivalent plant: Codonopsis pilosula var modesta, Codonopsis tangshen , Codonopsis tubulosa , Codonopsis subglobosa, Codonopsis canescens, Codonopsis clematidea	Codonopsis pilosula	Mild,Sweet	LUNG,SPLEEN	To fortify spleen and supplement lung, boost qi and engender liquid.
1346	http://119.3.41.228/tcmid/herb/1346/	JUAN BAI	卷柏	Tamariskoid Spikemoss Equivalent plant: Selaginella pulvinata	Selaginella tamariscina	Mild,Pungent	LIVER,HEART	To quicken blood and free menstruation (raw), transform stasis and stanch bleeding (scorch-fry).
1347	http://119.3.41.228/tcmid/herb/1347/	LI PI	梨皮	pericarp of bretschneider Pear	pericarpium pyri	Cool,Sweet,Slightly Sour	LUNG,STOMACH
1369	http://119.3.41.228/tcmid/herb/1369/	TIAN DONG	天冬	Cochinchinese Asparagus Root	Radix Asparagi	Cold,Sweet,Bitter	LUNG,KIDNEY	Treatment of dryness of lung marked by dry cough, or paroxysmal cough with sticky sputum, dry throat, thirst, ano constipation.
1376	http://119.3.41.228/tcmid/herb/1376/	YIN XING CAO	阴行草	Chinese Siphonostegia	Siphonostegia chinensis	Bitter,warm	HEART,SPLEEN	To clear heat and disinhibit damp, quicken blood and dispel stasis.
1379	http://119.3.41.228/tcmid/herb/1379/	SHI HU	石斛	Dendrobium	Herba Dendrobii	Minor cold,Sweet	STOMACH,KIDNEY	Treatment of thirst due to impairment to yin or deficiency of body fluid, loss of appetite with nausea, fever in deficiency conditions after a severe disease, impaired vision.
1381	http://119.3.41.228/tcmid/herb/1381/	XIAN LING PI	仙灵脾	all-grass of Longspur epimedium	herba epimedii	Warm,Pungent,Sweet	LUNG,KIDNEY	Treatment of impotence, seminal emission, weakness of the limbs, rheumatic or rheumatoid arthralgia with numbness and muscle contracture, climacteric hypertension.
1387	http://119.3.41.228/tcmid/herb/1387/	SANG PIAO XIAO	桑螵蛸	Egg Capsule of Mantid	Ootheca Mantidis	Mild,Sweet,Salty	LIVER,KIDNEY	To arrest spontaneous emission, to reduce excessive urination, and to cure turbid discharge from the urethra. cturnal emission, spermatorrhea, enuresis, frequent urination, turbid discharge with urine.
1393	http://119.3.41.228/tcmid/herb/1393/	LU XIAN CAO	鹿衔草	Chinese Pyrola Equivalent plant: Pyrola decorata, Pyrola japonica, Pyrola incarnata, Pyrola rotundifolia , Pyrola atropurpurea, Pyrola calliantha var tibetana	Pyrola calliantha [Syn. Pyrola rotundifolia ssp. chinensis]	Warm,Sweet,Bitter	LIVER,KIDNEY	To dispel wind-damp, strengthen sinews and bones, stanch bleeding.
1399	http://119.3.41.228/tcmid/herb/1399/	BAI JIE ZI	白芥子	White Mustard Seed	Sinapis alba	Warm,Pungent	LUNG	To transform phlegm and expel rheum, dissipate binds and disperse swelling.
1401	http://119.3.41.228/tcmid/herb/1401/	ZI WAN	紫菀	Tatarion Aster	Aster tataricus	Warm,Pungent,Sweet,Bitter	LUNG	To moisten lung and precipitate qi, relieve cough and dispel phlegm.
1412	http://119.3.41.228/tcmid/herb/1412/	DONG KUI ZI	冬葵子	seed of Cluster Mallow	Semen Malvae verticillatae	Cold,Sweet	BLADDER,LARGE INTESTINE,SMALL INTESTINE	1. Treatment of dysuria and edema. Abutilon (Dongkuizi) is used with Poria (Fuling) and White atractylodes (Baizhu). 2. Treatment of scanty urine with blood and painful urination. Abutilon (Dongkuizi) is used with Plantain seed (Cheqianzi), Lygodium spores (Haijinsha) and Talc (Huashi). 3. Treatment of obstructed lactation and breast distension. Abutilon (Dongkuizi) is used with Amomum fruit (Sha…
1419	http://119.3.41.228/tcmid/herb/1419/	SHAN DOU GEN	山豆根	Tonkin Sophora Root	Sophora subprostrata [Syn. Sophora tonkinensis]	Cold,Bitter	LUNG,STOMACH	To clear heat and resolve toxin, disinhibit throat and disperse swelling.
1421	http://119.3.41.228/tcmid/herb/1421/	MA QIAN ZI	马钱子	Nut-vomitive Poisonnut Equivalent plant: Strychnos wallichiana	Strychnos nux-vomica	Cold,Bitter	SPLEEN,LIVER	To free network vessels and relieve pain, dissipate binds and disperse swelling.
1428	http://119.3.41.228/tcmid/herb/1428/	CONG BAI	葱白	Fistular Onion	Allium fistulosum	Warm,Pungent	LUNG,STOMACH	To effuse exterior, free yang , resolve toxin, kill worms.
1434	http://119.3.41.228/tcmid/herb/1434/	MA CHI XIAN	马齿苋	Purslane	Portulaca oleracea	Cold,Sour	LARGE INTESTINE,LIVER	To clear heat and resolve toxin, cool blood and stanch bleeding.
1441	http://119.3.41.228/tcmid/herb/1441/	XIANG ZHANG MU	香樟木	stem of Yellow cinnamon	Ligum Cinnamomi Camphorae	Warm,Slightly Pungent	SPLEEN,STOMACH
1452	http://119.3.41.228/tcmid/herb/1452/	HAN SAN QI	汉三七	Sanchi	Radix Notoginseng	Warm,Pungent,Slightly Bitter	STOMACH,LIVER	Treatment of hemoptysis, hematemesis, epistaxis, hematochezia, abnormal uterine bleeding, traumatic bleeding, pricking pain in the chest and abdomen, traumatic swelling and pain.
1462	http://119.3.41.228/tcmid/herb/1462/	CAN SHA	蚕砂	Silkworm excrement	Excrementum Bombycis Mori	Warm,Pungent,Sweet	SPLEEN,STOMACH,LIVER	1. Treatment of damp-heat obstruction syndrome. Silkworm excrement (Cansha) is used with Tetrandra root (Fangji), Coix seed (Yiyiren) and Talc (Huashi) in the formula Xuanbi Tang .2. Eczema. The decoction of the herb is used for external washing. 3. Treatment of turbid dampness blocking the spleen and stomach manifested as vomiting, diarrhea, cramps and abdomen pain. Silkworm excrement (Cansha) i…
1467	http://119.3.41.228/tcmid/herb/1467/	PAO JIANG	炮姜	Prepared Ginger	Rhizoma Zingiberis Praeparata	Warm,Pungent	LUNG,SPLEEN,STOMACH	Treatment of hmatemesis, hemafecia, hemoptysis and metrorrhagia of asthenia-cold type.
1472	http://119.3.41.228/tcmid/herb/1472/	WANG BU LIU XING	王不留行	Cowherb	Vaccaria segetalis [Syn. Vaccaria pyramidata ]	Mild,Bitter	STOMACH,LIVER	To quicken blood and free menstruation, promote lactation and disperse edema.
1474	http://119.3.41.228/tcmid/herb/1474/	TIAN DI DING	甜地丁	Manyflower Gueldenstaedtid Herb	Herba Gueldenstaedtiae Multiflorae	Cold,Pungent,Bitter	LIVER,HEART
1501	http://119.3.41.228/tcmid/herb/1501/	TIAN HUA FEN	天花粉	Mongolian Snakegourd Root	Trichosanthes kirilowii	Bitter, slightly sweet,cold	LUNG,STOMACH	To clear heat and engender liquid, disperse swelling and expel pus.
1509	http://119.3.41.228/tcmid/herb/1509/	JUE MING ZI	决明子	Sickle Senna Seed	Cassia tora	Sweet, bitter,slightly cold	LIVER,LARGE INTESTINE	See Cassia obtusifolia.
1516	http://119.3.41.228/tcmid/herb/1516/	FEI ZI	榧子	Torrya seed	Semen Torreyae	Sweet,neutral	LUNG,LARGE INTESTINE	For ascariasis and taeniasis. For constipation due to dryness of intestine.
1518	http://119.3.41.228/tcmid/herb/1518/	WU WEI ZI	五味子	Chinese Magnoliavine Equivalent plant: Schisandra sphenanthera	Schisandra chinensis	Warm,Sour	LUNG,HEART,KIDNEY	To promote contraction and secure astriction, boost qi and engender liquid, quiet heart and spirit.
1554	http://119.3.41.228/tcmid/herb/1554/	TU MU XIANG	土木香	Elecampane Inula Equivalent plant: Inula racemosa	Inula helenium	Warm,Pungent,Bitter	SPLEEN,LIVER	To fortify spleen and harmonize stomach, regulate qi and resolve depression, relieve pain and quiet fetus.
1563	http://119.3.41.228/tcmid/herb/1563/	FU PIAN	附片	Common Monkshood Daughter Root	Rhizoma Aconiti Lateralis	Extreme Hot,Pungent,Sweet	SPLEEN,HEART,KIDNEY	Treatment of collapse with cold limbs and faint pulse, impotence, frigidity, precordial and abdomen pain with cold sensation, vomiting and diarrhea or edema accompanied by aversion to cold and cold extremities, colds in patients with yang deficiency, chronic arthritis due to attack of cold and damp (marked by persistent severe joint pain, fixed in place and accompanied by heaviness sensation and …
1564	http://119.3.41.228/tcmid/herb/1564/	ZHI RU XIANG	制乳香	Prepared Frankincense	Resina Olibani Praparata	Warm,Pungent,Bitter	SPLEEN,LIVER,HEART	Treatment of pains caused by blood stagnation
1567	http://119.3.41.228/tcmid/herb/1567/	XIA TIAN JU	下田菊	Common Adenostema Herb	Herba Adenostemmatis	Warm,Pungent,Bitter	LIVER
1569	http://119.3.41.228/tcmid/herb/1569/	XUE JIE	血竭	Calamus gum, Dragon&#39;s blood	Sanguis Draconis	Mild,Sweet,Salty	LIVER,HEART	Treatment of: 1. Hemorrhages due to external injuries. Dragon&#39;s blood (Xuejie) can be taken alone for external use, or it can be combined with Cattail pollen (Puhuang). 2. Chronic ulcers. Dragon&#39;s blood (Xuejie) is used with Frankincense (Ruxiang) and Myrrh (Moyao) for external use. 3. Swelling and pain due to blood stagnation caused by external injuries. Dragon&#39;s blood (Xuejie) is us…
1577	http://119.3.41.228/tcmid/herb/1577/	DA HUO XUE	大活血	Stem of Sargentgloryvine	Caulis Sargentodoxae	Mild,Bitter	LARGE INTESTINE,LIVER	Treatment of acute appendicitis, amenorrhea, dysmenorrhea, rheumatic arthralgia, traumatic swelling and pain.
1592	http://119.3.41.228/tcmid/herb/1592/	LAO GUAN CAO	老鹳草	Wilford Cranesbill Equivalent plant: Erodium stephanianum , Geranium sibiricum , Geranium nepalense , Geranium pratense	Geranium wilfordii	Mild,Pungent,Bitter	STOMACH,LIVER	To dispel wind-damp, free channels and network vessels, check dysentery and diarrhea.
1595	http://119.3.41.228/tcmid/herb/1595/	GUO LU HUANG	过路黄	all-grass of Heavyspike Loosestrife	Herba Lysimachiae	Minor Warm,Pungent,Sweet	BLADDER,LIVER,KIDNEY,GALLBLADDER
1602	http://119.3.41.228/tcmid/herb/1602/	XIN YI	辛荑	Lily Magnolia Buds Equivalent plant: Magnolia liliflora, Magnolia sprengeri , Magnolia biondii , Magnolia denudata	Magnolia liliflora	Warm,Pungent	LUNG,STOMACH	To dissipate wind-cold, relieve stuffed nose.
1630	http://119.3.41.228/tcmid/herb/1630/	JIN YING ZI	金樱子	Cherokee Rose Seed	Rosa laevigata	Mild,Sour,Punkery	BLADDER,LARGE INTESTINE,KIDNEY	To secure essence and reduce urine, astringe intestines and check diarrhea.
1651	http://119.3.41.228/tcmid/herb/1651/	CAO GUO	草果	Tsaoko	Fructus tsaoko	Warm,Pungent	SPLEEN,STOMACH	Treatment of accumulation of damp in the spleen and the stomach manifested by epigastric distension, fullness and pain accompanied by vomiting, malaria with paroxysms of chills and fever.
1654	http://119.3.41.228/tcmid/herb/1654/	CHAN SU	蟾酥	Toad Skin Secretion Cake	Bufo bufo gargarizans, Bufo melanostictus	Warm,Pungent	HEART	To resolve toxin, relieve pain, open orifices and arouse spirit.
1655	http://119.3.41.228/tcmid/herb/1655/	GUANG XI E ZHU	广西莪术	rhizome of Kwangsi Turmeric	Rhizoma Curcumae	Warm,Pungent,Bitter	SPLEEN,LIVER	Treatment of mass in the abdomen, amenorrhea due to blood stasis, distension and pain due to stagnation of undigested food, carcinoma of cervix at early stage.
1656	http://119.3.41.228/tcmid/herb/1656/	GAN JIANG	干姜	Common Ginger Dried Rhizome	Zingiber officinale	Hot,Pungent	LUNG,SPLEEN,STOMACH,HEART,KIDNEY	To warm center and dissipate cold, return yang and free vessels, warm lung and transform rheum.
1660	http://119.3.41.228/tcmid/herb/1660/	MA HUANG	麻黄	Chinese Ephedra Equivalent plant: Ephedra equisetina , Ephedra intermedia , Ephedra minuta , Ephedra monosperma, Ephedra likiangensis, Ephedra saxatilis, Ephedra gerardiana	Ephedra sinica	Warm,Pungent,Slightly Bitter	LUNG,BLADDER	To effuse sweat and resolve exterior, diffuse lung and calm asthma, disinhibit water and disperse edema.
1670	http://119.3.41.228/tcmid/herb/1670/	BAI GUO YE	白果叶	Ginkgo Leaf	Ginkgo biloba	sweet,bitter,astringent,neutral	HEART,LUNG	To quicken blood and nourish heart, constrain lung and astringe intestines.
1671	http://119.3.41.228/tcmid/herb/1671/	GUANG ZAO	广枣	fruit of Axillary choerospondias	Fructus Choerospondiatis	Cold,Sour,Punkery	SPLEEN,LIVER	Treatment of stagnation of qi and blood with pectoral pain, palpitation and shortness of breath, uneasiness in mind.
1692	http://119.3.41.228/tcmid/herb/1692/	LU LU TONG	路路通	Beautiful Sweetgum	Liquidambar formosana [Syn. Liquidambar taiwaniana]	Mild,Bitter	STOMACH,LIVER,KIDNEY	To expel wind and eliminate damp, soothe liver and quicken network vessels, disinhibit water.
1695	http://119.3.41.228/tcmid/herb/1695/	HAN SHI	寒食		Massa Hanshi Fermentata	Cold,Pungent,Bitter	LUNG,KIDNEY
1698	http://119.3.41.228/tcmid/herb/1698/	LING MAO XIANG	灵猫香	Civet	Viverra zibetha	Warm,Pungent	LIVER,HEART,KIDNEY	To move qi , quicken blood, quiet spirit, relieve pain.
1702	http://119.3.41.228/tcmid/herb/1702/	SHA YUAN ZI	沙苑子	Flatstem Milkvetch Seed	Semen Astragali Complanati	Sweet,warm	LIVER,KIDNEY	Treatment of backache, nocturnal emission and premature ejaculation in deficiency of yin of the kidney, turbid discharge with urination, excessive leukorrhea, dribbling urination after urination, dizziness and blurred vision.
1708	http://119.3.41.228/tcmid/herb/1708/	BAI MA GU	白马骨	all - grass of Snow of June.	Herba Serissae	Cool,Pungent,Bitter	SPLEEN,LIVER
1712	http://119.3.41.228/tcmid/herb/1712/	DI FU ZI	地肤子	fruit of Belvedere	Fructus Kochiae	Cold,Bitter	BLADDER	Treatment of painful and difficult urination, pruritus vulvae with leukorrhea, rubella, eczema, cutaneous pruritus.
1738	http://119.3.41.228/tcmid/herb/1738/	ZHI HUANG JING	制黄精	Prepared Rhizome of Fragrant Solomonseal	Rhizoma Polygonati Praeparata	Mild,Sweet	LUNG,SPLEEN,KIDNEY	Treatment of weakness of the spleen and the stomach marked by lassitude, dryness in the mouth and anorexia, dry cough due to deficiency of yin of the lung, deficiency of vital essence and blood, diabetes caused by internal heat.
1739	http://119.3.41.228/tcmid/herb/1739/	JI NEI JIN	鸡内金	Chicken’s Gizzard Endothelium	Gallus gallus domesticus	Mild,Sweet	BLADDER,SPLEEN,STOMACH,SMALL INTESTINE	To fortify spleen and disperse food, rough essence and arrest emission, disperse concretion and transform stone.
1766	http://119.3.41.228/tcmid/herb/1766/	DA SUAN	大蒜	Garlic	Allium sativum	Warm,Pungent	LUNG,SPLEEN,STOMACH	To warm center and move stagnation, resolve toxin, kill worms.
1767	http://119.3.41.228/tcmid/herb/1767/	CAO WU	草乌	Kusnezoff Monkshood Root	Radix Aconiti Kusnezoffii	Hot,Pungent	SPLEEN,HEART,KIDNEY	Treatment of rheumatic and rheumatoid arthralgia, precordial and abdomen pain with cold sensation, abdomen pain caused by cold, anaethesia.
1784	http://119.3.41.228/tcmid/herb/1784/	XI HONG HUA	西红花	Saffron	Stigma Croci	Mild,Sweet	LIVER,HEART	Treatment of amenrrhea with abdominal mass formation, blood stasis after childbirth, eruptions in infectious diseases, emotional dejection, mania.
1801	http://119.3.41.228/tcmid/herb/1801/	XIAO JI	小蓟	Setose Thistle	Cirsium setosum	Cool,Sweet,Bitter	LIVER,HEART	To cool blood and stanch bleeding, clear heat and disperse swelling.
1813	http://119.3.41.228/tcmid/herb/1813/	YI TANG	饴糖	moltose	Saccharum granorum	Warm,Sweet	LUNG,SPLEEN,STOMACH
1844	http://119.3.41.228/tcmid/herb/1844/	CHONG WEI ZI	茺蔚子	Motherwort Fruit	Fructus Leonuri	Minor cold,Sweet	LIVER,HEART,KIDNEY	Treatment of menstrual disorders, amenorrhea, hysmenorrhea, inflammation of the eye with formation of corneal opacity, dizziness and headache.
1849	http://119.3.41.228/tcmid/herb/1849/	CHEN PI	陈皮	Dried Tangerine Peel	Pericarpium Citri Reticulatae	Warm,Pungent,Bitter	LUNG,SPLEEN	Treatment of distension and fullness sensation in the chest and epigastrium with anorexia, vomiting and diarrhea, cough with copious phlegm.
1881	http://119.3.41.228/tcmid/herb/1881/	GU JING CAO	谷精草	Pipewart	Eriocaulon buergerianum	Mild,Sweet	STOMACH,LIVER	To dispel wind and dissipate heat, brighten eyes and eliminate eye screens.
1882	http://119.3.41.228/tcmid/herb/1882/	DAI MAO	玳瑁	Turtle	Carapax Eretmochelydis	Cold,Sweet,Salty	LIVER,HEART
1883	http://119.3.41.228/tcmid/herb/1883/	ROU CONG RONG	肉苁蓉	Desertliving Cistanche Equivalent plant: Cistanche salsa	Cistanche deserticola	Warm,Sweet,Salty	LARGE INTESTINE,KIDNEY	To supplement kidney and invigorate yang , boost essence and blood, moisten intestines and free stool.
1893	http://119.3.41.228/tcmid/herb/1893/	BIE JIA	鳖甲	Turtle Shell	Carapax Trionycis	Cold,Salty	SPLEEN,LIVER,KIDNEY	Treatment of fever due to deficiency of yin, consumptive fever, dizziness, tremor or fainting due to deficiency of yin, amenorrhea, mass in the abdomen, chronic malaria with splenomegaly.
1906	http://119.3.41.228/tcmid/herb/1906/	GU YA	谷芽	Millet Sprout	Fructus Setariae Germinatus;Fructus Oryzae germinatus	Mild,Sweet	SPLEEN,STOMACH	Treatment of retention of undigested food with abdominal distension and foul breath, weakness of the spleen and the stomach with anorexia.Fructus Setariae Germinatus (stir-fried):Anorexia.Fructus Setariae Germinatus (charred): Retention of undigested food.
1907	http://119.3.41.228/tcmid/herb/1907/	MING DANG SHEN	明党参	Medicinal Changium	Changium smyrnioides	Minor cold,Sweet,Slightly Bitter	LUNG,SPLEEN,LIVER	To moisten lung and transform phlegm, nourish yin and harmonize stomach, resolve toxin.
1911	http://119.3.41.228/tcmid/herb/1911/	LING YANG JIAO	羚羊角	Antelope Horn	Cornu Saigae Tataricae	Cold,Salty	LIVER,HEART	Treatment of high fever with convulsion and impairment of consciousness, eclompsia, epilepsy, mamia, headache and dizziness, redness of the eye with corneal opacity, epidemic fibrile diseases with eruption, carbuncle, abscess and sores.
1923	http://119.3.41.228/tcmid/herb/1923/	CHUI PEN CAO	垂盆草	all - grass of Stringy stonecrop	Herba Sedi sarmentosi	Cool,Sweet,Slightly Sour,Neutral	SMALL INTESTINE,LIVER,HEART,GALLBLADDER	Treatment of jaundice with oliguria caused by damp-heat, acute and chronic hepatitis, carbuncles and sores.
1932	http://119.3.41.228/tcmid/herb/1932/	BING PIAN	冰片	Borneol	Dryobalanops aromatica	Minor cold,Pungent,Bitter	LUNG,SPLEEN,HEART	To open orifices and free spirit, dissipate heat and relieve pain, eliminate screen and brighten eyes.
1954	http://119.3.41.228/tcmid/herb/1954/	ZAO JIA	皂荚	Chinese Honeylocust	Gleditsia sinensis [Syn. Gleditsia horrida]	Warm,Pungent	LUNG,LARGE INTESTINE	To relieve cough and dispel phlegm, open orifices, kill worms and dissipate binds.
1957	http://119.3.41.228/tcmid/herb/1957/	CHI SHAO	赤芍	Red Peony root	Radix Paeoniae Rubra	Minor cold,Bitter	LIVER	Treatment of maculation in epidemic diseases, spitting of blood, epistaxis, inflammation of the eye, pain in the chest and costal regions, amenorrhea, dysmenorrhea, mass formation in the abdomen, traumatic injury, boils and sores.
1970	http://119.3.41.228/tcmid/herb/1970/	HU JIAO	胡椒	Black Pepper	Piper nigrum	Hot,Pungent	LARGE INTESTINE,STOMACH	To warm center and dissipate cold, precipitate qi, disperse phlegm.
1975	http://119.3.41.228/tcmid/herb/1975/	MA YOU	麻油	Sesame Oil	Oleum Sesami	Cool,Sweet	LIVER,KIDNEY	For relaxing the bowels and moisten the lung the lung when taken orally, also used as ground substance in making ointment and plaster for external application.
1991	http://119.3.41.228/tcmid/herb/1991/	ZHI SANG BAI PI	炙桑柏皮	Prepared root-bark White Mulberry	Cortex Mori radicis Praeparata	Cold,Sweet	LUNG	Treatment of cough and asthma caused by heat in the lung, anasarca with oliguria.
2057	http://119.3.41.228/tcmid/herb/2057/	PU GONG YING	蒲公英	Mongolian Dandelion	Taraxacum mongolicum	Cold,Sweet,Bitter	STOMACH,LIVER	To clear heat and resolve toxin, dissipate binds and disperse swelling, disinhibit urine and free strangury.
2103	http://119.3.41.228/tcmid/herb/2103/	ZHI ZI WAN	炙紫菀	Prepared root of tatarian aster	radix asteris Praeparata	Warm,Pungent,Sweet,Bitter	LUNG	Treatment of acute or chronic cough and asthma with copious expectoration, hemoptysis in consumptive diseases.
2124	http://119.3.41.228/tcmid/herb/2124/	GAN QING QING LAN	甘青青兰	all-grass of Tangut Dragonhead	Herba Dracocephali tangutici	Cold,Sweet,Bitter	STOMACH,LIVER
2150	http://119.3.41.228/tcmid/herb/2150/	DAN DOU CHI	淡豆豉	Fermented Soybean	Semen Sojae Praeparata	Cold,Pungent	LUNG,STOMACH	Treatment of chills, fever and headache in colds and influenza, vexation, oppressed feeling in the chest and insomnia.
2152	http://119.3.41.228/tcmid/herb/2152/	DA JI 2	大蓟	all-grass of Thistle	Herba Cirsii Japonici;Radix Cirsii Japonici;Herba seu Radix Cirsii japonici	Cool,Sweet,Bitter	LIVER,HEART	Treatment of epistaxis, spitting of blood, hematuria, hematochezia, abnormal uterine bleeding, traumatic bleeding, carbuncles and sores.
2153	http://119.3.41.228/tcmid/herb/2153/	DA JI 1	大戟	Peking spurge root	Radix euphorbiae pekinensis	Cold,Pungent,Bitter	LUNG,LARGE INTESTINE,KIDNEY	1. Treatment of edema of the face and the body, retention of fluid in the chest and ascites. Peking spurge root (Daji) is used with Jujube (Dazao), Kansui root (Gansui) and Genkwa flower (Yuanhua) in the formula Shizao Tang. 2. Treatment of boils, carbuncles, scrofula and subcutaneous nodules. Peking spurge root (Daji) is used with Pleione rhizome (Shancigu) and Moleplant seed (Qianjinzi) for int…
2156	http://119.3.41.228/tcmid/herb/2156/	KUN BU	昆布	Kelp Thallus Equivalent plant: Ecklonia kurome , Undaria pinnatifida	Laminaria japonica	Cold,Salty	STOMACH,LIVER,KIDNEY	To soften hardness and dissipate binds, dispel phlegm, disinhibit water.
2179	http://119.3.41.228/tcmid/herb/2179/	CHAN TUI	蝉蜕	Cicada Slough	Periostracum Cicadae	Cold,Sweet	LUNG,LIVER	Treatment of upper respiratory infection with sore throat, hoarseness of voice, measles with inadequate eruption, urticaria with itching, inflammation of the eye with formation of corneal opacity, convulsion, tetanus.
2186	http://119.3.41.228/tcmid/herb/2186/	YI YI REN	薏苡仁	Jobstears Seed	Coix lacryma- jobi var. ma - yuen	Minor cold,Sweet,Neutral	LUNG,SPLEEN,STOMACH	To fortify spleen and percolate damp, eliminate impediment and check diarrhea, clear heat and expel pus.
2202	http://119.3.41.228/tcmid/herb/2202/	SHI JUN ZI	使君子	Rangooncreeper	Quisqualis indica	Warm,Sweet	SPLEEN,STOMACH	To resolve toxin and kill worms, eliminate food stagnation.
2208	http://119.3.41.228/tcmid/herb/2208/	ZONG LV TAN	棕榈炭	Carbonized palm fiber, Carbonized petiole of windmill palm	Carbonized Vagina Trachycarpus Wagnerianus	Mild,Bitter,Punkery	LUNG,LARGE INTESTINE,LIVER	Treatment of: 1. Hemorrhages due to extravasation of blood by heat manifested as cough with blood, vomiting with blood, epistaxis, bloody stool and uterine bleeding. Carbonized petiole of windmill palm (Zonglutan) is used with Imperata rhizome (Baimaogen), Japanese thistle (Daji), Small thistle (Xiaoji) and Capejasmine (Zhizi) in the formula Shihui San. 2. Hemorrhages due to deficiency of yang qi…
2215	http://119.3.41.228/tcmid/herb/2215/	BAI HE	百合	Greenish Lily Equivalent plant: Lilium tigrinum, Lilium pumilum, Lilium longiflorum	Lilium brownii var. viridulum [Syn. Lilium brownii var. colchesteri ]	Minor cold,Sweet	HEART	To nourish yin and moisten lung, clear heart and quiet spirit.
2221	http://119.3.41.228/tcmid/herb/2221/	ZHI ZI	栀子	Cape Jasmine Fruit	Gardenia jasminoides [Syn. Gardenia florida ]	Cold,Bitter	LUNG,STOMACH,LIVER,HEART	To drain fire and relieve dysphoria, clear heat and disinhibit urine, eliminate heat in blood, stanch bleeding.
2224	http://119.3.41.228/tcmid/herb/2224/	FU LING PI	茯苓皮	Indian Bread peel	Exodermis Poria	Mild,Sweet,Neutral	SPLEEN,HEART,KIDNEY	Treatment of edema with oliguria, dizziness and palpitation caused by retained fluid, diminished function of the spleen marked by anorexia, loose stools or diarrhea, restlessness and insomnia.
2225	http://119.3.41.228/tcmid/herb/2225/	HUAI NIU XI	怀牛膝	root of Twotooth Achyranthes	Radix Achyranthis bidentatae	Mild,Sweet,Sour,Bitter	LIVER,KIDNEY	Treament of soreness of the lumbar and knee joints with weakness inthe legs, amenorrhea with mass formation in the abdomen, dizziness due to hyperactivity of the liver.
2226	http://119.3.41.228/tcmid/herb/2226/	BAI WEI	白薇	Blackend Swallowwort	Cynanchum atratum	Cold,Bitter,Salty	STOMACH,LIVER	See Tylophora ovata .
2235	http://119.3.41.228/tcmid/herb/2235/	ZHI MA QIAN ZI	炙马钱子	Nux Vomica	Semen Strychni Praeparata	Cold,Bitter	SPLEEN,LIVER	Treatment of protracted arthritis, rheumatoid arthralgia, numbness and paralysis, sequala of poliomyelitis, traumatic injury, boils and sores.
2259	http://119.3.41.228/tcmid/herb/2259/	HAI SHEN	海参	Sea Cucumber	Holothuria leucospilota	Warm,Salty	HEART,KIDNEY
2267	http://119.3.41.228/tcmid/herb/2267/	YE MING SHA	夜明砂	Bat Dung	Vespertilio superans	Cold,Pungent	LIVER	To clear heat and brighten eyes, dissipate blood and eliminate accumulation.
2276	http://119.3.41.228/tcmid/herb/2276/	MU TONG	木通	Fiveleaf Akebia Equivalent plant: Akebia trifoliata var australis , Akebia trifoliata	Akebia quinata	Cold,Bitter	BLADDER,SMALL INTESTINE,HEART	To clear heat and disinhibit urine, quicken blood and free vessels.
2296	http://119.3.41.228/tcmid/herb/2296/	GUA LOU PI	瓜篓皮	Snakegourd peel	Pericarpium Trichosanthis	Cold,Sweet,Slightly Bitter	LUNG,LARGE INTESTINE,STOMACH	Treatment of cough with yellow sputum, oppressed feeling in the chest and costal pain.
2300	http://119.3.41.228/tcmid/herb/2300/	CHUN PI	椿皮	Ailanthus bark, Tree of heaven bark	Cortex Toonae Sinensis	Cold,Bitter,Punkery	LARGE INTESTINE,LIVER	Treatment of morbid leukorrhea, diarrhea caused by damp-heat, chronic diarrhea, chronic dysentery, hematochezia, abnormal uterine bleeding.
2312	http://119.3.41.228/tcmid/herb/2312/	CHA YE	茶叶	Common Tea	Camellia sinensis [Syn. Thea sinensis]	Cool,Sweet,Bitter	LUNG,STOMACH,HEART	To clear head and eyes, eliminate vexation and allay thirst, disperse food, transform phlegm, disinhibit urine, resolve toxin.
2336	http://119.3.41.228/tcmid/herb/2336/	CAO JUE MING	草决明	Cassia Seed	Semen Cassiae	Minor cold,Sweet,Bitter,Salty	LARGE INTESTINE,LIVER,KIDNEY	Treatment of inflammation in the eye with pain, photophobia and lacrimination, headache, dizziness, blurred vision and constipation.
2349	http://119.3.41.228/tcmid/herb/2349/	ZE XIE	泽泻	Oriental Waterplantain	Alisma orientale [Syn. Alisma plantago-aquatica var. orientale]	Cold,Sweet,Neutral	BLADDER,KIDNEY	To lower cholesterol, disinhibit water and percolate damp, drain heat and free strangury, lower blood sugar levels.
2356	http://119.3.41.228/tcmid/herb/2356/	SANG YE	桑叶	White Mulberry Leaf Equivalent plant: Morus mongolica, Morus australis , Morus cathayana	Morus alba	Cold,Sweet,Bitter	LUNG,LIVER	To course wind and dissipate heat, clear lung and moisten dryness, clear liver and brighten eyes.
2358	http://119.3.41.228/tcmid/herb/2358/	ZHI XIANG FU	制香附	rhizome of Nutgrass Galingale	Rhizoma Cyperi Preparata	Mild,Pungent,Slightly Sweet,Slightly Bitter	SPLEEN,LIVER,THREE END	Treatment of stagnation of the liver qi characterized by distending pain in the chest, hypochondria and epigastrium, indigestion, feeling of stuffiness in the chest and epigastrium, abdomen pain, distending pain in the breast, menstrual disorders, amenorrhea or dysmenorrhea.
2369	http://119.3.41.228/tcmid/herb/2369/	ZONG LV PI	棕榈皮	Fortune Windmillpalm	Trachycarpus fortunei	Mild,Bitter,Punkery	LUNG,LARGE INTESTINE,LIVER	To promote contraction and stanch bleeding.
2410	http://119.3.41.228/tcmid/herb/2410/	SHENG HUAI JIAO	生槐角	pod of Japanese pagodatree	Sophora Japonica L	Minor cold,Bitter	LARGE INTESTINE,LIVER
2422	http://119.3.41.228/tcmid/herb/2422/	MAO ZHUA CAO	猫爪草	Catclaw Buttercup Root	Radix Ranunculi Ternati	Warm,Pungent,Sweet	LUNG,LIVER	Treament of tuberculosis of lymph nodes without ulceration.
2428	http://119.3.41.228/tcmid/herb/2428/	XU DUAN	续断	Japanese Teasel	Dipsacus japonicus	Minor Warm,Pungent,Sweet,Bitter	LIVER,KIDNEY	See Dipsacus asperoides.
2443	http://119.3.41.228/tcmid/herb/2443/	SAN QI	三七	Sanchi	Panax pseudo - ginseng var. notoginseng [Syn. Panax notoginseng ]	Warm,Pungent,Slightly Bitter	STOMACH,LIVER	To stanch bleeding and dissipate stasis, disperse swelling and settle pain.
2447	http://119.3.41.228/tcmid/herb/2447/	BAI JI	白芨	Common Bletilla	Bletilla striata	Cold,Sweet,Bitter,Punkery	LUNG,STOMACH,LIVER	To promote astriction and stanch bleeding, disperse swelling and engender flesh.
2451	http://119.3.41.228/tcmid/herb/2451/	QIN JIAO HUA	秦艽花	flower of Largeleaf Gentian	Flos Gentianae straminae	Minor cold,Pungent,Bitter	STOMACH,LIVER,GALLBLADDER
2474	http://119.3.41.228/tcmid/herb/2474/	HONG HUA	红花	Safflower	Carthamus tinctorius	Warm,Pungent	LIVER,HEART	To quicken blood and free menstruation, dissipate stasis and relieve pain.
2475	http://119.3.41.228/tcmid/herb/2475/	JIN YIN HUA	金银花	Japanese Honeysuckle Equivalent plant: Lonicera confusa , Lonicera hypoglauca , Lonicera fulvotomentosa, Lonicera macranthoides, Lonicera bournei, Lonicera similis	Lonicera japonica	Cold,Sweet	LUNG,STOMACH,HEART	To clear heat and resolve toxin.
2478	http://119.3.41.228/tcmid/herb/2478/	SHENG SHAN ZHI	生山栀	fruit of Cape Jasmine	Fructus Gardeniae	Cold,Bitter	LUNG,STOMACH,LIVER,HEART	Treatment of febrile diseases with restlessness, jaundice with dark urine, hematuria with difficult painful urination, hemoptysis and epistaxis caused by heat in the blood, inflammation of the eye, boils and sores, external use for injurys and bruises.Fructus Gardeniae (charred): Hemoptysis, epistaxis, hematuria and abnormal uterine bleeding caused by heat in the blood.
2496	http://119.3.41.228/tcmid/herb/2496/	HEI CU	黑醋	Contamned acetic acid	vinegar	Warm,Sour,Bitter	STOMACH,LIVER
2502	http://119.3.41.228/tcmid/herb/2502/	CHUAN LIAN ZI	川楝子	Szechwan Chinaberry Fruit	Melia toosendan	Cold,Bitter	BLADDER,STOMACH,SMALL INTESTINE,LIVER	To soothe liver, move qi , relieve pain, expel worms.
2519	http://119.3.41.228/tcmid/herb/2519/	BAI BIAN DOU	白扁豆	White Hyacinth Bean	Semen Lablab Album	Minor Warm,Sweet	SPLEEN,STOMACH	Treatment of weakness of the spleen and stomach with loss of appetite and loose bowels, excessive leukorrhea, vomiting, diarrhea, distress in the chest and distension in the abdomen caused by summer-damp.Semen Lablab Album (stir-fried) Diarrhea and excessive leukorrhea in deficiency of spleen.
2522	http://119.3.41.228/tcmid/herb/2522/	MAI DONG	麦冬	Liriope Equivalent plant: Liriope spicata var prolifera	Ophiopogon japonicus	Minor cold,Minor Cool,Sweet	LUNG,STOMACH,HEART	To nourish yin and engender liquid, moisten lung and clear heart.
2525	http://119.3.41.228/tcmid/herb/2525/	ZI HE CHE	紫河车	Human Placenta	Homo sapiens	Warm,Sweet,Salty	LUNG,LIVER,HEART,KIDNEY	To supplement qi, nourish blood, boost essence.
2526	http://119.3.41.228/tcmid/herb/2526/	JIAO MU	椒目	seed of bunge pricklyash	semen zanthoxyli bungeani	Cold,Bitter	LUNG,BLADDER,KIDNEY
2538	http://119.3.41.228/tcmid/herb/2538/	DANG GUI	当归	Chinese Angelica Equivalent plant: Phlojodicarpus sibiricus	Angelica sinensis	Warm,Pungent,Sweet	SPLEEN,LIVER,HEART	To nourish blood and regulate menstruation, quicken blood, relieve pain, moisten intestines and relieve constipation.
2540	http://119.3.41.228/tcmid/herb/2540/	GONG LAO MU	功劳木	Stem of Leatherleaf Mahonia	Caulis Mahoniae	Cold,Bitter	LARGE INTESTINE,STOMACH,LIVER	Treatment of acute dysentery, icteric hepatitis conjunctivitis, ulcers, boils, carbuncles, toothache due to fire in the stomach.
2550	http://119.3.41.228/tcmid/herb/2550/	LV DOU	绿豆	Common Sainfoin	Onobrychis viciifolia	Cool,Sweet	STOMACH,HEART	1. For preventing and treating summerheat syndrome and miliaria, and for diarrhea of summerheat-dampness type, carbuncle, mumps, acne, edema and erysipelas. 2. For preventing and treating the poisoning of lead, arsenic, alcohol and Radix Aconiti. 3. For unhealing ruptured carbuncle and furuncle, skin ulcer. 4. Treatment of hyperlipemia, hypercholesterolemia, hypertriglyridemia, hyperlipoproteinem…
2564	http://119.3.41.228/tcmid/herb/2564/	XI YANG SHEN	西洋参	American Ginseng	Panax quinquefolium	Cold,Sweet,Slightly Bitter	LUNG,HEART,KIDNEY	To supplement qi and nourish yin, clear fire and engender liquid.
2581	http://119.3.41.228/tcmid/herb/2581/	JU YE	橘叶	tangerine leaf	folium citri tangerinae	Mild,Pungent,Bitter	LIVER
2612	http://119.3.41.228/tcmid/herb/2612/	GUA LOU	瓜篓	Mongolian Snakegourd Equivalent plant: Trichosanthes rosthornii	Trichosanthes kirilowii	Cold,Sweet,Slightly Bitter	LUNG,LARGE INTESTINE,STOMACH	To clear heat and resolve phlegm, loosen chest and dissipate binds, moisten dryness and lubricate intestines.
2623	http://119.3.41.228/tcmid/herb/2623/	WEI LING XIAN	威灵仙	Chinese Clematis	Clematis chinensis	Warm,Pungent,Salty	BLADDER	To dispel wind and eliminate damp, free network vessels and relieve pain.
2657	http://119.3.41.228/tcmid/herb/2657/	JIE GU MU	接骨木	Elder* Equivalent plant: Sambucus nigra	Sambucus williamsii	Mild,Sweet,Bitter	LIVER,KIDNEY	To dispel wind and disinhibit damp, quicken blood, stanch bleeding.
2677	http://119.3.41.228/tcmid/herb/2677/	ZHUI FENG JIAN	追凤箭			Cool,Bitter	LARGE INTESTINE,STOMACH,LIVER
2678	http://119.3.41.228/tcmid/herb/2678/	OU ZHI	藕汁	lotus rhizome	Succus Rhizoma Lotus	Mild,Sweet,Punkery	LUNG,STOMACH,LIVER	Treament of hematemesis, hemoptysis, hematuria, abnormal uterine bleeding.
2681	http://119.3.41.228/tcmid/herb/2681/	DAN NAN XING	胆南星	Bile Arisaema	Rhizoma Arisaema cum Bile	Cool,Bitter	LUNG,SPLEEN,LIVER	Treatment of cough with yellow sputum, stroke, mania, epilepsy.
2683	http://119.3.41.228/tcmid/herb/2683/	QU MAI	瞿麦	Lilac Pink Equivalent plant: Dianthus chinensis , Dianthus versicolor	Dianthus superbus	Cold,Bitter	BLADDER,SMALL INTESTINE,HEART	To disinhibit urine and free strangury, break blood and free menstruation, anticancer.
2688	http://119.3.41.228/tcmid/herb/2688/	REN ZHONG BAI	人中白	Human Urine Sediment	Homo sapiens	Cold,Salty	LUNG,BLADDER,LIVER	To clear heat, downbear fire, disperse stasis.
2696	http://119.3.41.228/tcmid/herb/2696/	YIN CHAI HU	银柴胡	Lanceolate Starwort	Stellaria dichotoma var. lanceolata	Minor cold,Sweet	STOMACH,LIVER	To clear weakness fire, eliminate gan fever.
2697	http://119.3.41.228/tcmid/herb/2697/	NAN GUA ZI	南瓜子	Cushaw Seed	Cucurbita moschata	Sweet,neutral	STOMACH,LARGE INTESTINE	To expel worms, promote lactation, disinhibit water and disperse edema.
2716	http://119.3.41.228/tcmid/herb/2716/	MEI GUI HUA	玫瑰花	Rugose Rose Flower	Rosa rugosa	Warm,Sweet,Slightly Bitter	SPLEEN,LIVER	To move qi and relieve depression, harmonize blood, relieve pain.
2748	http://119.3.41.228/tcmid/herb/2748/	LV CHA	绿茶	Green Tea	Folium camelliae sinensis	Cool,Sweet,Bitter	LUNG,STOMACH,HEART
2751	http://119.3.41.228/tcmid/herb/2751/	ZAO JIAO CI	皂角刺	spine of Chinese Honeylocust	Spina gleditsiae	Warm,Pungent	LUNG,LARGE INTESTINE	Treatment of carbuncle and boil at the early stage or formation of abscess difficult to burst, external use for scabies and leprosy.
2756	http://119.3.41.228/tcmid/herb/2756/	TU FU LING	土茯苓	Glabrous Greenbrier Equivalent plant: Smilax menispermoidea	Smilax glabra	Mild,Sweet,Neutral	STOMACH,LIVER	To eliminate damp, resolve toxin, free joints.
2758	http://119.3.41.228/tcmid/herb/2758/	XIAO QING PI	小青皮	Green Tangerine Peel	Pericarpium Citri Reticulatae Viride	Warm,Pungent,Bitter	STOMACH,LIVER,GALLBLADDER	Treatment of distending pain in the chest and costal regions, hernia, mass formation in the breast, mastitis, abdomen pain due to retention of undigested food.
2763	http://119.3.41.228/tcmid/herb/2763/	JIAO MAI YA	焦麦芽	Charred Malt	Fructus Hordei germinatus Preparata	Mild,Sweet	SPLEEN,STOMACH
2791	http://119.3.41.228/tcmid/herb/2791/	SONG JIE	松节	Knotty pine wood, Pine nodular branch	Lignum Pini Nodi	Warm,Bitter	LIVER	Treatment of: 1. Wind-damp obstruction syndrome. Pine nodular branch (Songjie) is used with herbs that dispel wind and dampness. In acute arthritis with severe pain, Pine nodular branch (Songjie) is soaked in wine for drinking. 2. External injury pain. Pine nodular branch (Songjie) is used with herbs that invigorate blood circulation, including Peach seed (Taoren), Safflower (Honghua), Frankincen…
2816	http://119.3.41.228/tcmid/herb/2816/	SHI LIU	石榴	Pomegranate fruit	Fructus Punixae Granati	Warm,Sour,Punkery	LARGE INTESTINE,STOMACH
2819	http://119.3.41.228/tcmid/herb/2819/	ZHI FENG FANG	炙蜂房	Prepared Honeycomb	Nidus Vespae Preparata	Mild,Sweet	STOMACH	Treatment of toothache due to caries, sores, ulcers, mastitis, scrofula, ringworm, tinea unguium.
2834	http://119.3.41.228/tcmid/herb/2834/	RU XIANG	乳香	Olibanum	Boswellia carterii	Warm,Pungent,Bitter	SPLEEN,LIVER,HEART	To move qi and quicken blood, free menstruation and relieve pain, disperse swelling and engender flesh.
2852	http://119.3.41.228/tcmid/herb/2852/	JI GUAN HUA	鸡冠花	Common Cockscomb Flower	Celosia cristata	Cool,Sweet	LARGE INTESTINE,LIVER	To cool blood and stanch bleeding, check discharge, check diarrhea.
2862	http://119.3.41.228/tcmid/herb/2862/	XUE SHANG YI ZHI HAO	雪上一枝蒿	Shortstalk Monkshood Equivalent plant: Aconitum nagarum var lasiandrum	Aconitum brachypodum	Warm,Pungent,Bitter	SPLEEN,STOMACH	To dispel wind and eliminate damp, quicken blood and relieve pain.
2896	http://119.3.41.228/tcmid/herb/2896/	BING LANG	槟榔	Betenutpalm	Areca catechu	Warm,Pungent,Bitter	SPLEEN,LARGE INTESTINE,STOMACH	To expel worms, disperse accumulation, precipitate qi, move water, interrupt malaria.
2906	http://119.3.41.228/tcmid/herb/2906/	ZAO PI	枣皮	Asiatic Cornelian Cherry Fruit	Fructus Corni	Warm,Sweet	SPLEEN,STOMACH	Treatment of dizziness, tinnitus, soreness in the loins and knees, impotence, seminal emission, enuresis, frequency of urination, excessive uterine bleeding and leukorrhea, collapse with profuse sweating, diabetes.
2910	http://119.3.41.228/tcmid/herb/2910/	SHI DI	柿蒂	Persimmon Persistent Calyx	Diospyros kaki	Mild,Bitter,Punkery	STOMACH	To downbear counterflow and precipitate qi.
2920	http://119.3.41.228/tcmid/herb/2920/	SHEN JING CAO	伸筋草	Common Clubmoss Herb	Herba Lycopodii	Warm,Pungent,Bitter	LIVER	Treatment of arthralgia with limited mobility of the joints.
2926	http://119.3.41.228/tcmid/herb/2926/	GUAN YE LIAN QIAO	贯叶连翘	Common StJohn’swort	Hypericum perforatum	bitter,sour,cold	LIVER,GALLBLADDER,STOMACH,BLADDER,SMALL INTESTINE	To promote astriction and stanch bleeding, regulate menstruation and free milk, clear heat and resolve toxin, disinhibit damp.
2928	http://119.3.41.228/tcmid/herb/2928/	LONG CHI	龙齿	dens draconis fossilia dragon&#39;s teeth	Dens Draconis	Cool,Punkery	LARGE INTESTINE,LIVER,HEART,KIDNEY
2932	http://119.3.41.228/tcmid/herb/2932/	DUAN LONG CHI	煅龙齿	Prepared dens draconis fossilia dragon&#39;s teeth	Dens Draconis Preparata	Cool,Punkery	LARGE INTESTINE,LIVER,HEART,KIDNEY
2941	http://119.3.41.228/tcmid/herb/2941/	TIAN XIAN ZI	天仙子	Henbane Seed	Semen Hyoscyami	Warm,Pungent,Bitter	LUNG,STOMACH,LIVER,HEART	Treatment of gastric spasm and pain, asthma and cough, mania.
2958	http://119.3.41.228/tcmid/herb/2958/	MA DOU LING	马兜铃	Slender Dutchmanspipe Equivalent plant: Aristolochia contorta, Aristolochia indica , Aristolochia maxima, Aristolochia triangularis	Aristolochia debilis [Syn. Aristolochia longa]	Cold,Slightly Pungent,Bitter	LUNG,LARGE INTESTINE	To clear lung and downbear qi, relieve cough and calm asthma, clear and discharge large intestines.
2967	http://119.3.41.228/tcmid/herb/2967/	ZHI CANG ZHU	制苍术	Rhizome of Swordlike Atractylodes	Rhizoma Atractylodis Praeparata	Warm,Pungent,Bitter	SPLEEN,STOMACH	Treatment of epigastric distension and diarrhea, edema, particularly edema of the legs with lameness, rheumatic arthralgia, common cold, night blindess.
2982	http://119.3.41.228/tcmid/herb/2982/	YIN YANG HUO	淫羊霍	Shorthorned Epimedium Equivalent plant: Epimedium sagittatum, Epimedium wushanense , Epimedium koreanum, Epimedium pubescens, Epimedium acuminatum, Epimedium davidii, Epimedium sutchuenense	Epimedium brevicornum	Warm,Pungent,Sweet	LIVER,KIDNEY	To supplement kidney and invigorate yang , strengthen sinews and bones, dispel wind-damp.
2984	http://119.3.41.228/tcmid/herb/2984/	JIU ZI	韭子	Tuber Onion Seed	Allium tuberosum	Warm,Pungent,Sweet	LIVER,KIDNEY	To supplement liver and kidney, invigorate yang and secure essence.
3006	http://119.3.41.228/tcmid/herb/3006/	SHENG MA	升麻	Bugbane Equivalent plant: Cimicifuga dahurica, Cimicifuga heracleifolia	Cimicifuga foetida	Minor cold,Pungent	LUNG,SPLEEN,LARGE INTESTINE,STOMACH	To clear heat and resolve toxin, effuse exterior and outthrust papules, upbear yang and raise fall.
3014	http://119.3.41.228/tcmid/herb/3014/	SUO YANG	锁阳	Songaria Cynomorium	Cynomorium songaricum	Warm,Sweet	LARGE INTESTINE,LIVER,KIDNEY	To supplement kidney and invigorate yang , boost essence and blood, moisten intestines and free stool.
3022	http://119.3.41.228/tcmid/herb/3022/	SHAN ZHA	山楂	Chinese Hawthorn Equivalent plant: Crataegus pinnatifida var major	Crataegus pinnatifida	Minor Warm,Sweet,Sour	SPLEEN,STOMACH,LIVER	To fortify stomach and disperse food, move qi and dissipate stasis, lower cholesterol.
3029	http://119.3.41.228/tcmid/herb/3029/	LUO HAN GUO	罗汉果	Grosvenor Siraitia	Siraitia grosvenorii [Syn. Momordica grosvenorii]	Cool,Sweet	LUNG,LARGE INTESTINE	To clear heat and moisten lung, lubricate intestines and free stool.
3043	http://119.3.41.228/tcmid/herb/3043/	BI BA	荜拔	Long Pepper	Piper longum	Hot,Pungent	LARGE INTESTINE,STOMACH	To warm center and dissipate cold, precipitate qi and relieve pain.
3052	http://119.3.41.228/tcmid/herb/3052/	HAI LONG	海龙	Pipe Fish	Syngnathus	Warm,Sweet,Salty	LIVER,KIDNEY	Treatment of impotence and seminal emission, mass in the abdomen, scrofula, traumatic injury, external use for carbuncles and boils.
3068	http://119.3.41.228/tcmid/herb/3068/	CHUAN NIU XI	川牛膝	Mediinal Cyathula	Cyathula officinalis	Mild,Sweet,Sour,Bitter	LIVER,KIDNEY	To quicken blood and dispel stasis, dispel wind and disinhibit damp.
3073	http://119.3.41.228/tcmid/herb/3073/	LING XIAO HUA	凌霄花	flower of Common Trumpetcreeper	Flos Campsis	Minor cold,Pungent	LIVER,CARDIOVASCULAR	Treatment of amenorrhea with mass in the abdomen, swelling of breast after childbirth, rubella red in colour, itching, acne.
3075	http://119.3.41.228/tcmid/herb/3075/	MA HUANG GEN	麻黄根	Chinese Ephedra Root	Ephedra sinica	Mild,Sweet	LUNG	To check sweating.
3104	http://119.3.41.228/tcmid/herb/3104/	ZHI BAI BU	制百部	Prepared Root of Japanese Stemona	Radix Stemonae Preparata	Minor Warm,Sweet,Bitter	LUNG	Treatment of acute and chronic cough, cough in phthisis, whooping cough, external use: for pediculosis capitis, pediculosis corporis, oxyruiasis, pudendal itching.Radix Stemonae (stir-fried with honey) Cough in phthisis.
3139	http://119.3.41.228/tcmid/herb/3139/	LU RONG JIAO	鹿茸胶	Gelatin of Pilos deer horn	Colla Cornus Cervi	Warm,Sweet,Salty	LIVER,KIDNEY	Treatment of impotence, spermatorrhea, or frigidity and infertility, emaciation, lassitude, aversion to cold, dizziness, tinnitus, impairment of hearing, backache accompanied by cold seasation, and weakness of the limbs, abnormal uterine bleeding and leukorrhea, chronic cores difficult to heal.
3147	http://119.3.41.228/tcmid/herb/3147/	GAO BEN	槁本	Chinese Ligusticum Equivalent plant: Ligusticum jeholense	Ligusticum sinense	Warm,Pungent	BLADDER,LIVER	To dissipate cold and resolve exterior, dispel wind and eliminate damp, relieve pain.
3150	http://119.3.41.228/tcmid/herb/3150/	GUAN ZONG	贯众	root of Chinese Angelica	Rhizoma Dryopteris crassirhizomae	Minor cold,Bitter	SPLEEN,LIVER	1. To clear heat and toxic material. For preventing and treating pestilence and seasonal febrile diseases, such as influenza, epidemic cerebrospinal meningitis, mumps, measles, etc., also for viral pneumonia. 2. To cool the blood nad stop bleeding. For profuse uterine bleeding due to blood-heat, hematemesis, epistaxis, hemafacia, eruptive diseases, etc.
3154	http://119.3.41.228/tcmid/herb/3154/	CHUAN SHAN LONG	穿山龙	Ningpo Yam Rhizome	Rhizoma Dioscoreae Nipponicae	Minor cold,Bitter	LUNG,LIVER	Treatment of angina pectoris and trauma. Treatment of rheumatism and numbness of the extremities. For skin infection, conjunctivitis and goiter (including hyperthyroidism, adenoma of thyroid). Recently used for hyperlipemia, hypertriglyceridemia, tachycardia, premature beats, etc.
3163	http://119.3.41.228/tcmid/herb/3163/	XI GUA PI	西瓜皮	watermelon rind	Exocarpium Citrulli	Cold,Sweet,Neutral	STOMACH,HEART	For summerheat syndrome with fever, thirst and oliguria with yellowish urine and edema.
3167	http://119.3.41.228/tcmid/herb/3167/	BEI MU	贝母	Bulb of Fritillary	Bulbus Fritillariae	Minor cold,Pungent,Sweet,Bitter	LUNG,HEART	Treament of heat in the lung with cough, sticky and bloody sputum, and distress in the chest.
3194	http://119.3.41.228/tcmid/herb/3194/	CHUAN WU	川乌	root of Common Monkshood	Radix Aconiti	Hot,Pungent,Bitter	SPLEEN,LIVER,HEART,KIDNEY	Treatment of joint pain in rheumatic or rheumatoid arthritis, epigastric pain with cold sensation, or abdomen pain due to cold, also used as an analgesic in anaesthesis.
3221	http://119.3.41.228/tcmid/herb/3221/	HEI LAO HU GEN	黑老虎根	root of scarlet kadsura	radix kadsurae coccineae	Warm,Pungent,Slightly Bitter	SPLEEN,LARGE INTESTINE,STOMACH,LIVER,GALLBLADDER
3244	http://119.3.41.228/tcmid/herb/3244/	SHA REN	砂仁	Villous Amomum Equivalent plant: Amomum xanthioides , Amomum longiligulare	Amomum villosum	Warm,Pungent	SPLEEN,STOMACH	To move qi and regulate center, harmonize stomach and arouse spleen.
3245	http://119.3.41.228/tcmid/herb/3245/	DING GONG TENG	丁公藤	Obtuseleaf Erycibe Equivalent plant: Erycibe schmidtii	Erycibe obtusifolia	Warm,Pungent	SPLEEN,STOMACH,LIVER	To expel wind and eliminate damp, disperse swelling and relieve pain.
3258	http://119.3.41.228/tcmid/herb/3258/	HUO XIANG YE	霍香叶	leaf of wrinkled gianthyssop	Folium Agastachis	Minor Warm,Pungent	LUNG,SPLEEN,STOMACH	1. Treatment of dampness blocking the spleen and stomach manifested as epigastric and abdominal distension, nausea, vomiting and poor appetite. Agastache (Huoxiang) is used with Atractylodes rhizome (Cangzhu), Magnolia bark (Houpo) and Pinellia tuber (Banxia) in the formula Buhuanjin Zhenqi San. 2. Treatment of internal injury caused by raw and cold food and invasion by exogenous wind and cold in…
3273	http://119.3.41.228/tcmid/herb/3273/	TIAN ZHU HUANG	天竺黄	Chinese schinzostachyum Tabasheer	Concretio Silicea Bambusae	Cold,Sweet	LIVER,HEART,GALLBLADDER
3303	http://119.3.41.228/tcmid/herb/3303/	PU HUANG	蒲黄	Longbract Cattail Pollen Equivalent plant: Typha angustifolia , Typha latifolia	Typha angustata	Mild,Sweet	LIVER,HEART	To lower cholesterol, cool blood and stanch bleeding, quicken blood and dispel stasis.
3324	http://119.3.41.228/tcmid/herb/3324/	YE JIANG	野姜	CassumunaGinger*	Zingiber cassumunar	Warm,Pungent	LUNG,SPLEEN,STOMACH
3329	http://119.3.41.228/tcmid/herb/3329/	BEI WU JIA PI	北五加皮	Chinese Silkvine Root-bark	Cortex Acanthopanacis Radicis	Warm,Pungent,Bitter	LIVER,KIDNEY	Treatment of rheumatic or rheumatoid arthralgia with flaccidity of extremities, retarded walking and lack of strength in children, edema.
3336	http://119.3.41.228/tcmid/herb/3336/	GAN SUI	甘遂	Kansui Euphorbia	Euphorbia kansui	Cold,Bitter	LUNG,LARGE INTESTINE,KIDNEY	To drain water and expel rheum, break accumulation and free stool.
3346	http://119.3.41.228/tcmid/herb/3346/	CHUAN DU ZHONG	川杜仲	Eucommia bark	Cortex Eucommiae	Warm,Sweet	LIVER,KIDNEY	Treatment of deficiency condition of the kidney marked by lumbago and lack of strength, threatened abortion, hypertension.
3355	http://119.3.41.228/tcmid/herb/3355/	GUI PI YOU	桂皮油	Cinnamon oil	Oleum Corticis Cinnamomi	Warm,Pungent,Sweet	LUNG,BLADDER,HEART
3360	http://119.3.41.228/tcmid/herb/3360/	YIN CHEN	茵陈	Virgate Wormwood Herb	Herba Artemisiae Scopariae	Cool,Pungent,Bitter	BLADDER,SPLEEN,LIVER	Treatment of infectious icteric hepatitis, sores with exudation and itching.
3361	http://119.3.41.228/tcmid/herb/3361/	SHENG NAN XING	生南星	Jackinthepulpit Tuber	Rhizoma Arisaematis	Warm,Pungent,Bitter	LUNG,SPLEEN,LIVER	Treatment of intractable phlegm with cough, vertigo, stroke with phlegm in the throat, deviation of the eye and the mouth,and hemiplegia, epilepsy and convulsions, tetanus. External use of the crude drug for boils, sores, snake and insect bite.
3364	http://119.3.41.228/tcmid/herb/3364/	KU LIAN PI	苦莲皮	Chinaberry-tree Bark Equivalent plant: Melia toosendan	Melia azedarach	Cold,Bitter	SPLEEN,STOMACH,LIVER	To expel worms and treat lichen.
3370	http://119.3.41.228/tcmid/herb/3370/	BAN LAN GEN	板蓝根	Indigowoad Root	Isatis indigotica	Cold,Bitter	STOMACH,HEART	To clear heat and resolve toxin, cool blood and disinhibit throat.
3379	http://119.3.41.228/tcmid/herb/3379/	ZHI SHI	枳实	Seville Orange Young Fruit Equivalent plant: Citrus wilsonii , Poncirus trifoliata	Citrus aurantium	Minor cold,Pungent,Bitter	SPLEEN,LARGE INTESTINE,STOMACH	To break qi and dissipate glomus, disperse phlegm and transform accumulation.
3390	http://119.3.41.228/tcmid/herb/3390/	TAN XIANG	檀香	Sandalwood	Santalum album	Warm,Pungent	SPLEEN,STOMACH,KIDNEY	To rectify qi and harmonize stomach.
3396	http://119.3.41.228/tcmid/herb/3396/	CHAI HU	柴胡	Chinese Thorowax Equivalent plant: Bupleurum scorzonerifolium, Bupleurum smithii var parvifolium , Bupleurum aureum, Bupleurum longiradiatum, Bupleurum marginatum , Bupleurum marginatum var stenophyllum, Bupleurum angustissimum, Bupleurum chaishoui, Bupleurum wenchuanense , Bupleurum sibiricum, Bupleurum yinchowense	Bupleurum chinense	Minor cold,Pungent,Bitter	LIVER,GALLBLADDER	To harmonize exterior and interior, soothe liver and upbear yang.
3402	http://119.3.41.228/tcmid/herb/3402/	ER CHA	儿茶	Cutch, Black Catechu	Catechu	Cool,Bitter,Punkery	LUNG	Treatment of festering wound difficult to heal up, skin diseases with watery discharge, ulcers in the mouth, tranmatic injury with pain and bleeding.
3414	http://119.3.41.228/tcmid/herb/3414/	SHANG LU	商陆	Indian Pokeweed Equivalent plant: Phytolacca americana	Phytolacca esculenta [Syn. Phytolacca acinosa]	Cold,Bitter	LARGE INTESTINE,KIDNEY	To expel water and disperse swelling, disinhibit urine and free stool, resolve toxin and dissipate binds.
3426	http://119.3.41.228/tcmid/herb/3426/	BO HE NAO	薄荷脑	menthol	Mentholum	Cool,Pungent	LUNG,LIVER	As described under Peppermint Oil.
3439	http://119.3.41.228/tcmid/herb/3439/	HANG SHAO	杭芍	White peony root	Radix Paeoniae Alba	Minor cold,Sour,Bitter	SPLEEN,LIVER	Treatment of headache and dizziness, costal and abdomen pain, spasmodic pain of the limbs, anemia, menstrual disorders, spontaneous sweating and night sweating.
3445	http://119.3.41.228/tcmid/herb/3445/	BAI XIAN PI	白藓皮	Densefruit Pittany Root-bark	Cortex dictamni	Cold,Bitter,Salty	BLADDER,SPLEEN,STOMACH	Treatment of skin inflammation with yellowish urine, eczema, rubella, tinea, scabies, acute rheumatic arthritis, jaundice with dark urine.
3448	http://119.3.41.228/tcmid/herb/3448/	PEI LAN	佩兰	Fortune Eupatorium Equivalent plant: Eupatorium formosanum	Eupatorium fortunei	Cold,Mild	LUNG,SPLEEN,STOMACH	To resolve summerheat and transform damp, repel foulness and harmonize center.
3452	http://119.3.41.228/tcmid/herb/3452/	GUANG MU XIANG	广木香	root of Saussurea	Radix Aucklandiae	Warm,Pungent,Bitter	SPLEEN,LARGE INTESTINE,STOMACH,GALLBLADDER,THREE END
3454	http://119.3.41.228/tcmid/herb/3454/	BAI BU	百部	Tuber Stemona Equivalent plant: Stemona japonica, Stemona sessilifolia	Stemona tuberosa	Minor Warm,Sweet,Bitter	LUNG	To moisten lung, relieve cough and kill worms.
3500	http://119.3.41.228/tcmid/herb/3500/	HUANG QIN DAI	黄芩甙	Baicalin	Baicalinum	Cold,Bitter	LUNG,LARGE INTESTINE,STOMACH,GALLBLADDER
3507	http://119.3.41.228/tcmid/herb/3507/	JIE GENG	桔梗	Balloonflower	Platycodon grandiflorum	Mild,Pungent,Bitter	LUNG	To diffuse lung, dispel phlegm, disinhibit throat, expel pus.
3517	http://119.3.41.228/tcmid/herb/3517/	CUN DONG	寸冬	Root of Dwarf Lilyturf.	Radix Ophiopogonis	Minor cold,Sweet,Slightly Bitter	LUNG,STOMACH,HEART	Treament of dry cough, phthisical cough, thirst due to impairment of body fluid, fidgetness and insomnia, diabetes caused by internal heat, constipation, diphtheria.
3519	http://119.3.41.228/tcmid/herb/3519/	HAI TONG PI	海桐皮	Oriental Variegated Coralbean Bark	Erythrina variegata var. orientalis	Mild,Pungent,Bitter	LIVER	To dispel wind-damp, move qi , disinhibit urine and disperse edema.
3548	http://119.3.41.228/tcmid/herb/3548/	XIANG JIA PI	香甲皮	Chinese Silkvine Root-bark	Periploca sepium	Minor Warm,Pungent,Bitter	LIVER,HEART,KIDNEY	To dispel wind-damp, strengthen sinews and bones.
3567	http://119.3.41.228/tcmid/herb/3567/	ZHI QIAO	枳壳	fruit of Seville orange	Fructus Aurantii	Minor cold,Pungent,Bitter	SPLEEN,LARGE INTESTINE,STOMACH	Treatment of distension and pain in the chest and hypochondriac regions due to stagnation of qi, indigestion with retention of phlegm and fluid, gastroptosis, prolapse of the rectum, prolapse of the uterus.
3596	http://119.3.41.228/tcmid/herb/3596/	HONG QU	红曲	Red Yeast Rice	Semen Oryzae cum Monasco Fermentatum	Warm,Sweet	SPLEEN,LARGE INTESTINE,STOMACH
3604	http://119.3.41.228/tcmid/herb/3604/	SU ZI	苏子	Purple perilla fruit, Perilla seed	Fructus Perillae	Warm,Pungent	LUNG,LARGE INTESTINE	Treatment of: 1. Upward perversion of lung qi caused by excessive phlegm fluid manifested as cough with white profuse sputum, or asthma and fullness and stifling sensation in the chest and hypochondriac region. Perilla seed (Suzi) is used with White mustard seed (Baijiezi) and Radish seed (Laifuzi) in the formula Sanzi Yangqing Tang. 2. Constipation due to dryness of intestine. Perilla seed (Suzi…
3611	http://119.3.41.228/tcmid/herb/3611/	QING MU XIANG	青木香	Slender Dutchmanspipe Root Equivalent plant: Aristolochia contorta	Aristolochia debilis [Syn. Aristolochia longa ]	Cold,Pungent,Bitter	STOMACH,LIVER	To lower blood pressure, calm liver and relieve pain, resolve toxin and disperse swelling.
3646	http://119.3.41.228/tcmid/herb/3646/	HAI ZAO	海藻	seaweed	Sargassum	Cold,Salty	STOMACH,KIDNEY	Treatment of goiter, scrofula, swelling and pain of the testis, edema.
3653	http://119.3.41.228/tcmid/herb/3653/	BIAN FU GE GEN	蝙蝠葛根	Asiatic Moonseed Root	Menispermum dauricum	Cool,Pungent,Sweet	SPLEEN,STOMACH	To clear heat and resolve toxin, disperse swelling and relieve pain, disinhibit damp.
3658	http://119.3.41.228/tcmid/herb/3658/	BAI FU ZI	白附子	rhizome of Giant Typhonium	Rhizoma Typhonii	Warm,Pungent,Sweet	STOMACH,LIVER	Treatment of stroke with gurgling in the throat, deviation of the eye and the mouth, and impairment of speech, upward invasion of phlegm causing headache accompanied with dizziness, heaviness of the body, restlessness, fidgetness, nausea and cold extremities, or migraine, sore throat, tetanus, external use for scrofula, venomous snake bite.
3673	http://119.3.41.228/tcmid/herb/3673/	NIU BANG ZI	牛蒡子	Great Burdock Fruit	Arctium lappa	Cold,Pungent,Bitter	LUNG,STOMACH	To course wind and dissipate heat, diffuse lung and outthrust papules, resolve toxin and disinhibit throat.
3676	http://119.3.41.228/tcmid/herb/3676/	HE HUAN PI	合欢皮	Silktree Albizia Bark	Albizzia julibrissin	Mild,Sweet	LIVER,HEART	To quiet spirit and resolve depression, quicken blood and disperse welling abscess.
3682	http://119.3.41.228/tcmid/herb/3682/	HE SHI	鹤虱	Common Carpesium Fruit	Fructus Carpesii	Bitter, pungent, neutral	SPLEEN,STOMACH	Treatment of ascarisis, oxyuriais, taeniasis, abdomen pain or infantile malnutrition due to intestinal parasitosis.
3683	http://119.3.41.228/tcmid/herb/3683/	LU HUI	芦荟	Kulaso Aloe Dried Juice Equivalent plant: Aloe ferox, Aloe vera var chinensis	Aloe vera [Syn. Aloe barbadensis]	Cold,Bitter	LARGE INTESTINE,STOMACH,LIVER	To clear liver and relieve constipation.
3696	http://119.3.41.228/tcmid/herb/3696/	QIAN CAO	茜草	root of Tali Madder	Radix Rubiae	Cold,Bitter	LIVER	Treament of spitting of blood, epistaxis, abnormal uterine bleeding, traumatic bleeding, amenorrhea with blood stasis, arthralgia, traumatic swelling and pain.
3703	http://119.3.41.228/tcmid/herb/3703/	BAN XIA QU	半夏曲	Pinellia tuber leaven	Massa Fermentata Rhizpma Pinelliae	Warm,Pungent	LUNG,SPLEEN,STOMACH
3705	http://119.3.41.228/tcmid/herb/3705/	SHAN ZHA HU	山楂核	Howthorn seed	Semen Crataegi	Mild,Pungent,Sweet	STOMACH,LIVER
3706	http://119.3.41.228/tcmid/herb/3706/	HU HUANG LIAN	胡黄莲	Picrorhiza Equivalent plant: Picrorhiza scrophulariaeflora	Picrorhiza kurrooa	Cold,Bitter	LARGE INTESTINE,STOMACH,LIVER,HEART	To lower weakness heat, eliminate gan fever, clear heat and dry damp, drain fire and resolve toxin.
3731	http://119.3.41.228/tcmid/herb/3731/	ZHU MA GEN	苎麻根	Ramine root	Radix Boehmeriae	Cold,Sweet	LIVER,HEART
3738	http://119.3.41.228/tcmid/herb/3738/	DA BO GU	大驳骨	Malabanut	Adhatoda vasica	Warm,Pungent	SPLEEN	To quicken blood and relieve pain, joint sinews and bones, stanch bleeding.
3760	http://119.3.41.228/tcmid/herb/3760/	CHE QIAN ZI	车前子	seed of Asiatic pantain	Semen Plantaginis	Cold,Sweet	LUNG,LIVER,KIDNEY	Treatment of edema, dysuria with difficult painful urination, diarrhea caused by summer-damp, inflammation of the eye, cough caused by phlegm-heat.
3768	http://119.3.41.228/tcmid/herb/3768/	FU PING	浮萍	Common Duckwood	Lemna minor	Cold,Pungent	LUNG,BLADDER	To effuse sweat and resolve exterior, outthrust papules and relieve itch, disinhibit water and disperse edema, clear heat and resolve toxin.
3785	http://119.3.41.228/tcmid/herb/3785/	SAN YE QING	三叶青	Hemsley Rockvine Root	Radix Tetrastigmatis Hemsleyani	Mild,Sweet,Slightly Bitter	LUNG,SPLEEN
3786	http://119.3.41.228/tcmid/herb/3786/	JIAO SHAN ZHI	焦山栀	Prepared fruit of Cape Jasmine	Fructus Gardeniae Preparata	Cold,Bitter	LUNG,STOMACH,LIVER,HEART
3795	http://119.3.41.228/tcmid/herb/3795/	SUO SHA REN	缩砂仁	Villous Amomum Fruit	Fructus Amomi	Warm,Pungent	SPLEEN,STOMACH,KIDNEY	Treatment of accumulation of damp in the spleen and the stomach marked by epigastric stuffieness and anorexia, vomiting and diarrhea in deficiency cold syndrome of the spleen and the stomach, pernicious vomiting of pregnancy, threatened abortion.
3796	http://119.3.41.228/tcmid/herb/3796/	ZHE CHONG	庶虫	Cockroach	Eupolyphaga seu steleophaga	Cold,Salty	LIVER	1.Treatment of amenorrhea or postpartum abdomen pain due to blood stagnation. Cockroach (Chechong) is used with Rhubarb (Dahuang) and Peach seed (Taoren) in the formula Xia Yuxue Tang .2. Treatment of abdominal or epigastric masses. Cockroach (Chechong) is used with Turtle shell (Biejia), Rhubarb (Dahuang), Moutan bark (Mudanpi) and Peach seed (Taoren) in the formula Biejia Jian Wan. 3. Treatment…
3811	http://119.3.41.228/tcmid/herb/3811/	TIAN NAN XING	天南星	Reddish Jackinthepulpit Equivalent plant: Pinellia pedatisecta, Arisaema heterophyllum , Arisaema amurense	Arisaema consanguineum	Warm,Pungent,Bitter	LUNG,SPLEEN,LIVER	To dispel wind and check tetany, transform phlegm and dissipate binds.
3834	http://119.3.41.228/tcmid/herb/3834/	ZHU LI	竹沥	Bamboo juice	Succus Bambusae	Cold,Sweet	LUNG,LIVER,HEART	Treatment of: 1. Phlegm-heat cough manifested as cough with thick, yellow sputum and chest pain. Bamboo juice (Zhuli) is used with Loquat leaf (Pipaye) and Trichosanthes fruit (Gualou). 2. Windstroke due to heart misted by phlegm, epilepsy or manic psychosis. Bamboo juice (Zhuli) is used with Ginger juice (Jiangzhi).
3841	http://119.3.41.228/tcmid/herb/3841/	GUA DI	瓜蒂	Muskmelon Fruit Pedicel	Cucumis melo	Cold,Bitter	STOMACH	To promote vomiting, eliminate damp.
3847	http://119.3.41.228/tcmid/herb/3847/	YU XING CAO	鱼腥草	Heartleaf Houttuynia	Houttuynia cordata	Minor cold,Pungent	LUNG	To clear heat and resolve toxin, expel pus and disinhibit urine.
3861	http://119.3.41.228/tcmid/herb/3861/	REN SHEN	人参	Ginseng	Panax ginseng [Syn. Panax schinseng]	Minor Warm,Sweet,Slightly Bitter	LUNG,SPLEEN,HEART	To supplement original qi greatly, restore pulse and stem desertion, supplement spleen and boost lung, engender liquid, quiet spirit, lower blood sugar levels.
3886	http://119.3.41.228/tcmid/herb/3886/	LI LU	藜芦	Black Falsehellebore Equivalent plant: Veratrum grandiflorum	Veratrum nigrum	Cold,Pungent,Bitter	LUNG,STOMACH,LIVER	To promote vomiting, dispel wind and transform phlegm, lower blood pressure, kill worms.
3888	http://119.3.41.228/tcmid/herb/3888/	XIONG DAN	熊胆	Bear Gall	Selenarctos thibetanus, Ursus arctos	Cold,Bitter	LIVER,HEART,GALLBLADDER	To clear heat and resolve toxin, calm liver and brighten eyes, stanch bleeding and kill worms.
3900	http://119.3.41.228/tcmid/herb/3900/	WU GONG	蜈蚣	Centipede	Scolopendra subspinipes mutilans	Warm,Pungent	LIVER	To calm, lower blood pressure, extinguish wind and check tetany, resolve toxin and dissipate binds, free network vessels and relieve pain.
3921	http://119.3.41.228/tcmid/herb/3921/	ZHI CAO	炙草	Prepared Root of Ural Licorice	Radix Glycyrrhizae Praeparata	Mild,Sweet	LUNG,SPLEEN,STOMACH	Treatment of deficiency of spleen and stomach, lassitude, palpitation, arrhythmia.
3941	http://119.3.41.228/tcmid/herb/3941/	DI DAN TOU	地胆头	all - grass of Scabrous Elephantfoot	Herba Elephantopi scaberis	Cold,Bitter	LUNG,LIVER
3947	http://119.3.41.228/tcmid/herb/3947/	XI XIN	细辛	Siebold Wildginger Equivalent plant: Asarum heterotropoides var mandshuricum , Asarum sieboldii var seoulensis	Asarum sieboldii	Warm,Pungent	LUNG,KIDNEY	To dispel wind and dissipate cold, free orifices and relieve pain, warm lung and transform rheum.
3953	http://119.3.41.228/tcmid/herb/3953/	DI DING	地丁	All - grass of Tokyo Violet	Herba Violae seu Gueldenstaedtiae	Cold,Pungent,Bitter	LIVER,HEART
3960	http://119.3.41.228/tcmid/herb/3960/	HAI FU SHI	海浮石	Pumice	Pumex	Cold,Salty	LUNG	1. Treatment of phlegm-heat cough manifested as cough with yellow, sticky and thick sputum or sputum difficult to expectorate. Costazia bone (Haifushi) is used with Sea clam shell (Haigeke), Trichosanthes fruit (Gualou), Capejasmine (Zhizi) and Natural indigo (Qingdai). 2. Treatment of scrofula and goiter caused by phlegm and qi accumulation. Costazia bone (Haifushi) is used with Oyster shell (Mu…
3969	http://119.3.41.228/tcmid/herb/3969/	ZI CAO	紫草	Redroot Gromwell Equivalent plant: Arnebia guttata, Arnebia euchroma	Lithospermum erythrorhizon	Cold,Sweet	LIVER,HEART	To cool blood and quicken blood, resolve toxin and outthrust papules.
3977	http://119.3.41.228/tcmid/herb/3977/	GUI ZHI	桂枝	Cassiabarktree Twig	Cinnamomum cassia [Syn. Cinnamomum aromaticum ]	Warm,Pungent,Sweet	LUNG,BLADDER,HEART	To dissipate cold and resolve exterior, warm channels and free network vessels, promote yang and transform qi.
3993	http://119.3.41.228/tcmid/herb/3993/	YAN HU SUO	延胡索	Yanhusuo	Corydalis yanhusuo [Syn. Corydalis turtschaninovii f. yanhusuo]	Warm,Pungent,Bitter	SPLEEN,LIVER,HEART	To quicken blood, disinhibit qi, relieve pain.
3997	http://119.3.41.228/tcmid/herb/3997/	BAI SHAO	白芍	Common Peony	Paeonia albiflora [Syn. Paeonia lactiflora]	Minor cold,Sour,Bitter	SPLEEN,LIVER	To calm liver and relieve pain, nourish blood and regulate menstruation, constrain yin and check sweating.
4021	http://119.3.41.228/tcmid/herb/4021/	LUO SHI TENG	络石藤	Chinese Star Jasmine	Trachelospermum jasminoides	Minor cold,Bitter	LIVER,HEART	To dispel wind and free network vessels, cool blood and disperse swelling.
4026	http://119.3.41.228/tcmid/herb/4026/	YUAN HUA TIAO	芫花条	stem of Lilac Daphne	Caulis Genkwa	Warm,Pungent,Bitter	LUNG,LARGE INTESTINE,KIDNEY
4049	http://119.3.41.228/tcmid/herb/4049/	QING HAO ZI	青蒿子	Sweet Wormwood seed	Semen Artemisiae	Cold,Pungent,Bitter	LIVER,KIDNEY,GALLBLADDER	Treatment of fever caused by summerheat, afternoon fever in deficiency of yin or in consumptive diseases, malaria with chills and fever, jaundice.
4055	http://119.3.41.228/tcmid/herb/4055/	ZHI GUI ZHI	制桂枝	Prepared Cassia Twig	Ramulus Cinnamomi Preparata	Warm,Pungent,Sweet	LUNG,BLADDER,HEART	Treatment of common cold, epigastric pain with cold feeling, amenorrhea due to cold in blood, arthralgia, edema, cardiac palpitation, gastrointestinal neurosis with a feeling of masses of gas rushing up through the chest to the throat from the lower abdomen.
4063	http://119.3.41.228/tcmid/herb/4063/	LU RONG	鹿茸	Hairy Antler	Cervus nippon , Cervus elaphus	Warm,Sweet,Salty	LIVER,KIDNEY	To supplement kidney and invigorate yang , boost essence and blood, strengthen sinews and bones, regulate thoroughfare and controlling vessels, draw sore toxin.
4083	http://119.3.41.228/tcmid/herb/4083/	HUA JIAO	花椒	Bunge Pricklyash Equivalent plant: Zanthoxylum schinifolium	Zanthoxylum bungeanum	Warm,Pungent	SPLEEN,STOMACH,KIDNEY	To warm center and relieve pain, dispel damp and kill worms.
4090	http://119.3.41.228/tcmid/herb/4090/	HEI DOU	黑豆	Black bean	Semen Glycine Max	Mild,Sweet	SPLEEN,KIDNEY
4112	http://119.3.41.228/tcmid/herb/4112/	LA JIAO	辣椒	Bush Redpepper	Capsicum frutescens	Hot,Pungent	SPLEEN,STOMACH,HEART	See Capsicum annuum .
4132	http://119.3.41.228/tcmid/herb/4132/	HU JI SHENG	槲寄生	Colored Mistletoe	Viscum coloratum	Mild,Bitter	LIVER,KIDNEY	To dispel wind-damp, supplement liver and kidney, strengthen sinews and bones, quiet fetus.
4150	http://119.3.41.228/tcmid/herb/4150/	BA JIAO HUI XIANG	八角茴香	Chinese Star Anise	Fructus Anisi Stellati	Warm,Pungent	SPLEEN,STOMACH,LIVER,KIDNEY	Treatment of abdomen pain, lumbago due to deficiency of the kidney, vomiting and eqigastric pain due to cold of the stomach.
4163	http://119.3.41.228/tcmid/herb/4163/	DENG XIN CAO	灯心草	Common Rush	Juncus effusus	Minor cold,Sweet,Neutral	LUNG,SMALL INTESTINE,HEART	To disinhibit water and free strangury, clear heart and downbear fire.
4171	http://119.3.41.228/tcmid/herb/4171/	HE YE	荷叶	Hindu Lotus Leaf	Nelumbo nucifera	Mild,Bitter	SPLEEN,STOMACH,LIVER	To clear heat and resolve summerheat, upbear yang , cool blood and stanch bleeding.
4175	http://119.3.41.228/tcmid/herb/4175/	ZHI HUANG QI	炙黄芪	Prepared Manyinflorescenced Sweetvetch Root	Radix Astragali seu Hedysari Praeparata	Minor Warm,Sweet	LUNG,SPLEEN	Treatment of deficiency of qi with lack of strength, anorexia and stools, sinking of the spleen qi manifested by chronic diarrhea, prolapse of the rectum, hematochezi and abnormal uterine bleeding, spontaneous sweating due to weakened superficial resistance, edema due to deficiency of qi, abscess difficult to burst or heal, anemia, diabetes caused by internal heat, albuminuria in chronic nephriti…
4179	http://119.3.41.228/tcmid/herb/4179/	BA DOU	巴豆	Pu rging Croton	Croton tiglium	Hot,Pungent	LARGE INTESTINE,STOMACH	To drain precipitation and cold accumulation, expel water and disperse swelling, dispel phlegm and disinhibit throat, Colombia Croton*, Almizclillo. Isolated compounds: 4892, 5 793, consume sore and kill worms.
4192	http://119.3.41.228/tcmid/herb/4192/	GU SUI BU	骨碎补	Fortune’s Drynaria Rhizome Equivalent plant: Pseudodrynaria coronans	Drynaria fortunei	Warm,Bitter	LIVER,KIDNEY	To supplement kidney and strengthen bones, soothe sinews and relieve pain.
4200	http://119.3.41.228/tcmid/herb/4200/	HUANG YAO ZI	黄药子	Airpotato Yam	Dioscorea bulbifera	Cold,Bitter	STOMACH,LIVER	To dissipate binds and disperse goiter, clear heat and resolve toxin, cool blood and stanch bleeding.
4211	http://119.3.41.228/tcmid/herb/4211/	TAI ZI SHEN	太子参	Heterophylly Falsestarwort Root	Radix Pseudostellariae	Mild,Sweet,Slightly Bitter	LUNG,SPLEEN	Treatment of hypofunction of the spleen with lassitude and anorexia, debility and deficiency of qi and yin marked by spontaneous sweating and thirst during convalescence dry cough due to dryness of lung.
4221	http://119.3.41.228/tcmid/herb/4221/	TING LI ZI	葶苈子	Pepperweed Seed Equivalent plant: Descurainia sophia, Lepidium virginicum	Lepidium apetalum [Syn. Lepidium micranthum ]	Extreme Cold,Pungent,Bitter	LUNG,BLADDER	To drain lung and calm asthma, move water and disperse swelling.
4256	http://119.3.41.228/tcmid/herb/4256/	SHENG DI HUANG	生地黄	Fresh rehmannia root	Radix Rehmanniae	Cold,Sweet,Bitter	LIVER,HEART,KIDNEY	Treatment of exogenous heat invading at the nutritive and blood levels manifested as dry mouth and deep red tongue proper with scanty coating. Fresh rehmannia root (Shengdihuang) is used with Scrophularia (Xuanshen), Rhinoceros horn (Xijiao) and Ophiopogon root
4264	http://119.3.41.228/tcmid/herb/4264/	OU JIE	藕节	node of lotus rhizome	nodus nelumbinis rhizomatis	Mild,Sweet,Punkery	STOMACH,LIVER,HEART	Treament of hematemesis, hemoptysis, hematuria, abnormal uterine bleeding.
4272	http://119.3.41.228/tcmid/herb/4272/	CE BAI YE	侧柏叶	Chinese Arborvitae Leaf	Thuja orientalis	Minor cold,Bitter,Punkery	LUNG,LARGE INTESTINE,LIVER	To cool blood and stanch bleeding, relieve cough and dispel phlegm, dispel wind-damp, dissipate toxin swelling.
4285	http://119.3.41.228/tcmid/herb/4285/	JU HONG PI	橘红皮	Red Tangerine Peel	Exocarpium Citri Rubrum	Warm,Pungent,Bitter	LUNG,SPLEEN	Treatment of cough, itching of the throat and profuse expectoration in colds, nausea, vomiting and epigastric distension caused by improper diet or excessive drinking.
4294	http://119.3.41.228/tcmid/herb/4294/	ZHI BIE JIA	炙鳖甲	Prepared Turtle Shell	Carapax Trionycis Preparata	Cold,Salty	SPLEEN,LIVER,KIDNEY	Treatment of fever due to deficiency of yin, consumptive fever, dizziness, tremor or fainting due to deficiency of yin, amenorrhea, mass in the abdomen, chronic malaria with splenomegaly.
4306	http://119.3.41.228/tcmid/herb/4306/	HU ZHANG	虎杖	Japanese Fleeceflower	Polygonum cuspidatum	Cold,Bitter	LUNG,LIVER,GALLBLADDER	To lower cholesterol, quicken blood and dissipate stasis, dispel wind and free network vessels, clear heat and disinhibit damp, resolve toxin.
4314	http://119.3.41.228/tcmid/herb/4314/	ZI TAN	紫檀	Burmacoast Padauk	Pterocarpus indicus	Warm,Pungent	LUNG,SPLEEN,STOMACH	To dispel stasis and harmonize construction, stanch bleeding and settle pain.
4320	http://119.3.41.228/tcmid/herb/4320/	JU HE	橘核	Tangerine Seed	Citrus reticulata	Minor Warm,Mild,Bitter	LIVER,KIDNEY	To rectify qi and relieve pain, resolve binds.
4345	http://119.3.41.228/tcmid/herb/4345/	QIE GEN	茄根	root of Garden Eggplant	Radix Solani melongenae	Cool,Sweet	SPLEEN,LARGE INTESTINE,STOMACH
4368	http://119.3.41.228/tcmid/herb/4368/	YI PIN HONG	一品红	Common Poinsettia	Euphorbia pulcherrima	Cold,Bitter,Punkery	LIVER	To regulate menstruation and stanch bleeding, quicken blood and settle pain.
4393	http://119.3.41.228/tcmid/herb/4393/	LEI GONG TENG	雷公藤	Common Threewingnut	Tripterygium wilfordii	Cold,Bitter	LIVER,HEART	To dispel wind and eliminate damp, quicken blood and free network vessels, disperse swelling and relieve pain, resolve toxin and kill worms (high toxicity).
4413	http://119.3.41.228/tcmid/herb/4413/	YIN CHEN HAO	茵陈蒿	Capillary Wormwood Equivalent plant: Artemisia scoparia	Artemisia capillaris	Minor cold,Bitter	SPLEEN,STOMACH,LIVER,GALLBLADDER	To clear heat and disinhibit damp, abate jaundice.
4428	http://119.3.41.228/tcmid/herb/4428/	SHE XIANG	麝香	Abelmusk	Moschus moschiferus, Moschus berezovskii, Moschus sifanicus	Warm,Pungent	SPLEEN,HEART	To open orifices and arouse spirit, quicken blood and dissipate binds, disperse swelling and relieve pain.
4449	http://119.3.41.228/tcmid/herb/4449/	DU HUO	独活	Doubleteeth Pubescent Angelica Equivalent plant: Heracleum lanatum	Angelica pubescens f. biserrata [Syn. Angelica pubescens ]	Minor Warm,Pungent,Bitter	BLADDER,LIVER	To dispel wind and eliminate damp, dissipate cold and relieve pain.
4453	http://119.3.41.228/tcmid/herb/4453/	JIANG YONG	僵蛹			Mild,Pungent,Salty	LUNG,LIVER
4455	http://119.3.41.228/tcmid/herb/4455/	LUO DE DA	落得打	Asiatic Pennywort Herb	herba centellae	Cold,Pungent,Bitter	SPLEEN,LIVER,KIDNEY	Treatment of jaundice caused by damp-heat, heat stroke with diarrhea, urolithiasis and hematuria, carbuncles and boils, traumatic injury.
4459	http://119.3.41.228/tcmid/herb/4459/	NIU HUANG	牛黄	Cow-bezoar (Ox-gallstone)	Bos taurus domesticus, Bubalus bubalis	Cool,Bitter	LIVER,HEART	To clear heart and cool liver, clear heat and resolve toxin, lower blood pressure.
4469	http://119.3.41.228/tcmid/herb/4469/	JIN FEI CAO	金沸草	Japanese Inula Equivalent plant: Inula britannica	Inula japonica	Warm,Salty	LUNG,LARGE INTESTINE,LIVER	To downbear qi , disperse phlegm, move water.
4472	http://119.3.41.228/tcmid/herb/4472/	QING YE DAN	青叶胆	Mileen Swertia	Swertia mileensis	Cold,Sweet,Bitter	BLADDER,LIVER,GALLBLADDER	To clear heat and resolve toxin, disinhibit damp and abate jaundice.
4506	http://119.3.41.228/tcmid/herb/4506/	LI ZHI HE	荔枝核	Lychee Seed	Litchi chinensis	Warm,Sweet,Punkery	LIVER,KIDNEY	To rectify qi, dispel cold, relieve pain, resolve binds.
4518	http://119.3.41.228/tcmid/herb/4518/	LIAN QIAO	连翘	Weeping Forsythia	Forsythia suspensa	Minor cold,Bitter	HEART,GALLBLADDER	To clear heat and resolve toxin, dissipate binds and disperse swelling.
4523	http://119.3.41.228/tcmid/herb/4523/	HE GENG	荷梗	Hindu Lotus Petiole	Nelumbo nucifera	Mild,Bitter	SPLEEN,STOMACH,LIVER	To dispel summerheat, rectify qi and transform damp.
4526	http://119.3.41.228/tcmid/herb/4526/	JING JIE	荆芥	Fineleaf Schizonepeta	Schizonepeta tenuifolia [Syn. Nepeta tenuifolia]	Minor Warm,Pungent	LUNG,LIVER	To dispel wind, resolve exterior, outthrust papules, stanch bleeding.
4547	http://119.3.41.228/tcmid/herb/4547/	MAN SHAN HONG	满山红	Dahurian Rhododendron	Rhododendron dauricum	Warm,Pungent,Bitter	LUNG	To relieve cough, dispel phlegm.
4551	http://119.3.41.228/tcmid/herb/4551/	MA BO	马勃	Bark-less Puff-ball Equivalent plant: Lycoperdon pyriforme	Lasiosphaera fenzlii	Mild,Pungent	LARGE INTESTINE,LIVER	To clear lung and disinhibit throat, stanch bleeding.
4589	http://119.3.41.228/tcmid/herb/4589/	ZI BEI CHI	紫贝齿	Purple cowrie shell	Concha Mauritiae Arabicae	Mild,Salty	LIVER	Treatment of: 1. Palpitations, irritability, insomnia, dream-disturbed sleep or infantile convulsions due to high fever. Purple cowrie shell (Zibeichi) is used with Coptis root (Huanglian), Mother-of-pearl (Zhenzhumu) and Antelope&#39;s horn (Lingyangjiao). 2. Wind and heat in the liver meridian manifested as red, swollen and painful eyes or visual obstruction, or hyperactivity of liver yang mani…
4597	http://119.3.41.228/tcmid/herb/4597/	SU MU	苏木	Sappan Caesalpinia	Caesalpinia sappan	Mild,Pungent,Sweet,Salty	SPLEEN,LIVER,HEART	To quicken blood and dispel stasis, disperse swelling and relieve pain.
4634	http://119.3.41.228/tcmid/herb/4634/	FO SHOU	佛手	Fleshfingered Citron	Citrus medica var. sarcodactylis	Warm,Pungent,Bitter	LUNG,SPLEEN,STOMACH,LIVER	To rectify qi and relieve pain, fortify stomach and resolve phlegm.
4645	http://119.3.41.228/tcmid/herb/4645/	CHEN HAO	陈蒿	Capillaris, Oriental wormwood	Herba Artemisiae Scopariae	Minor cold,Bitter	SPLEEN,STOMACH,LIVER,GALLBLADDER	Treatment of jaundice
4665	http://119.3.41.228/tcmid/herb/4665/	JIN GUO LAN	金果榄	Hairystalk Tinospora	Tinospora capillipes	Cold,Bitter	LUNG,LARGE INTESTINE	See Tinospora sagittata.
4675	http://119.3.41.228/tcmid/herb/4675/	GUI MAO ZHEN	鬼毛针	Microphale Pilosipe	Microphale Pilosipe	Warm,Slightly Bitter	LIVER,KIDNEY
4696	http://119.3.41.228/tcmid/herb/4696/	FANG JI	防己	Fourstamen Stephania	Stephania tetrandra	Cold,Pungent,Bitter	BLADDER,SPLEEN,KIDNEY	To disinhibit water and disperse edema, dispel wind and relieve pain.
4719	http://119.3.41.228/tcmid/herb/4719/	SHI LIAN ZI	石莲子	Lotus seed	Semen Nelumbinis	Sweet, astringent,neutral	SPLEEN,KIDNEY,HEART	Treatment of protracted diarrhea due to hypofunction of the spleen, seminal emission, leukorrhagia, palpitation, insomnia.
4735	http://119.3.41.228/tcmid/herb/4735/	TU BEI MU	土贝母	Paniculate Bolbostemma	Rhizoma Bolbostemmae	Minor cold,Pungent,Sweet,Bitter	LUNG,HEART	Treatment of mastitis, chronic lymphadenitis, tuberculosis of cervical lymph nodes, hypertrophic rhinitis.
4738	http://119.3.41.228/tcmid/herb/4738/	JI XUE CAO	积雪草	Asiatic Pennywort	Centella asiatica	Warm,Slightly Sweet,Bitter	LIVER	To clear heat and disinhibit damp, resolve toxin and disperse swelling, lower blood pressure.
4741	http://119.3.41.228/tcmid/herb/4741/	MO YAO	没药	Myrrh	Commiphora myrrha [Syn. Commiphora molmol]	Mild,Pungent,Bitter	SPLEEN,LIVER,HEART,KIDNEY	To quicken blood and relieve pain, disperse swelling and engender flesh.
4762	http://119.3.41.228/tcmid/herb/4762/	ZI SU YE	紫苏叶	Common Perilla Leaf Equivalent plant: Perilla frutescens var acuta	Perilla frutescens var. arguta	Pungent,warm	LUNG,SPLEEN	To dissipate cold and resolve exterior, diffuse lung and transform phlegm, move qi and harmonize center, quiet fetus, resolve toxin of fish and crab.
4776	http://119.3.41.228/tcmid/herb/4776/	QIANG HUO	羌活	Incised Notopterygium Equivalent plant: Notopterygium forbesii	Notopterygium incisum	Warm,Pungent,Bitter	BLADDER,KIDNEY	To dissipate cold and resolve exterior, dispel wind and eliminate damp, disinhibit joints, relieve pain.
4783	http://119.3.41.228/tcmid/herb/4783/	HAI JIN SHA	海金沙	Japanese Climbing Fern	Lygodium japonicum	Cold,Sweet	BLADDER,SMALL INTESTINE	To clear heat and resolve toxin, disinhibit water and free strangury, quicken blood and free network vessels.
4821	http://119.3.41.228/tcmid/herb/4821/	PU TAO	葡萄	fruit of european grape	fructus vitis viniferae	Mild,Sweet,Slightly Sour	STOMACH,LIVER,KIDNEY
4848	http://119.3.41.228/tcmid/herb/4848/	QIAN NIU ZI	牵牛子	Lobedleaf Pharbitis Seed Equivalent plant: Pharbitis purpurea	Pharbitis nil	Cold,Bitter	LUNG,LARGE INTESTINE,KIDNEY	To drain water and free stool, disperse accumulation and kill worms.
4857	http://119.3.41.228/tcmid/herb/4857/	QING XIANG ZI	青箱子	Feather Cockscomb Seed	Semen Celosiae	Minor cold,Bitter	LIVER	Treatment of redness of the eye and dizziness due to excessive heat or fire in the liver, nebula with blurred vision.
4866	http://119.3.41.228/tcmid/herb/4866/	A WEI	阿魏	Asafetida Giantfennel Resin	Ferula assafoetida	Warm,Pungent,Bitter	SPLEEN,STOMACH,LIVER	To transform concretion and disperse accumulation, kill worms, interrupt malaria.
4873	http://119.3.41.228/tcmid/herb/4873/	CU	醋	Vinegar	Vinegar	Warm,Sour,Bitter	STOMACH,LIVER	To stanch bleeding and dissipate stasis, resolve toxin and kill worms.
4879	http://119.3.41.228/tcmid/herb/4879/	HAN LIAN CAO	旱莲草	eclipta	Herba Ecliptae Prostratae	Cold,Sweet,Sour	LIVER,KIDNEY
4883	http://119.3.41.228/tcmid/herb/4883/	ZHU LING	猪苓	Popyporus Agaric	Polyporus umbellatus	Mild,Sweet,Neutral	BLADDER,KIDNEY	To disinhibit water and percolate damp, anticancer.
4889	http://119.3.41.228/tcmid/herb/4889/	MU GUA	木瓜	Chinese Floweringquince	Chaenomeles sinensis	Warm,Sour	SPLEEN,LIVER	To harmonize stomach and soothe sinews, dispel wind-damp, disperse phlegm and allay thirst.
4893	http://119.3.41.228/tcmid/herb/4893/	HUAI JIAO	槐角	pod of Japanese pagodatree	fructus Sophorae	Minor cold,Bitter	LARGE INTESTINE,LIVER
4918	http://119.3.41.228/tcmid/herb/4918/	XIAN HE CAO	仙鹤草	Japanese Argimonia	Agrimonia pilosa var. japonica	Mild,Bitter,Punkery	LUNG,SPLEEN,LIVER	To promote astriction and stanch bleeding, interrupt malaria, check dysentery, resolve toxin.
4924	http://119.3.41.228/tcmid/herb/4924/	REN GONG NIU HUANG	人工牛黄	Artificial Bezoar	Calculus Bovis Artificiosus	Cool,Bitter	LIVER,HEART
4926	http://119.3.41.228/tcmid/herb/4926/	YU JIN	郁金	AromaticTurmeric	Curcuma aromatica	Cold,Pungent,Bitter	LIVER,HEART,GALLBLADDER	See Curcuma longa .
4930	http://119.3.41.228/tcmid/herb/4930/	ZAO REN	枣仁	seed of spine date	semen zizphi spinosae	Mild,Sweet,Sour	SPLEEN,LIVER,HEART,GALLBLADDER	Treatment of insomnia, dream-disturbed sleep, excessive sweating due to debility, thirst due to consumption of body fluid.
4943	http://119.3.41.228/tcmid/herb/4943/	HUI XIANG	茴香	Fennel Fruit	Foeniculum vulgare	Warm,Pungent	SPLEEN,STOMACH,LIVER,KIDNEY	To warm kidney and disperse cold, rectify qi and harmonize stomach .
4972	http://119.3.41.228/tcmid/herb/4972/	PAO SHAN JIA	炮山甲	Prepared Anteater scales	Squama Manitis Praeparata	Minor cold,Salty	STOMACH,LIVER	Treatment of amenorrhea with mass formation in the abdomen, galactostasis, carbuncles and sores, arthralgia with numbness and muscle contracture.
4978	http://119.3.41.228/tcmid/herb/4978/	QUAN SHEN	拳参	Bistort	Polygonum bistorta	Cool,Bitter	LUNG,LARGE INTESTINE,LIVER	To clear heat and resolve toxin, disperse swelling, stanch bleeding.
4981	http://119.3.41.228/tcmid/herb/4981/	BI XIE	萆薢	Hypoglaucous Collett Yam Equivalent plant: Dioscorea gracillima , Dioscorea tokoro	Dioscorea hypoglauca [Syn. Dioscorea collettii var. hypoglauca]	Minor cold,Sweet	STOMACH,LIVER	To disinhibit damp and turbidity, dispel wind-damp.
4983	http://119.3.41.228/tcmid/herb/4983/	WU JI	乌鸡	Black Chicken	Gallus domesticus	Mild,Sweet	LIVER,KIDNEY
4986	http://119.3.41.228/tcmid/herb/4986/	DA FU PI	大附皮	pericarp of Betelnutpalm	Pericarpium Arecae	Minor Warm,Pungent	SPLEEN,LARGE INTESTINE,STOMACH,SMALL INTESTINE	Treatment of stagnation of qi due to accumulation of damp marked by epigastric and abdominal distension, difficult evacuation of the feces, edema of the legs and oliguria.
4990	http://119.3.41.228/tcmid/herb/4990/	MU DING XIANG	母丁香	Clove fruit	Fructus Caryophylli	Warm,Pungent	SPLEEN,STOMACH,KIDNEY
5009	http://119.3.41.228/tcmid/herb/5009/	FU PEN ZI	复盆子	Red-and-Yellow Garden Raspberry	Rubus idaeus	Mild,Sweet,Sour	LIVER,KIDNEY	To supplement liver and boost kidney, secure essence and reduce urine, brighten eyes.
5014	http://119.3.41.228/tcmid/herb/5014/	KU XING REN	苦杏仁	bitter Apricot seed	Semen armeniacae amarum	Minor Warm,Bitter	LUNG,LARGE INTESTINE	Treatment of cough and asthma accompanied by stuffiness in the chest and profuse expectoration, constipation due to deficiency of blood and fluid.
5020	http://119.3.41.228/tcmid/herb/5020/	SANG ZHI	桑枝	White Mulberry Branch	Morus alba	Mild,Bitter	LIVER	To dispel wind-damp, disinhibit joints, lower blood pressure, disinhibit urine.
5034	http://119.3.41.228/tcmid/herb/5034/	XUAN SHEN	玄参	Ningpo Figwort Equivalent plant: Scrophularia buergeriana	Scrophularia ningpoensis	Cold,Sweet,Bitter,Salty	LUNG,STOMACH,KIDNEY	To clear heat and cool blood, enrich yin and downbear fire, resolve toxin and dissipate binds.
5050	http://119.3.41.228/tcmid/herb/5050/	HOU PU	厚朴	bark of Officinal magnolia	Cortex Magnoliae officinalis	Warm,Pungent,Bitter	LUNG,SPLEEN,LARGE INTESTINE,STOMACH	Treatment of accumulation of damp in the spleen and the stomach marked by epigastric strffiness, vomiting and diarrhea, abdominal distension and constipation due to retention of undigested food, cough and dyspnea caused by retanied damp.
5082	http://119.3.41.228/tcmid/herb/5082/	CHI XIAO DOU	赤小豆	Rice Bean	Semen Phaseoli	Mild,Sweet,Sour	SMALL INTESTINE,HEART	Treatment of edema, jaundice with dark urine, acute rheumatic arthritis, carbuncles, boils, appendicitis.
5106	http://119.3.41.228/tcmid/herb/5106/	DI GU PI	地骨皮	root - bark of Chinese Wolfberry	Cortex Lycii Radicis	Cold,Sweet	LUNG,KIDNEY	Treatment of afternoon fever and night sweating in consumptive diseases, cough, hemoptysis and epistaxis due to heat in the lung, diabetes caused by internal heat.
5124	http://119.3.41.228/tcmid/herb/5124/	LIAN ZI XIN	莲子心	Hindu Lotus Plumule	Nelumbo nucifera	Mild,Sweet,Punkery	SPLEEN,HEART,KIDNEY	To clear heart fire, clear liver fire, stanch bleeding, secure essence.
5145	http://119.3.41.228/tcmid/herb/5145/	WU SHAO SHE	乌梢蛇	Black-tail Snake	Zaocys	Mild,Sweet	LIVER	Treatment of chronic rheumatoid arthritis with numbness and ankylosis, hemiplegia in stroke, convulsion, tetanus, leprosy, scabies, scrofula with suppuration.
5147	http://119.3.41.228/tcmid/herb/5147/	FA BAN XIA	法半夏	Prepared Pinellia Tuber	Rhizoma Pinelliae Preparata	Warm,Pungent	LUNG,SPLEEN,STOMACH	Treatment of cough and asthma with copious phlegm, dizziness and palpitation caused by wind-phlegm and phlegm retention, headache due to adverse rising of phlegm.
5149	http://119.3.41.228/tcmid/herb/5149/	PO GU ZHI	破故纸	fruit of Malaytea scurfpea	Fructus Psoraleae Corylifoliae	Extreme Warm,Pungent,Bitter	SPLEEN,KIDNEY	Treatment of impotence, seminal emission, enuresis, frequent urination, aching of the loins and knees with cold sensation, asthma in deficiency of yin of the kidney, diarrhea occurring before dawn daily. External use for vitiligo and alpecia areata.
5151	http://119.3.41.228/tcmid/herb/5151/	MU XIANG	木香	Common Aucklandia (Costustoot)	Saussurea lappa [Syn. Aucklandia lappa]	Warm,Pungent,Bitter	SPLEEN,LARGE INTESTINE,STOMACH,GALLBLADDER,THREE END	To move qi and relieve pain, fortify spleen and disperse food.
5159	http://119.3.41.228/tcmid/herb/5159/	QI ZI	杞子	True Lacquer Seed	Rhus verniciflua [Syn. Toxicadendron verniciflum ]	Mild,Sweet	LUNG,LIVER,KIDNEY	To quicken blood and stanch bleeding, warm channels and relieve pain.
5172	http://119.3.41.228/tcmid/herb/5172/	XI HE LIU	西河柳	Chinese Tamarisk Twig	Cacumen Tamaricis	Mild,Pungent,Sweet	LUNG,STOMACH,HEART	Treatment of measles without adequate eruption, rheumatic arthralgia.
5192	http://119.3.41.228/tcmid/herb/5192/	HU SUI	胡荽	Coriander	Herba Coriandri	Pungent,warm	LUNG,STOMACH	Treatment of early stage of measles due to attack of wind and cold manifested as fever, no sweating and measles without a rash. Coriander (Husui) is used with Spirodela (Fuping) and Cimicifuga rhizome (Shengma). The heated herbal tea is applied to the skin to bring the rash to the surface.
5195	http://119.3.41.228/tcmid/herb/5195/	GUI JIA	龟甲	Tortoise Shell	Carapax et Plastrum Testudinis	Mild,Sweet,Salty	LIVER,KIDNEY	Treatment of consumptive fever and night sweating due to deficiency of yin, vertigo, tremors, weakness of legs, forgetfulness.
5201	http://119.3.41.228/tcmid/herb/5201/	LV RONG HAO	绿绒蒿	all-grass of entire meconopsis	herba meconpsis integrifoliae	Minor Warm,Bitter,Punkery	LIVER,KIDNEY
5203	http://119.3.41.228/tcmid/herb/5203/	JIANG XIANG YOU	降香油	Odoriferous Rosewood oil	Oleum Dalbergiae Odoriferae	Warm,Pungent	LIVER,HEART	Treatment of epigastric pain, costal and hypochondriac pains due tostagnancy of qi of the liver, angina pectoris, traumatic injury and bleeding.
5207	http://119.3.41.228/tcmid/herb/5207/	SHE GAN	射干	Blackberrylily	Belamcanda chinensis	Cold,Bitter	LUNG	To clear heat and resolve toxin, disperse phlegm, disinhibit throat.
5245	http://119.3.41.228/tcmid/herb/5245/	GUANG HUO XIANG YOU	广藿香油	oil of Cabline potchouli	Oleum Pogostemonis	Minor Warm,Pungent	LUNG,SPLEEN,STOMACH	Treatment of lingering of turbid damp in the spleen and stomach manifested by stuffiness in the epigastrium and vomiting, summer-damp affection marked by lassitude and stuffiness in the chest, cold-damp affection in summer time marked by abdomen pain, vomiting and diarrhea, sinusitis with headache.
5258	http://119.3.41.228/tcmid/herb/5258/	CANG ZHU	苍术	Swordlike Atractylodes Equivalent plant: Atractylodes chinensis, Atractylodes japonica	Atractylodes lancea	Warm,Pungent,Bitter	SPLEEN,STOMACH	To dispel damp and strengthen spleen, dispel wind, brighten eyes.
5264	http://119.3.41.228/tcmid/herb/5264/	DONG GUA REN	冬瓜仁	Seed of Chinese Waxgourd	Semen Benincasae	Minor cold,Sweet	LIVER
5265	http://119.3.41.228/tcmid/herb/5265/	XIAO CHE QIAN	小车前	all-grass of Little Plantain	Herba Plantaginis minutae	Cold,Sweet	STOMACH,LIVER,KIDNEY
5279	http://119.3.41.228/tcmid/herb/5279/	WU MEI	乌梅	Japanese Apricot	Prunus mume	Mild,Sour	LUNG,SPLEEN,STOMACH,LIVER	To constrain lung and relieve cough, astringe intestines and check diarrhea, stanch bleeding, engender liquid, quiet roundworm, close sores.
5283	http://119.3.41.228/tcmid/herb/5283/	CAO KOU REN	草寇仁	seed of Katsumada Galangal	Semen Alpiniae katsumadai	Warm,Pungent	SPLEEN,STOMACH
5285	http://119.3.41.228/tcmid/herb/5285/	GUANG HUO XIANG YE	广藿香叶	leaf of Cabline potchouli	Folium Pogostemonis	Minor Warm,Pungent	LUNG,SPLEEN,STOMACH	Treatment of lingering of turbid damp in the spleen and stomach manifested by stuffiness in the epigastrium and vomiting, summer-damp affection marked by lassitude and stuffiness in the chest, cold-damp affection in summer time marked by abdomen pain, vomiting and diarrhea, sinusitis with headache.
5295	http://119.3.41.228/tcmid/herb/5295/	JU PI	橘皮	Tangerine Pericarp	Citrus reticulata	Warm,Pungent,Bitter	LUNG,SPLEEN	To rectify qi and downbear counterflow, regulate center and increase appetite, dry damp and transform phlegm.
5297	http://119.3.41.228/tcmid/herb/5297/	HUANG HAO	黄蒿	Virg ate Wormwood	Artemisia scoparia [Syn. Artemisia capillaris var. scoparia]	Cold,Pungent,Bitter	LIVER,KIDNEY,GALLBLADDER	See Artemisia capillaris.
5308	http://119.3.41.228/tcmid/herb/5308/	LEI WAN	雷丸	Thunder Ball	omphalia	Cold,Slightly Bitter	LARGE INTESTINE,STOMACH	Treatment of taeniasis, ancylostomiasis, ascariasis, intestinal parasitosis with abdomen pain or with infantile malnutrition.
5310	http://119.3.41.228/tcmid/herb/5310/	GUI BAN	龟板	Tortoise plastron	Plastrum Testudinis	Cold,Sweet,Salty	LIVER,HEART,KIDNEY	Treatment of hyperactivity of liver yang due to deficient yin of the liver and kidneys manifested as dizziness, distension and pain in the head and blurred vision. Tortoise plastron (Guiban) is used with White peony root (Baishao), Cyathula root (Niuxi), Sea-ear sh
5327	http://119.3.41.228/tcmid/herb/5327/	BAI JIANG CAN	白僵蚕	Silkworm Larva	Bombyx mori	Salty, pungent,neutral	LIVER,LUNG	To dispel wind and resolve tetany, transform phlegm and dissipate binds, resolve toxin and disinhibit throat.
5328	http://119.3.41.228/tcmid/herb/5328/	BAI JIANG CAO	败酱草	All - grass of Dahurian Patrinia	Herba Patriniae	Minor cold,Pungent,Bitter	LARGE INTESTINE,STOMACH,LIVER	Treatment of acute appendicitis, pulmonary abscess and skin infection. Recently also for pancreatitis, tonsillitis, P. viloso also used to influenza, while P. scabiosaefolia for snake bite. Treatment of postpartum abdomen pain and menorrhalgia due to blood stasis, chest pain, etc. Treatment of vexation, insomnia, insanity.
5347	http://119.3.41.228/tcmid/herb/5347/	AN XI XIANG	安息香	Sumatra Snowbell Equivalent plant: Styrax tonkinensis	Styrax benzoin	Mild,Pungent,Bitter	SPLEEN,HEART	To open orifices and arouse spirit, break phlegm and repel foulness, move qi and quicken blood, relieve pain.
5354	http://119.3.41.228/tcmid/herb/5354/	WU LING ZHI	五灵脂	Trogopterus Dung	Trogopterus xanthipes, Pteromys volans	Warm,Sweet,Bitter,Salty	LIVER	To quicken blood and relieve pain, transform stasis and stanch bleeding, disperse accumulation and resolve toxin.
5374	http://119.3.41.228/tcmid/herb/5374/	DING XIANG	丁香	Clove Tree	Syzygium aromaticum [Syn. Eugenia caryophyllata]	Warm,Pungent	SPLEEN,STOMACH,KIDNEY	To warm center and downbear counterflow, warm kidney and invigorate yang .
5404	http://119.3.41.228/tcmid/herb/5404/	TU SI ZI	菟丝子	Dodder Seed	Semen Cuseutae;Semen Cuseutae	Mild,Pungent,Sweet	LIVER,KIDNEY	Treatment of impotence, seminal emission, dripping of urine after urination, enuresis, frequent urination, aching and weakness of the loins and knees, blurred vision and tinnitus, threatened abortion due to hypofunction of the kidney, diarrhea due to hypofunction of the spleen and the kidney, external use for vitiligo.
5412	http://119.3.41.228/tcmid/herb/5412/	DA DU HUO	大独活	root of Laxflower Cowparsnip	Radix Heraclei maximi	Minor Warm,Pungent,Bitter	BLADDER,LIVER	Treatment of rheumatic arthritis with pain in the lower back and knees, headache due to attack of cold on the Shaoyin Channel characterized by association of headache with precordial pain and cold legs.
5421	http://119.3.41.228/tcmid/herb/5421/	FU SHEN	茯神	Indian Bread with Pine	Poria	Mild,Sweet,Neutral	LIVER,HEART
5422	http://119.3.41.228/tcmid/herb/5422/	SU HE XIANG	苏合香	Oriental Sweetgum Resin	Liquidambar orientalis	Warm,Pungent	SPLEEN,HEART	To open orifices, break foul, relieve pain.
5423	http://119.3.41.228/tcmid/herb/5423/	XIANG YUAN	香掾	Wilson Citron	Citrus wilsonii	Warm,Pungent,Sour,Slightly Bitter	LUNG,SPLEEN,STOMACH,LIVER	See Citrus medica .
5449	http://119.3.41.228/tcmid/herb/5449/	JIU	酒	Ethanol	Vinum	Warm,Pungent,Sweet,Bitter	LUNG,STOMACH,LIVER,HEART
5453	http://119.3.41.228/tcmid/herb/5453/	HUANG HUA DI DING	黄花地丁	Diluteyellow Crotalaria	Crotalaria albida	Cold,Pungent,Bitter	LIVER,HEART	To drain lung and disperse phlegm, clear heat and disinhibit damp, resolve toxin and disperse swelling.
5477	http://119.3.41.228/tcmid/herb/5477/	CHU SHI	楮实	Papermulberry Fruit	Fructus Broussonetiae	Cold,Sweet	SPLEEN,HEART	Treatment of aching and weakness of the loins and knees, consumptive fever, dizziness and blurred visiidn, nebula, edema.
5489	http://119.3.41.228/tcmid/herb/5489/	CHUAN XIN LIAN YE	穿心莲叶	Powder of green chiretta leaves	Folium Andrographitis	Cold,Bitter	LUNG,LARGE INTESTINE,STOMACH,SMALL INTESTINE
5505	http://119.3.41.228/tcmid/herb/5505/	SHAN NAI	山柰	Galanga Resurrectionlily	Kaempferia galanga	Warm,Pungent	STOMACH	To warm center and move qi , disperse food, relieve pain.
5512	http://119.3.41.228/tcmid/herb/5512/	HUAI HUA	槐花	flower bud of Japanese pagodatree	flos Sophorae	Minor cold,Bitter	LARGE INTESTINE,LIVER	Treatment of hematochezia, hemorrhoidal bleeding, dysentery with bloody stools, abnormal uterine bleeding, spitting of blood, epistaxis, redness of the eyes, headache and dizziness due to excess fire in the liver.
5522	http://119.3.41.228/tcmid/herb/5522/	TONG CAO	通草	puth of Ricepaperplant	Medulla Tetrapanacis	Minor cold,Sweet,Neutral	LUNG,STOMACH	Treatment of dysuria with difficult painful urination, edema and oliguria, lack of milk secretion.
5523	http://119.3.41.228/tcmid/herb/5523/	BEI WU WEI	北五味	fruit of Chinese Nmagnoliavine	Fructus Schiandrae	Warm,Sweet,Sour	LUNG,HEART,KIDNEY	Treatment of chronic cough and asthma, nocturnal emission, spermatorrhea, enuresis, frequent urination, protracted diarrhea, spontaneous sweating, night sweating, impairment of body fluid with thirst, shortness of breath and feeble pulse, diabetes caused by internal heat, palpitation and insomnia.
5531	http://119.3.41.228/tcmid/herb/5531/	DA FENG ZI REN	大枫子仁	Chaulmoogra seed	Semen Chaulmoograe	Hot,Pungent	SPLEEN,LIVER,KIDNEY	Treatment of leprosy, both internal and external use, external use for scabies, tinea and syphilitic skin lesion.
5532	http://119.3.41.228/tcmid/herb/5532/	XI XIAN	希莶	Common St Paulswort Equivalent plant: Siegesbeckia orientalis var pubescens, Siegesbeckia orientalis var glabrescens	Siegesbeckia orientalis	Cold,Bitter	SPLEEN,LIVER	To dispel wind-damp, free channels and network vessels, clear heat and resolve toxin.
5534	http://119.3.41.228/tcmid/herb/5534/	BO HE	薄荷	Wild Mint	Mentha haplocalyx	Cool,Pungent	LUNG,LIVER	To dissipate wind-heat, clear head and eyes, disinhibit pharynx and larynx, outthrust papules, resolve depression.
5541	http://119.3.41.228/tcmid/herb/5541/	BAN ZHI LIAN	半枝莲	Barbed Skullcap	Scutellaria barbata [Syn. Scutellaria rivularis]	Cold,Pungent,Slightly Bitter	LUNG,LIVER,KIDNEY	To clear heat and resolve toxin, stanch bleeding and dissipate stasis, disinhibit urine and disperse edema.
5570	http://119.3.41.228/tcmid/herb/5570/	GE QIAO	蛤壳	Clam Shell	Concha Meretricis seu Cyclinae	Cold,Bitter,Salty	LUNG,STOMACH	Treatment of cough, chest pain and bloody sputum caused by heat in the lung, scrofula, goitre, epigastric pain associated with acid regurgitation, external use for eczema and scalds.
5586	http://119.3.41.228/tcmid/herb/5586/	ZHANG NAO	樟脑	Camphorar	Camphora	Hot,Pungent	SPLEEN,HEART	For coma of sthenic type, especially those due to affection of filthy and turbid substance. External use for scabies, tinea, skin infection, prurigo, trauma, toothache; oral use for vomiting and diarrhea of cold-dampness type, chest pain, abdomen pain of stomach-cold origin, dyspepsia with abdominal distending pain.
5608	http://119.3.41.228/tcmid/herb/5608/	SHA SHEN	沙参	Glehnia root	Radix Glehniae	Minor cold,Sweet	LUNG,STOMACH	Treatment of: 1. Deficient yin of the lungs with heat manifested as dry cough or cough with scanty sputum, hoarse voice from a chronic cough, dry throat and thirst. Glehnia root (Shashen) is used with Ophiopogon root (Maidong) and Tendrilled fritillary bulb (Chuanbeimu). 2. Body fluids consumed by febrile diseases manifested as dry tongue and poor appetite. Glehnia root (Shashen) is used with Oph…
5613	http://119.3.41.228/tcmid/herb/5613/	HAI PIAO XIAO	海螵蛸	Cuttlebone	Os Sepiellae seu Sepiae	Warm,Salty,Punkery	LIVER	Treatment of peptic ulcer with hyperacidity, spitting of blood, epistaxis, abnormal uterine bleeding, hematochezia, seminal emission, spermatorrhea, morbid leukorrhea, gastric pain with acid regurgitation, external use for traumatic bleeding and wound with purulent discharge.
5615	http://119.3.41.228/tcmid/herb/5615/	ZHE BEI MU	浙贝母	Thunberg Fritillary	Fritillaria verticillata var. thunbergii [Syn. Fritillaria thunbergii ]	Cold,Bitter	LUNG,HEART	To clear heat and resolve phlegm, dissipate binds and disperse swelling.
5619	http://119.3.41.228/tcmid/herb/5619/	ZAO XIU	蚤休	Manyleaf Paris Equivalent plant: Paris polyphylla var chinensis, Paris polyphylla var Yunnanensis , Paris polyphylla var pseudothibetica , Paris polyphylla var stenophylla	Paris polyphylla	Cold,Bitter	LIVER	To clear heat and resolve toxin, disperse swelling and relieve pain, cool liver and settle fright.
5646	http://119.3.41.228/tcmid/herb/5646/	GE JIE	蛤蚧	Tokay Gecko	Gecko	Mild,Salty	LUNG,KIDNEY	Treatment of dyspnea or asthma in deficiency syndromes, cough and hemoptysis in consumptive diseases, impotence, seminal emission.
5654	http://119.3.41.228/tcmid/herb/5654/	CAO BEI MU	草贝母	Indian Iphigenia	Iphigenia indica	Warm,Bitter	LUNG,SPLEEN,STOMACH,LIVER	To dissipate binds and relieve pain.
5656	http://119.3.41.228/tcmid/herb/5656/	QIAN NIAN JIAN	千年健	rhizome of Obscured Homalomena	Rhizoma Homalomenae occultae	Warm,Pungent,Bitter	LIVER,KIDNEY	Treament of rheumatoid arthritis with pain and cold sensation in the loins and knees, muscle contracture and numbness of the lower extremities.
5658	http://119.3.41.228/tcmid/herb/5658/	JI GU CAO	鸡骨草	Canton Abrus	Abrus fruticulosus [Syn. Abrus cantoniensis ]	Cool,Sweet,Slightly Bitter	STOMACH,LIVER	To clear heat and disinhibit damp, dissipate stasis and relieve pain.
5659	http://119.3.41.228/tcmid/herb/5659/	JIN YING GEN	金樱根	root of Cherokee Rose	Radix Rosae laevigatae	Mild,Sour,Punkery	BLADDER,LARGE INTESTINE,KIDNEY
5669	http://119.3.41.228/tcmid/herb/5669/	PU TAO 2	蒲桃	Rose Apple	Fructus Syzygii	Mild,Sweet,Slightly Sour	STOMACH,LIVER,KIDNEY
5673	http://119.3.41.228/tcmid/herb/5673/	FENG WEI CAO	凤尾草	Chinese Brake	Pteris multifida	Cold,Bitter,Neutral	LARGE INTESTINE,STOMACH,LIVER,KIDNEY	To clear heat and disinhibit damp, resolve toxin and disperse swelling, cool blood and stanch bleeding.
5675	http://119.3.41.228/tcmid/herb/5675/	SHU JIAO	蜀椒	Pricklyash Peel	Pericarpium Zanthoxyli	Hot,Pungent	SPLEEN,STOMACH,KIDNEY	Treatment of epigastric pain accompanied by cold sensation, vomiting and diarrhea, abdomen pain due to intestinal parasitosis, ascariasis. External use for itching in eczema.
5699	http://119.3.41.228/tcmid/herb/5699/	BI MA ZI	蓖麻子	Castorbean Seed	Ricinus communis	Mild,Pungent,Sweet	LUNG,LARGE INTESTINE	To disperse swelling and draw out toxin, drain precipitation and free stagnation.
5703	http://119.3.41.228/tcmid/herb/5703/	CHUAN XIN LIAN	穿心莲	Common Andrographis	Andrographis paniculata [Syn. Justicia paniculata ]	Cold,Bitter	LUNG,LARGE INTESTINE,STOMACH,SMALL INTESTINE	To clear heat and resolve toxin, drain fire, dry damp.
5727	http://119.3.41.228/tcmid/herb/5727/	HU ER CAO	虎耳草	Creeping Rockfoil	Saxifraga stolonifera	Cold,Pungent,Bitter	LUNG,LIVER,HEART	To dispel wind and clear heat, cool blood and resolve toxin.
5736	http://119.3.41.228/tcmid/herb/5736/	NIU XI	牛膝	Twotooth Achyranthes	Achyranthes bidentata	Mild,Sweet,Sour,Bitter	LIVER,KIDNEY	To supplement liver and kidney, strengthen sinews and bones, quicken blood and regulate menstruation, disinhibit urine and free strangury.
5741	http://119.3.41.228/tcmid/herb/5741/	BAI DOU KOU	白豆蔻	Round Cardamom	Amomum kravanh [Syn. Amomum cardamomum]	Warm,Pungent	LUNG,SPLEEN,STOMACH	To transform damp and move qi , warm center and check vomiting, increase appetite and disperse food.
5750	http://119.3.41.228/tcmid/herb/5750/	BAI JIE GENG	白桔梗	Balloonflower root	Radix Platycodi	Mild,Pungent,Bitter	LUNG,STOMACH	Treatment of cough with much phlegm, sore throat, hoarseness of voice, lung abscess with purulent expectoration, absecess difficult to burst after suppuration.
5755	http://119.3.41.228/tcmid/herb/5755/	MI MENG HUA	密蒙花	Pale Butterflybush	Buddleja officinalis	Minor cold,Sweet	LIVER	To clear heat and nourish liver, eliminate screen and brighten eyes.
5790	http://119.3.41.228/tcmid/herb/5790/	GAO LIANG JIANG	高粱姜	Lesser Galangal	Alpinia officinarum	Hot,Pungent	SPLEEN,STOMACH	To warm stomach, dispel wind, dissipate cold, move qi, relieve pain.
5791	http://119.3.41.228/tcmid/herb/5791/	XIAO GAN CAO	小甘草	Root of Ural Licorice	Radix Glycyrrhizae	Mild,Sweet	LUNG,SPLEEN,STOMACH,HEART	Treatment of weakness of the spleen and the stomach marked by lassitude and weakness, cardiac palpitation and shortness of breath, cough with much phlegm , spasmodic pain in the epigastrium, abdomen and limbs, carbuncles and sores. It is often used for reducing the toxic or drastic actions of other drugs.Radix Glycyrrhizae (processed with honey) Weakness of the spleen and the stomach with lassitu…
5800	http://119.3.41.228/tcmid/herb/5800/	BAN XIA	半夏	Ternate Pinellia	Pinellia ternata	Warm,Pungent	LUNG,SPLEEN,STOMACH	To eliminate damp and resolve cold phlegm, downbear counterflow and check vomiting, disperse glomus and dissipate binds.
5813	http://119.3.41.228/tcmid/herb/5813/	MU DAN PI	牡丹皮	Subshrubby Peony Bark Equivalent plant: Paeonia delavayi	Paeonia moutan [Syn. Paeonia suffruticosa]	Minor cold,Pungent,Bitter	LIVER,HEART,KIDNEY	To clear heat and cool blood, quicken blood and dissipate stasis.
5824	http://119.3.41.228/tcmid/herb/5824/	CHAO ZHI QIAO	炒枳壳	Prepared fruit of Seville orange	Fructus Aurantii Preparata	Minor cold,Pungent,Bitter	SPLEEN,LARGE INTESTINE,STOMACH	Treatment of distension and pain in the chest and hypochondriac regions due to stagnation of qi, indigestion with retention of phlegm and fluid, gastroptosis, prolapse of the rectum, prolapse of the uterus.
5837	http://119.3.41.228/tcmid/herb/5837/	LI YU	鲤鱼	Carp	Cyprinus carpio	Mild,Sweet	SPLEEN,KIDNEY	To fortify spleen and harmonize stomach, disinhibit water and precipitate qi, free milk, quiet fetus.
5839	http://119.3.41.228/tcmid/herb/5839/	ZHI MO YAO	制没药	Myrrhtree gum resin	Myrrha Praeparata	Mild,Pungent,Bitter	SPLEEN,LIVER,HEART,KIDNEY	Treatment of pains caused by blood stagnation
5843	http://119.3.41.228/tcmid/herb/5843/	GOU JI	狗脊	Cochinchina Cudrania	Cudrania cochinchinensis	Warm,Sweet,Bitter	LIVER,KIDNEY	To dispel wind and free network vessels, clear heat and remove damp, resolve toxin and disperse swelling.
5844	http://119.3.41.228/tcmid/herb/5844/	LU HAN CAO	鹿含草	all-grass Chinese pyrola	herba pyrolae chinensis	Warm,Slightly Sweet,Bitter	LIVER,KIDNEY	Treatment of arthralgia with weakness of the loins and knees, excessive menstrual flow, chronic phthisical cough.
5857	http://119.3.41.228/tcmid/herb/5857/	REN DONG TENG	忍冬藤	Japanese Honeysuckle Vine	Lonicera japonica	Cold,Sweet	LUNG,SPLEEN,STOMACH,HEART	To clear heat and resolve toxin, free network vessels.
5859	http://119.3.41.228/tcmid/herb/5859/	XI CHUAN XIONG	西川芎	Chuanxiong rhizome, Szechuan lovage root	Radix chuanxiong；Rhizoma Chuanxiong	Warm,Pungent	LIVER,CARDIOVASCULAR,GALLBLADDER	Treatment of menstrual disorders, amenorrhea, dysmenorrhea, abdomen pain with mass formation, pricking pain in the chest and costal regions, swelling and pain due to traumatic injury, headache, rheumatic arthralgia.
5861	http://119.3.41.228/tcmid/herb/5861/	HUO XIANG	霍香	Wrinkled Gianthyssop	Agastache rugosus	Minor Warm,Pungent	LUNG,SPLEEN,STOMACH	To dispel summerheat and resolve exterior, harmonize stomach and transform damp.
5868	http://119.3.41.228/tcmid/herb/5868/	ZHI CAO WU	制草乌	Prepared Kusnezoff Monkshood Root	Radix Aconiti Kusnezoffii Preparata	Hot,Pungent	SPLEEN,HEART,KIDNEY	Treatment of rheumatic and rheumatoid arthralgia, precordial and abdomen pain with cold sensation, abdomen pain caused by cold, anaethesia.
5869	http://119.3.41.228/tcmid/herb/5869/	E ZHU	莪术	Zedoray Rhizome	Rhizoma Curcumae	Warm,Pungent,Bitter	SPLEEN,LIVER	Treatment of mass in the abdomen, amenorrhea due to blood stasis, distension and pain due to stagnation of undigested food, carcinoma of cervix at early stage.
5889	http://119.3.41.228/tcmid/herb/5889/	GE HUA	葛花	flower bud of lobed kudzuvine	flos puerariae lobatae	Cool,Pungent,Sweet	SPLEEN,STOMACH	Treatment of fever, headache and stiffness of th nape in exogenous affections, thirst, diabetes, measles with inadequate eruption, acute dysentery or diarrhea, stiff and painful nape in hypertension.
5894	http://119.3.41.228/tcmid/herb/5894/	SHU DI HUANG	熟地黄	Adhesive Rehmannia Cocked Root	Rehmannia glutinosa [Syn. Rehmannia glutinosa f. huechingensis]	Minor Warm,Sweet	LIVER,KIDNEY	To supplement blood and enrich yin, boost essence and replenish marrow.
5905	http://119.3.41.228/tcmid/herb/5905/	JIN LIAN HUA	金莲花	Chinese Globeflower Equivalent plant: Trollius ledebourii	Trollius chinensis [Syn. Trollius asiaticus var. chinensis]	Cold,Bitter	LUNG	To clear heat and resolve toxin, disperse swelling, brighten eyes.
5926	http://119.3.41.228/tcmid/herb/5926/	CHUAN XIONG	川芎	Chuanxiong (Wallich Ligusticum) Equivalent plant: Cnidium officinale	Ligusticum chuanxiong [Syn. Ligusticum wallichii ]	Warm,Pungent	LIVER,CARDIOVASCULAR,GALLBLADDER	To move qi and quicken blood, dispel wind and relieve pain.
5927	http://119.3.41.228/tcmid/herb/5927/	LU GEN	芦根	Common Reed Rhizome	Phragmites communis	Cold,Sweet	LUNG,STOMACH	To clear heat and engender liquid, eliminate vexation, check vomiting, disinhibit urine.
5933	http://119.3.41.228/tcmid/herb/5933/	GAN CAO SHAO	甘草稍	tip of Licorice root	Radix Glycyrrhizae uralensis	Mild,Sweet	LUNG,SPLEEN,STOMACH,HEART
5938	http://119.3.41.228/tcmid/herb/5938/	SHUANG HUA	双花	Honeysuckle Flower	Flos Lonicerae	Cold,Sweet	LUNG,SPLEEN,STOMACH,HEART	Treatment of carbuncles, boils, erysipelas, acute dysentery, pharyngitis, upper respiratory infection, epidemic febrile diseases.
5942	http://119.3.41.228/tcmid/herb/5942/	SHOU WU TENG	首乌藤	Tuber Fleeceflower Stem	Caulis Polygoni Multiflori	Mild,Sweet	LIVER,HEART	Treatment of insomnia, dream-disturbed sleep, general aching in blood deficiency, rheumatic arthralgia, external use for itching.
5948	http://119.3.41.228/tcmid/herb/5948/	BU GU ZHI	补骨脂	Malaytea Scurfpea	Psoralea corylifolia	Extreme Warm,Pungent,Bitter	SPLEEN,KIDNEY	To supplement kidney and invigorate yang , accept qi and calm asthma, warm spleen and check diarrhea.
5953	http://119.3.41.228/tcmid/herb/5953/	YU GAN ZI	余甘子	Emblic Leafflower Fruit	Fructus Phyllanthi	Cool,Sweet,Sour,Punkery	LUNG,STOMACH	Treatment of heat in the blood and blood stasis, liver and gall bladder diseases, dyspepsia, abdomen pain, cough, sore throat, dryness of the mouth.
5954	http://119.3.41.228/tcmid/herb/5954/	LONG YAN ROU	龙眼肉	Longan Aril	Arillus Longan	Mild,Sweet	SPLEEN,HEART	Treatment of cardiac palpitation, forgetfulness and insomnia due to deficiency of qi and blood, anemia.
6004	http://119.3.41.228/tcmid/herb/6004/	XUAN GOU JING	悬钩茎	root of Juteleaf raspberry	caulis rubi corchorfolii	Mild,Sweet,Sour	LUNG,LIVER,KIDNEY
6014	http://119.3.41.228/tcmid/herb/6014/	BAI MAO GEN	白茅根	Lalang Grass Rhizome	Rhizoma Imperatae	Sweet,cold	LUNG,STOMACH,BLADDER	Treatment haematemesis, epistaxis and hematuria due to heat in the blood, febrile diseases with thirst, jaundice, urinary infection with difficult painful urination, edema in acute nephritis.
6029	http://119.3.41.228/tcmid/herb/6029/	LIU HUANG	硫磺	Sulfur	Sulfur	Warm,Sour	LARGE INTESTINE,KIDNEY	External use for scabies, favus, chronic sores and malignant ulcers, oral administration for impotence with cold lower extremities, asthma or constipation of deficiency-cold type.
6033	http://119.3.41.228/tcmid/herb/6033/	JIANG HUANG	姜黄	Common Turmeric Equivalent plant: Curcuma aromatica	Curcuma longa	Warm,Pungent,Bitter	SPLEEN,LIVER	To break blood and move qi, free menstruation and relieve pain.
6036	http://119.3.41.228/tcmid/herb/6036/	JING MI	粳米	Rice	Oryza sativa	Warm,Sweet	LUNG,SPLEEN,STOMACH	To supplement qi and fortify spleen, eliminate vexation and allay thirst, check dysentery and diarrhea .
6070	http://119.3.41.228/tcmid/herb/6070/	HUO MA REN	火麻仁	Hemp Fimble Seed	Cannabis sativa	Mild,Sweet	SPLEEN,LARGE INTESTINE,STOMACH	To moisten dryness, lubricate intestines, free stool.
6075	http://119.3.41.228/tcmid/herb/6075/	FEI LIAN	飞廉	Curly Bristlethistle Equivalent plant: Carduus acanthoides	Carduus crispus	Cold,Bitter,Salty	LARGE INTESTINE,STOMACH	To dispel wind, clear heat, disinhibit damp, cool blood and stanch bleeding, quicken blood and disperse swelling.
6079	http://119.3.41.228/tcmid/herb/6079/	TAO REN	桃仁	Peach Kernel	Prunus persica	Mild,Sweet,Bitter	LARGE INTESTINE,LIVER,HEART	To quicken blood and dispel stasis, moisten intestines and free stool.
6094	http://119.3.41.228/tcmid/herb/6094/	LING XIAN	灵仙	root and rhizome of smilax	Radix Smilacis	Warm,Pungent,Salty	BLADDER	Treatment of rheumatic or rheumatoid arthralgia with numbness of the limbs, muscle contracture and limitation of motion, fish bone stuck in the throat.
6101	http://119.3.41.228/tcmid/herb/6101/	GUAN MU TONG	关木通	Manchurian Dutchmanspipe	Aristolochia manshuriensis	Cold,Bitter	BLADDER,SMALL INTESTINE,HEART	To clear heart fire, disinhibit urine, free menstruation and milk.
6108	http://119.3.41.228/tcmid/herb/6108/	BAI QIAN	白前	Cynanchum root	Rhizoma cynanchi stauntonii	Minor Warm,Pungent,Bitter	LUNG	1. Treatmant of cough due to invasion by exogenous pathogenic factors. Swallowwort rhizome (Baiqian) is used with Schizonepeta (Jingjie) and Platycodon root (Jiegeng) in the formula Zhisuo San. 2. Treatment of turbid phlegm blocking the lungs
6113	http://119.3.41.228/tcmid/herb/6113/	HEI ZHONG CAO	黑种草	Jackinprison	Nigella damascena	Warm,Bitter	SPLEEN,STOMACH,GALLBLADDER	Treatment of tinnitus and forgetfulness, amenorrhea, inadequate secretion of milk, urinary infection, urolithiasis.
6125	http://119.3.41.228/tcmid/herb/6125/	BA JI	巴戟	root of Morinda officinalis	Radix Morindae officinalis	Minor Warm,Pungent,Sweet	KIDNEY	1. Treatment of deficient kidney yang manifested as soreness and weakness in the lower back and knees, impotence, premature ejaculation, infertility, frigidity, irregular menstruation, and cold sensation and pain in the lower abdomen. a) Morinda root (Bajitian) is used with Ginseng (Renshen), Cistanche (Roucongrong) and Dadder seed (Tusizi) for impotence, premature ejaculation and infertility, b)…
6136	http://119.3.41.228/tcmid/herb/6136/	JI XUE TENG	鸡血藤	Suberect Spatholobus Stem	Caulis Millettiae; Caulis spatholobi	Warm,Sweet,Bitter	LIVER	Treatment of menstrual disorders, anemia, numbness and paralysis, rheumatic arthralgia.
6143	http://119.3.41.228/tcmid/herb/6143/	DI FENG PI	地枫皮	Difengpi Anisetree Equivalent plant: Illicium majus	Illicium difengpi	Warm,Slightly Pungent,Punkery	BLADDER,KIDNEY	To dispel wind and eliminate damp, move qi and relieve pain.
6161	http://119.3.41.228/tcmid/herb/6161/	SHI CHANG PU	石菖蒲	Grassleaved Sweetflag Equivalent plant: Acorus gramineus	Acorus tatarinowii	Warm,Pungent,Bitter	STOMACH,HEART	To transform phlegm and open orifices, transform damp and move qi , dispel wind and eliminate impediment, disperse swelling and relieve pain.
6163	http://119.3.41.228/tcmid/herb/6163/	CANG ER ZI	苍耳子	fruit of Siberian Cockleblur	Fructus Xanthii sibirici	Warm,Pungent,Bitter	LUNG,SPLEEN	Treatment of headache caused by wind-cold, sinusitis with nasal discharge, urticaria with itching, arthritis with muscle contracture caused by damp.
6191	http://119.3.41.228/tcmid/herb/6191/	XU CHANG QING	徐长卿	Paniculate Swallowwort	Cynanchum paniculatum	Warm,Pungent	LUNG,STOMACH,LIVER,KIDNEY	To dispel wind and transform damp, relieve pain and itch.
6196	http://119.3.41.228/tcmid/herb/6196/	QING PI	青皮	Green Tangerine Peel	Pericarpium Citri Reticulatae Viride	Warm,Pungent,Bitter	STOMACH,LIVER,GALLBLADDER	Treatment of distending pain in the chest and costal regions, hernia, mass formation in the breast, mastitis, abdomen pain due to retention of undigested food.
6205	http://119.3.41.228/tcmid/herb/6205/	GE GEN	葛根	Lobed Kudzuvine Root Equivalent plant: Pueraria thomsonii, Pueraria edulis, Pueraria omeiensis , Pueraria phaseoloides	Pueraria lobata	Cool,Pungent,Sweet	SPLEEN,STOMACH	To engender liquid, outthrust papules, upbear yang and check diarrhea.
6218	http://119.3.41.228/tcmid/herb/6218/	AI YE	艾叶	Argy Wormwood Leaf Equivalent plant: Artemisia mongolica, Artemisia princeps, Artemisia lavandulaefolia, Artemisia rubripes, Artemisia vulgaris	Artemisia argyi	Warm,Pungent,Bitter	SPLEEN,LIVER,KIDNEY	To dissipate cold and relieve pain, warm menstruation and stanch bleeding.
6229	http://119.3.41.228/tcmid/herb/6229/	LU BIAN	鹿鞭	Penis Cervi	Penis Cervi	Warm,Sweet,Salty	BLADDER,LIVER,KIDNEY
6230	http://119.3.41.228/tcmid/herb/6230/	SHA JI	沙棘	fruit of seabuckthorn	fructus hippophae	Warm,Sour,Punkery	LARGE INTESTINE,STOMACH,SMALL INTESTINE,LIVER
6237	http://119.3.41.228/tcmid/herb/6237/	YANG JIN HUA	洋金花	Hindu Datura Flower Equivalent plant: Datura innoxia	Datura metel	Pungent, warm	HEART,LUNG,SPLEEN	To suppress cough and calm asthma, relieve pain and settle tetany.
6238	http://119.3.41.228/tcmid/herb/6238/	XIONG HUANG	雄黄	Realgar	Realgar	Warm,Pungent,Bitter	LIVER,HEART,KIDNEY	Treatment of carbuncles, boils, snake-bite, insect-bite, abdomen pain due to intestinal parasitosis, infantile convulsion, malaria.
6269	http://119.3.41.228/tcmid/herb/6269/	DONG CHONG XIA CAO	冬虫夏草	Aweto (Chinese Caterpillar Fungus)	Cordyceps sinensis	Mild,Sweet	LUNG,KIDNEY	To supplement lung and boost kidney, stanch bleeding and transform phlegm.
6272	http://119.3.41.228/tcmid/herb/6272/	SUAN ZAO REN	酸枣仁	Spine Date Seed	Ziziphus jujuba var. spinosa	Mild,Sweet,Sour	SPLEEN,LIVER,HEART,GALLBLADDER	To supplement liver, quiet heart, constrain sweat, engender liquid.
6274	http://119.3.41.228/tcmid/herb/6274/	XI JIAO	犀角	Rhinoceros Horn	Rhinoceros unicornis , Rhinoceros sondaicus , Rhinoceros sumatrensis	Cold,Sour,Bitter,Salty	STOMACH,LIVER,HEART	To cool blood, clear heat, resolve toxin, settle fright.
6281	http://119.3.41.228/tcmid/herb/6281/	HE SHOU WU	何首乌	Tuber Fleeceflower	Polygonum multiflorum	Cold,Minor Warm,Sour,Bitter	LIVER,KIDNEY	To lower cholesterol, enrich yin and nourish blood, moisten intestines and free stool, interrupt malaria, dispel wind, resolve toxin.
6289	http://119.3.41.228/tcmid/herb/6289/	FU XIAO MAI	浮小麦	Light wheat	Fructus Tritici levis	Cool,Sweet	SPLEEN,HEART,KIDNEY	Treatment of weakness of the body manifested as spontaneous sweating or night sweating. Light wheat (Fuxiaomai) is used with Oyster shell (Muli), Astragalus root (Huangqi) and Ephedra root (Mahuanggen) in the formula Muli San.
6303	http://119.3.41.228/tcmid/herb/6303/	PING GUO	苹果	Apple	Malus pumila	Cool,Sweet,Slightly Sour	LUNG,SPLEEN,STOMACH	To boost stomach, engender liquid, eliminate vexation, arouse liquor.
6311	http://119.3.41.228/tcmid/herb/6311/	SHAN YAO	山药	Common Yam Equivalent plant: Dioscorea japonica	Dioscorea batatas [Syn. Dioscorea opposita ]	Mild,Sweet	LUNG,SPLEEN,KIDNEY	To fortify spleen and nourish stomach, engender liquid and boost lung, supplement kidney and rough essence.
6326	http://119.3.41.228/tcmid/herb/6326/	CHAO SHEN QU	炒神曲	Medicated leaven	Massa fermentata medicinalis Preparata	Warm,Pungent,Sweet	SPLEEN,STOMACH
6331	http://119.3.41.228/tcmid/herb/6331/	XIAO HUI XIANG	小茴香	fennel fruit	fructus Foeniculi	Warm,Pungent	SPLEEN,STOMACH,LIVER,KIDNEY	Treatment of scrotal hernia with pain and cold extremities, dysmenorrhea with lower abdomen pain and cold sensation, distending pain in the epigastrium with anorexia, vomiting and diarrhea, hydrocele of tunica vaginalis.Fructus Foeniculi (processed with salt): Scrotal hernia with pain and cold extremities, dysmenorrhea with abdomen pain caused by cold.
6338	http://119.3.41.228/tcmid/herb/6338/	QIAN HU	前胡	Common Hogfennel Equivalent plant: Peucedanum praeruptorum , Peucedanum longshengens, Peucedanum rubricaule , Ligusticum brachylobum	Angelica decursiva [Syn. Peucedanum decursivum]	Minor cold,Pungent,Bitter	LUNG	To course wind and dissipate heat, downbear qi and transform phlegm.
6341	http://119.3.41.228/tcmid/herb/6341/	BAI HUA SHE SHE CAO	白花蛇舌草	Spreading Hedyitis Equivalent plant: Hedyotis corymbosa	Oldenlandia diffusa [Syn. Hedyotis diffusa]	Cold,Sweet,Slightly Bitter	LARGE INTESTINE,STOMACH,SMALL INTESTINE	To clear heat and resolve toxin, disinhibit damp.
6344	http://119.3.41.228/tcmid/herb/6344/	LIAN XU	莲须	Lotus stamen	Stamen Nelumbinis	Minor Warm,Sweet,Punkery	HEART,KIDNEY	Treatment of seminal emission, spermatorrhea, excessive leukorrhea, frequent urination.
6345	http://119.3.41.228/tcmid/herb/6345/	ZHI GAN CAO	炙甘草	Prepared Liauorice Root	Radix Glycyrrhizae Preparata	Mild,Sweet	LUNG,SPLEEN,STOMACH,HEART	Treatment of deficiency of spleen and stomach, lassitude, palpitation, arrhythmia.
6353	http://119.3.41.228/tcmid/herb/6353/	QIN JIAO	秦艽	Largeleaf Gentian Equivalent plant: Gentiana crassicaulis, Gentiana straminea, Gentiana dahurica, Gentiana tianschanica, Gentiana tibetica, Gentiana kaufmanniana , Gentiana siphonantha	Gentiana macrophylla	Minor cold,Pungent,Bitter	STOMACH,LIVER,GALLBLADDER	To dispel wind-damp, clear damp heat, relieve pain due to impediment.
6371	http://119.3.41.228/tcmid/herb/6371/	CHUAN BEI MU	川贝母	Tendrilleaf Fritillary Equivalent plant: Fritillaria unibracteata, Fritillaria delavayi, Fritillaria przewalskii	Fritillaria cirrhosa	Minor cold,Sweet,Bitter	LUNG,HEART	To clear heat and moisten lung, relieve cough and transform phlegm.
6374	http://119.3.41.228/tcmid/herb/6374/	XI SHUAI	蟋蟀	Chinese Cricket	Gryllulus chinensis	Warm,Pungent,Salty	BLADDER,LARGE INTESTINE,SMALL INTESTINE	To disinhibit urine.
6376	http://119.3.41.228/tcmid/herb/6376/	WU YU	吴芋	fruit of Diverseflower Evodia	Fructus Evodiae	Warm,Pungent,Bitter	SPLEEN,STOMACH,LIVER,KIDNEY	Treatment of headache accompanied by retching and cold limbs, abdomen pain, weakness and edema of the legs, abdomen pain during menstruation, epigastric distension and pain with vomiting and acid regurgitation, diarrhea occurring before dawn daily, hypertension. External use for ulcers in the mouth.
6390	http://119.3.41.228/tcmid/herb/6390/	CAO DOU KOU	草豆蔻	Katsumada Galangal	Alpinia katsumadai	Warm,Pungent	SPLEEN,STOMACH	To dispel damp and strengthen spleen, warm stomach and check vomiting.
6399	http://119.3.41.228/tcmid/herb/6399/	ZHI MA YOU	芝麻油	oil of Oriental Sesame	Oleum Sesami	Mild,Sweet	LUNG,SPLEEN,LIVER,KIDNEY	Treatment of dizziness, blurred vision, tinnitus, impaired hearing, premature greying of the hair and beard, loss of hair after a serious disease, constipation.
6408	http://119.3.41.228/tcmid/herb/6408/	HONG JING TIAN	红景天	all - grass of Rhodiola	Radix et Rhizoma Rhodiolae	Minor cold,Sweet,Punkery	LUNG,LIVER,KIDNEY
6430	http://119.3.41.228/tcmid/herb/6430/	DU ZHONG	杜仲	Eucommia	Eucommia ulmoides	Warm,Sweet	LIVER,KIDNEY	To lower blood pressure, supplement liver and kidney, strengthen sinews and bones, quiet fetus.
6493	http://119.3.41.228/tcmid/herb/6493/	ZHI HOU PO	炙厚朴	Prepared bark of Officinal magnolia	Magnoliae Officinalis Praeparata	Warm,Pungent,Bitter	SPLEEN,LARGE INTESTINE,STOMACH	Treatment of accumulation of damp in the spleen and the stomach marked by epigastric strffiness, vomiting and diarrhea, abdominal distension and constipation due to retention of undigested food, cough and dyspnea caused by retanied damp.
6495	http://119.3.41.228/tcmid/herb/6495/	YA ZAO	牙皂	Chinese Honeylocust Abnormal Fruit	FructusGleditsia	Warm,Pungent	LUNG,LARGE INTESTINE	Treatment of loss of consciousness in stroke and epilepsy, sore throat, dyspnea and cough with phlegm difficult to spit out, constipation, external use for subcutaneous pyogenic infections.
6510	http://119.3.41.228/tcmid/herb/6510/	QIAN SHI	芡实	seed of Gordon Euryale	Semen Euryales	Mild,Sweet,Punkery	SPLEEN,KIDNEY	1. Treatment of kidney-deficiency manifested as nocturnal emission, frequent micturition, enuresis, whitish and turbid urine, or leucorrhagia. 2. Treatment of diarrhea. For diarrhea of spleen-deficiency type.
6512	http://119.3.41.228/tcmid/herb/6512/	ZHI DA HUANG	制大黄	Prepared root and rhziome of Sorrel Rhubarb	Radix et Rhizoma Rhei Praeparata	Cold,Bitter	SPLEEN,LARGE INTESTINE,STOMACH,LIVER,HEART	Treatment of fever with constipation, retention of the feces and abdomen pain, dysentery with inadequate discharge from the bowels, jaundice caused by damp-heat, haematemesis, epistaxis, inflammation of eye and swelling of the throat due to heat in the blood, appendicitis with abdomen pain, boils, sores and abscess, amenorrhea due to blood stasis, traumatic injury, hemorrhage from the upper gastr…
6541	http://119.3.41.228/tcmid/herb/6541/	HUA FEN	花粉	root of Pedateleaf snakegourd	Radix Trichosanthis	Minor cold,Sweet,Slightly Bitter	LUNG,STOMACH
6566	http://119.3.41.228/tcmid/herb/6566/	HEI MU ER	黑木耳	Aruicularia	Auricularia auricula-judae	Mild,Sweet	LARGE INTESTINE,STOMACH
6584	http://119.3.41.228/tcmid/herb/6584/	WU BEI ZI	五倍子	Chinese Gall	Galla Chinensis	Cold,Sour,Punkery	LUNG,LARGE INTESTINE,KIDNEY	Treatment of cough and expectoration due to heat in the lung, chronic cough, chronic dysentery of diarrhea, night sweating, hematochezia, hemorrhoidal bleeding, traumatic bleeding, abscess, sores and skin lesions with exudation, diabetes.
6593	http://119.3.41.228/tcmid/herb/6593/	CHE QIAN CAO	车前草	all-grass of Rippleseed plantain	Herba Plantaginis	Cold,Sweet	LUNG,LIVER,KIDNEY	Treatment of edema with oliguria, urinary infection with difficult painful urination, diarrhea caused by summer-damp, cough caused by phlegm-heat, spitting of blood, epistaxis, carbuncles and sores.
6595	http://119.3.41.228/tcmid/herb/6595/	MAO GEN	茅根	Japanese Buttercup	Ranunculus japonicus	Cold,Sweet	LUNG,BLADDER,STOMACH	To abate jaundice, settle asthma, interrupt malaria, settle pain, eliminate screen.
6597	http://119.3.41.228/tcmid/herb/6597/	ZI HUA DI DING	紫花地丁	Tokyo Violet	Viola yedoensis	Cold,Pungent,Bitter	LIVER,HEART	To clear heat and resolve toxin, cool blood and disperse swelling.
6604	http://119.3.41.228/tcmid/herb/6604/	LIAN ZI	莲子	Hindu Lotus Seed	Nelumbo nucifera	Mild,Sweet,Punkery	SPLEEN,HEART,KIDNEY	To supplement spleen and check diarrhea, boost kidney and secure essence, nourish heart and quiet spirit.
6617	http://119.3.41.228/tcmid/herb/6617/	CHUAN HUANG LIAN	川黄连	rhizome of Chinese Goldthread	Rhizoma Coptidis	Cold,Bitter	LARGE INTESTINE,STOMACH,SMALL INTESTINE,LIVER,HEART	Treatment of attack of damp-heat manifested by stuffiness and fullness sensation in the abdomen, or causing acute dysentery of jaundice, high fever accompained by impairment of conciousness, fidgetness and insomnia due to exuberant fire, spitting of blood and epistaxis caused by heat in the blood, inflammation of the eye, acid regurgitation, toothache, diabetes, carbuncles and sores, external use…
6621	http://119.3.41.228/tcmid/herb/6621/	XIE BAI	薤白	Longstamen Onion Equivalent plant: Allium chinense	Allium macrostemon	Warm,Pungent,Bitter	LUNG,LARGE INTESTINE,STOMACH	To promote yang and dissipate binds, rectify qi and loosen chest.
6636	http://119.3.41.228/tcmid/herb/6636/	SHUI ZHI	水蛭	Bigflower Cape Jasmine	Gardenia jasminoides var. grandiflora	Mild,Bitter,Salty	LIVER	To clear heat and resolve toxin, disperse swelling and relieve pain.
6637	http://119.3.41.228/tcmid/herb/6637/	LIU JI NU	刘寄奴	Siphonostegia	Herba Artemisiae Anomalae	Warm,Bitter	SPLEEN,LIVER,HEART	Treatment of: 1. Blood stagnation manifested as dysmenorrhea, amenorrhea, postpartum abdomen pain or swelling and pain due to external injuries. Siphonostegia (Liujinu) is used with Chinese angelica root (Danggui), Corydalis tuber (Yanhusuo) and Chuanxiong rhizome (Chuanxiong). 2. Hemorrhages and pain due to external injuries. The powder of Siphonostegia (Liujinu) is used alone, externally.
6639	http://119.3.41.228/tcmid/herb/6639/	SU HE XIANG YOU	苏合香油	Storax oil	Oleum Storax	Warm,Pungent	SPLEEN,HEART
6651	http://119.3.41.228/tcmid/herb/6651/	NU ZHEN ZI	女贞子	fruit of Glossy privet	Fructus Ligustri lucidi	Cool,Sweet,Bitter	LIVER,KIDNEY	Treament of vertigo, tinnitus, weakness in the loins and knees, premature whitening of hair and impaired eyesight due to deficiency of yin of the liver and kidney.
6668	http://119.3.41.228/tcmid/herb/6668/	ROU DOU KOU	肉豆蔻	Common Nutmeg	Myristica fragrans	Warm,Pungent	SPLEEN,LARGE INTESTINE,STOMACH	To warm center and move qi , astringe intestines and check diarrhea.
6670	http://119.3.41.228/tcmid/herb/6670/	YUAN SHEN	元参	Figwort Root	Radix Scrophulariae	Cool,Bitter,Salty	LUNG,KIDNEY	Treatment of febrile diseases with impairment of yin manifested by deep red tongue and dire thirst, or with eruptions, constipation due to impairment of body fluid, phthisis with cough, conjunctivitis, sore throat, scrofula, diphtheria, boils and sores.
6681	http://119.3.41.228/tcmid/herb/6681/	WU YAO	乌药	Combined Spicebush	Lindera strychnifolia [Syn. Lindera aggregata]	Warm,Pungent	LUNG,BLADDER,SPLEEN,KIDNEY	To normalize qi and relieve pain, warm kidney and disperse cold.
6686	http://119.3.41.228/tcmid/herb/6686/	DAN ZHU YE	淡竹叶	Common Lophatherum	Lophatherum gracile	Cold,Sweet,Neutral	STOMACH,SMALL INTESTINE,HEART	To clear heat and eliminate vexation, disinhibit urine.
6690	http://119.3.41.228/tcmid/herb/6690/	SANG JI SHENG	桑寄生	Parasite Scurrula	Loranthus parasiticus	Mild,Sweet,Bitter	LIVER,KIDNEY	To dispel wind-damp, strengthen sinews and bones, quicken blood and resolve toxin.
6700	http://119.3.41.228/tcmid/herb/6700/	HUANG QIN	黄芩	Baikal Skullcap Equivalent plant: Scutellaria amoena , Scutellaria viscidula, Scutellaria likiangensis , Scutellaria rehderiana, Scutellaria hypericifolia	Scutellaria baicalensis	Cold,Bitter	LUNG,LARGE INTESTINE,STOMACH,SMALL INTESTINE,GALLBLADDER	To clear heat and dry damp, drain fire and resolve toxin, stanch bleeding, quiet fetus.
6726	http://119.3.41.228/tcmid/herb/6726/	CHEN XIANG	沉香	Eaglewood Equivalent plant: Aquilaria sinensis	Aquilaria agallocha	Warm,Pungent,Bitter	SPLEEN,STOMACH,KIDNEY	To calm, move qi and relieve pain, warm center and downbear counterflow, check vomiting, accept qi and calm asthma.
6729	http://119.3.41.228/tcmid/herb/6729/	TOU GU CAO	透骨草	Tuberculate Speranskia	Speranskia tuberculata	Warm,Pungent	LIVER,KIDNEY	To dispel wind and eliminate damp, soothe sinews and quicken blood, relieve pain.
6741	http://119.3.41.228/tcmid/herb/6741/	TIAN MA	天麻	Tall Gastrodia	Gastrodia elata	Mild,Sweet	LIVER	To extinguish wind and check tetany, calm liver and subdue yang , dispel wind and free network vessels.
6768	http://119.3.41.228/tcmid/herb/6768/	GUANG JIN QIAN CAO	广金钱草	Snowbellleaf Tickclover	Desmodium styracifolium	Mild,Sweet,Neutral	BLADDER,LIVER,KIDNEY,GALLBLADDER	To clear heat and eliminate damp, disinhibit urine and free strangury.
6789	http://119.3.41.228/tcmid/herb/6789/	QIN PI	秦皮	bark of Largeleaf Chinese Ash	Cortex Fraxini	Cold,Bitter	LARGE INTESTINE,LIVER,GALLBLADDER	Treatment of acute dysentery and diarrhea, morbid leukorrhea, inflammation of the eye, nebula.
6797	http://119.3.41.228/tcmid/herb/6797/	ZHI GUI BAN	制龟板	Prepared Tortoise plastron	Plastrum Testudinis Praparata	Cold,Sweet,Salty	LIVER,HEART,KIDNEY	Treatment of hyperactivity of liver yang due to deficient yin of the liver and kidneys manifested as dizziness, distension and pain in the head and blurred vision. Tortoise plastron (Guiban) is used with White peony root (Baishao), Cyathula root (Niuxi), Sea-ear sh
6799	http://119.3.41.228/tcmid/herb/6799/	TIAN KUI ZI	天葵子	Muskroot-like Semiaquilegia Root	Radix Semiaquilegiae	Cold,Sweet,Bitter	STOMACH,LIVER	Treatment of carbuncles, boils and sores, mastitis, scrofula, venomous snake bite.
6800	http://119.3.41.228/tcmid/herb/6800/	DI YU	地榆	Garden Burnet	Sanguisorba officinalis	Minor cold,Sour,Bitter	LARGE INTESTINE,STOMACH,LIVER	To cool blood and stanch bleeding, clear heat and resolve toxin, disperse swelling and close sores.
6801	http://119.3.41.228/tcmid/herb/6801/	GAN CAO	甘草	Ural Licorice Equivalent plant: Glycyrrhiza inflata, Glycyrrhiza glabra, Glycyrrhiza kansuensis, Glycyrrhiza aspera, Glycyrrhiza yunnanensis , Glycyrrhiza squamulosa	Glycyrrhiza uralensis	Mild,Sweet	LUNG,SPLEEN,STOMACH,HEART	To supplement center and boost qi, relax tension and relieve pain, moisten lung and relieve cough, drain fire and resolve toxin, regulate function A, spleen-stomach weakness, fatigue hypodynamia, palpitation and shortness of breath, cough with profuse phlegm, pain in stomach duct and abdomen, acute spasm in limbs, swelling toxin of welling abscess and sore.
6817	http://119.3.41.228/tcmid/herb/6817/	ZHI MA HUANG	炙麻黄	Prepared Ephedra	Herba Ephedrae Preparata	Warm,Pungent,Slightly Bitter	LUNG,BLADDER	Treatment of common cold with wind-cold syndrome (marked by chills and mild fever, headache, stuffed and running nose, general aching, but no sweating), edema in acute nephritis, bronchial asthma.Herba Ephedrae (processed with honey) Cough in common cold at later stage when chills has been absent.
6838	http://119.3.41.228/tcmid/herb/6838/	HUAI SHAN YAO	淮山药	rhizome of Biglcaf Yam	Rhizoma Dioscoreae	Mild,Sweet	LUNG,SPLEEN,KIDNEY	Treatment of anorexia and chronic diarrhea due to diminished function of the spleen , cough and dyspnea due to diminished function of the lung, seminal emission, excessive leukorrhea, frequency of urination or diabetes due to deficiency condition of the kidney.Rhizoma Dioscoreae (stir-fried with bran) Diminished function of the spleen with anorexia, diarrhea and excessive leukorrhea.
6841	http://119.3.41.228/tcmid/herb/6841/	HEI ZHI MA	黑芝麻	Oriental Sesame (black seed)	Sesamum indicum [Syn. Sesamum orientale ]	Mild,Sweet	LARGE INTESTINE,LIVER,KIDNEY	To supplement liver and kidney, boost essence and blood, moisten intestines.
6842	http://119.3.41.228/tcmid/herb/6842/	YING SU KE	罂粟壳	Opium Poppy Pericarp	Papaver somniferum	Mild,Sour,Punkery	LUNG,LARGE INTESTINE,KIDNEY	To constrain lung, astringe intestines, relieve pain.
6847	http://119.3.41.228/tcmid/herb/6847/	JI ZI HUANG	鸡子黄	Hen’s Egg Yo l k U s e d p a r t: egg yolk	Gallus gallus domesticus	Mild,Sweet	LUNG,HEART,KIDNEY	To enrich yin and moisten dryness, nourish blood and extinguish wind.
6854	http://119.3.41.228/tcmid/herb/6854/	HUANG JING	黄精	Siberian Solomonseal Equivalent plant: Polygonatum kingianum , Polygonatum cyrtonema	Polygonatum sibiricum	Mild,Sweet	LUNG,SPLEEN,KIDNEY	To nourish yin and moisten lung, supplement spleen and boost qi, enrich kidney and replenish essence.
6859	http://119.3.41.228/tcmid/herb/6859/	SHAN ZHU YU	山茱萸	Asiatic Cornelian Cherry	Cornus officinalis [Syn. Macrocarpium officinale ]	Warm,Sweet,Sour,Punkery	LIVER,KIDNEY	To supplement liver and kidney, rough essence and stem desertion.
6885	http://119.3.41.228/tcmid/herb/6885/	CHUAN XU DUAN	川续断	Himalayan Teasel Equivalent plant: Dipsacus japonicus	Dipsacus asperoides	Minor Warm,Pungent,Sweet,Bitter	LIVER,KIDNEY	To supplement liver and kidney, strengthen sinews and bones, joint bones, check flooding and spotting.
6886	http://119.3.41.228/tcmid/herb/6886/	MU ZEI	木贼	Common Scouring Rush	Equisetum hiemale	Mild,Sweet,Bitter	LUNG,LIVER	To dissipate wind-heat, eliminate screen.
6907	http://119.3.41.228/tcmid/herb/6907/	ZHI QUAN XIE	炙全蝎	Prepared Scorpion	Scorpio Preparata	Mild,Pungent	LIVER	Treatment of infantile convulsion, twitching, spasm, apoplectic hemiplegia, tetanus, chronic arthritis, headache or migraine, sores, scrofula.
6919	http://119.3.41.228/tcmid/herb/6919/	HUANG QI	黄芪	Membranous Milkvetch Equivalent plant: Astragalus mongholicus, Astragalus chrysopterus, Astragalus ernestii	Astragalus membranaceus	Warm,Sweet	LUNG,SPLEEN	To boost qi and secure exterior, disinhibit urine and draw toxin, expel pus, close sores and engender flesh.
6927	http://119.3.41.228/tcmid/herb/6927/	XIAO MAI	小麦	Wheat	Triticum aestivum [Syn. Triticum vulgare ]	Cool,Sweet	SPLEEN,HEART,KIDNEY	To nourish heart, boost kidney, eliminate heat, allay thirst.
6935	http://119.3.41.228/tcmid/herb/6935/	DI LONG	地龙	Earthworm	Pheretima	Cold,Salty	BLADDER,SPLEEN,LIVER	Treatment of high fever with impaired consciousness, convulsions, arthralgia, numbness of the limbs, hemiplegia, cough and asthma due to heat in the lung, edema ano oliguria, hypertension.
6936	http://119.3.41.228/tcmid/herb/6936/	FO ER CAO	佛耳草	all-grass of Cudweed	Herba Gnaphalii Affinis	Cold,Pungent,Bitter	LUNG,KIDNEY	1. To promote diuresis and relieve jaundice. For hemolytic disorders such as favism, acquired autoimmune hemolysis, lupus erythematosus hemolysis, drug-induced hemolysis ( primaquine, sulfamethoxypyridazine ( SMP ), etc. ), paroxysmal noctural hemoglobinuria, and some unknown causes, also for icteric hepatitis, usually used together with Herba Artemisae Scopariae, Herba Pteridis Multifidae and He…
6955	http://119.3.41.228/tcmid/herb/6955/	MO HAN LIAN	墨旱莲	Yerbadetajo	Eclipta prostrata [Syn. Eclipta alba]	Cold,Sweet,Sour	LIVER,KIDNEY	To supplement liver and kidney, cool blood and stanch bleeding.
6968	http://119.3.41.228/tcmid/herb/6968/	ZHI FU ZI	制附子	Prepared lateral root of Common Monkshood	Radix Aconiti Lateralis Praeparata	Extreme Hot,Pungent,Sweet	SPLEEN,HEART,KIDNEY	Treatment of collapse with cold limbs and faint pulse, impotence, frigidity, precordial and abdomen pain with cold sensation, vomiting and diarrhea or edema accompanied by aversion to cold and cold extremities, colds in patients with yang deficiency, chronic arthritis due to attack of cold and damp (marked by persistent severe joint pain, fixed in place and accompanied by heaviness sensation and …
6999	http://119.3.41.228/tcmid/herb/6999/	BAI TOU WENG	白头翁	Chinese Pulsatilla Equivalent plant: Pulsatilla cernua, Pulsatilla campanella, Pulsatilla dahurica	Pulsatilla chinensis	Cold,Bitter	LARGE INTESTINE,STOMACH,LIVER	To clear heat and resolve toxin, cool blood and check diarrhea, dry damp and kill worms.
7019	http://119.3.41.228/tcmid/herb/7019/	PI PA YE	枇杷叶	Loquat Leaf	Eriobotrya japonica	Minor cold,Bitter	LUNG,STOMACH	To clear lung and relieve cough, downbear counterflow and check vomiting.
7029	http://119.3.41.228/tcmid/herb/7029/	ZI SU YE YOU	紫苏叶油	perilla oil	Oleum Folii Perillae	Warm,Pungent	LUNG,SPLEEN
7047	http://119.3.41.228/tcmid/herb/7047/	DA HUANG	大黄	Medicinal Rhubarb Equivalent plant: Rheum palmatum, Rheum tanguticum	Rheum officinale	Cold,Bitter	SPLEEN,LARGE INTESTINE,STOMACH,LIVER,HEART	To drain heat and free intestines, cool blood and resolve toxin, expel stasis and free menstruation.
7048	http://119.3.41.228/tcmid/herb/7048/	GAO LI SHEN	高丽参	Korea ginseng	Radix Ginseng Korea	Minor Warm,Sweet,Slightly Bitter	LUNG,SPLEEN,HEART
7049	http://119.3.41.228/tcmid/herb/7049/	GAN LAN	橄榄	Cabbage	Brassica oleracea var. capitata	Mild,Sweet,Sour,Punkery	LUNG	To clear heat and disinhibit damp, dissipate binds and relieve pain, boost kidney and supplement weakness.
7058	http://119.3.41.228/tcmid/herb/7058/	QING DAI	青黛	Natural Indigo	Indigo Naturalis	Cold,Salty	LUNG,STOMACH,LIVER	Treatment of eruptive epidemic diseases, spitting of blood and epistaxis due to heat in the blood chest pain and hemoptysis, ulcers in the mouth, mumps, pharyngitis, karyngitis, infantile convulsion.
7060	http://119.3.41.228/tcmid/herb/7060/	NIU RU	牛乳	Cow Milk	Bos taurus domesticus, Bubalus bubalis	Mild,Sweet	LUNG,HEART	To supplement weakness detriment, boost lung and stomach, nourish blood, engender liquid and moisten dryness, resolve toxin.
7064	http://119.3.41.228/tcmid/herb/7064/	LIU SHEN QU	六神曲	Medicated Leaven	Massa Medicata Fermentata	Warm,Pungent,Sweet	SPLEEN,STOMACH	Treatment of retention of food manifested as epigastric and abdominal distension and fullness, no appetite, gurgling sound and diarrhea. Medicated leaven (Shenqu) is used with Hawthorn fruit (Shanzha) and Germinated barley (Maiya).
7069	http://119.3.41.228/tcmid/herb/7069/	BAI GUO	白果	Ginkgo Nut	Ginkgo biloba	Mild,Sweet,Bitter,Punkery	LUNG	To constrain lung and settle asthma, check turbid vaginal discharge, reduce urine.
7075	http://119.3.41.228/tcmid/herb/7075/	GUI JIN YU	鬼箭羽	twig of Winged Euonymus	Ramulus Euonymi	Cold,Bitter	LIVER
7091	http://119.3.41.228/tcmid/herb/7091/	LIANG MIAN ZHEN	两面针	Shinyleaf Pricklyash Root	Radix Zanthoxyli	Mild,Pungent,Bitter	STOMACH,LIVER	Treatment of traumatic injury, rheumatic arthralgia, stomach-ache, teethache, bitten by venomous snake, applied for burn caused by hot liquid or fire.
7094	http://119.3.41.228/tcmid/herb/7094/	ZI TAN XIANG	紫檀香	wood of Burmacoast padauk	lignum pterocarpi indici	Warm,Pungent	LUNG,SPLEEN,STOMACH
7116	http://119.3.41.228/tcmid/herb/7116/	CHUAN PO SHI	穿破石	root of Tricuspid cudrania	Radix Cudraniae	Cool,Slightly Bitter,Neutral	LIVER,HEART	1. To remove blood stasis, alleviate pain, expel wind and dampness. For rheumatism and trauma. Recently , also for acute and chronic hepatitis, tumour of digestive tract, carcinoma of liver, pancreas and lung, etc .2. To relieve cough and eliminate sputum. For productive cough.
7128	http://119.3.41.228/tcmid/herb/7128/	SU YE	苏叶	perilla leaf	folium perillae	Warm,Pungent	LUNG,SPLEEN
7133	http://119.3.41.228/tcmid/herb/7133/	ZHI SHOU WU	制首乌	Prepared FLeeceflower Root	Radix Polygoni Multiflori Preparata	Minor Warm,Sweet,Bitter,Punkery	LIVER,HEART,KIDNEY	Treatment of anemia, dizziness and tinnitus, premature greying of the hair and beard, soreness and weakness of the loins and the knees, abnormal uterine bleeding and excessive leukorrhea, general debility in chronic malaria, hyperlipemia.
7141	http://119.3.41.228/tcmid/herb/7141/	DA XUE TENG	大血藤	Sargentgloryvine	Sargentodoxa cuneata	Mild,Bitter,Punkery	LARGE INTESTINE,LIVER	To clear heat and resolve toxin, quicken blood, dispel wind.
7145	http://119.3.41.228/tcmid/herb/7145/	HUA JU HONG	化橘红	Pummelo Peel	Exocarpium Citri grandis	Mild,Bitter	LIVER	Treatment of cough, itching of the throat and profuse expectoration in colds, nausea, vomiting and epigastric distension caused by improper diet or excessive drinking.
7149	http://119.3.41.228/tcmid/herb/7149/	HAN FANG JI	汉防己	Yellowmouth Dutchmanspipe	Aristolochia heterophylla	Cold,Pungent,Bitter	BLADDER,SPLEEN,KIDNEY	To dispel wind and relieve pain, clear heat and disinhibit water.
7158	http://119.3.41.228/tcmid/herb/7158/	CI JI LI	刺蒺藜	Puncturevine Caltrap	Tribulus terrestris	Warm,Bitter	LUNG,LIVER	To dissipate wind and brighten eyes, precipitate qi and move blood.
7207	http://119.3.41.228/tcmid/herb/7207/	PU HUANG TAN	蒲黄炭	Prepared pollen of longbract cattail	pollen typhae Preparata	Cool,Pungent,Sweet	LIVER,HEART	Treament of hematemesis, epistaxis, hemoptysis, abnormal uterine bleeding, traumatic bleeding, amenorrhea, dysmenorrhea, pricking pain in the epigastrium, traumatic swelling and pain, dysuria with difficult painful passage of bloody urine.
7221	http://119.3.41.228/tcmid/herb/7221/	HAI FENG TENG	海风藤	Kadsura Pepper	Piper kadsura [Syn. Piper futokadsura]	Minor Warm,Pungent,Bitter	LIVER	To dispel wind-damp, free channels and network vessels, relieve pain due to impediment.
7236	http://119.3.41.228/tcmid/herb/7236/	DONG GUA PI	冬瓜皮	Chinese Waxgourd Peel	Benincasa hispida	Sweet,slightly cold	LUNG,SMALL INTESTINE	To clear heat and disinhibit water, disperse swelling.
7238	http://119.3.41.228/tcmid/herb/7238/	JIN QIAN CAO	金钱草	Christina Loosestrife	Herba Glechomae Longitubae	Minor cold,Sweet,Neutral	BLADDER,LIVER,KIDNEY,GALLBLADDER	Treatment of acute urinary infection or urolithiasis with difficult painful urination, jaundice with dark urine, hepatic or biliary calculus, carbuncles, sores, venomous snake bite.
7250	http://119.3.41.228/tcmid/herb/7250/	HANG JU	杭菊	Chrysanthemum Flower	Flos Chrysanthemi	Minor cold,Sweet,Bitter	LUNG,LIVER,KIDNEY	Treatment of wind-heat type common cold, headache and dizziness, inflammation of the eye, blurred vision.
7253	http://119.3.41.228/tcmid/herb/7253/	SANG BAI PI	桑柏皮	White Mulberry Root-bast	Morus alba	Cold,Sweet	LUNG	To drain lung and calm asthma, disinhibit water and disperse edema.
7260	http://119.3.41.228/tcmid/herb/7260/	JIE CAO GEN	缬草根	Valerian	Radix Seu Rhizoma Valerianae	pungent,sweet,warm	HEART,LIVER
7277	http://119.3.41.228/tcmid/herb/7277/	YUN LING	云苓	Indian Bread	Sclerotium Poriae Cocos	Mild,Sweet,Neutral	LUNG,SPLEEN,HEART	Treatment of edema with oliguria, dizziness and palpitation caused by retained fluid, diminished function of the spleen marked by anorexia, loose stools or diarrhea, restlessness and insomnia.
7282	http://119.3.41.228/tcmid/herb/7282/	SHI JUE MING	石决明	Sea-ear Shell	Concha Haliotidis	Cold,Salty	LIVER	Treatment of headache and dizziness, blurred vision due to nebula, optic atrophy and night blindness.
7296	http://119.3.41.228/tcmid/herb/7296/	DAN SHEN	丹参	Danshen Equivalent plant: Salvia przewalskii, Salvia miltiorrhiza f alba	Salvia miltiorrhiza	Minor cold,Bitter	LIVER,HEART	To quicken blood and dispel stasis, regulate menstruation and relieve pain, nourish blood and quiet spirit, cool blood and disperse welling abscess.
7298	http://119.3.41.228/tcmid/herb/7298/	SANG SHEN	桑椹	Mulberry Fruit	Fructus Mori	Cold,Sweet	LIVER,HEART,KIDNEY	Treatment of vertigo and tinnitus, palpitation, insomnia, premature greying of hair and beard, thirst due to impairment of body fluid, diabetes caused by internal heat, constipation due to deficiency of blood.
7301	http://119.3.41.228/tcmid/herb/7301/	BAI ZHU	白术	Largehead Atractylodes	Atractylodes macrocephala [Syn. Atractylis macrocephala ]	Warm,Sweet,Bitter	SPLEEN,STOMACH	To boost qi and fortify spleen, dry damp and disinhibit water, check sweating, quiet fetus.
7305	http://119.3.41.228/tcmid/herb/7305/	GOU TENG	钩藤	Sharpleaf Gambirplant Equivalent plant: Uncaria sinensis, Uncaria macrophylla	Uncaria rhynchophylla [Syn. Nauclea rhynchophylla]	Minor cold,Sweet	LIVER,CARDIOVASCULAR	To extinguish wind and check tetany, clear heat and calm liver.
7307	http://119.3.41.228/tcmid/herb/7307/	GOU QI ZI	枸杞子	Chinese Wolfberry Fruit Equivalent plant: Lycium barbarum	Lycium chinense	Mild,Sweet	LIVER,KIDNEY	To nourish liver, brighten eyes, enrich kidney, moisten lung, lower blood pressure.
7342	http://119.3.41.228/tcmid/herb/7342/	CHANG SHAN	常山	Antifebrile Dichroa	Dichroa febrifuga	Cold,Pungent,Bitter	LUNG,LIVER,HEART	To dispel phlegm and interrupt malaria.
7360	http://119.3.41.228/tcmid/herb/7360/	XUAN MING	玄明	Sodium Sulfate	Natrii Sulfas	Cold,Bitter,Salty	LARGE INTESTINE,STOMACH	Treatment of constipation with retention of dry feces and abdomen pain caused by excessive heat.External use of Natrii Sulfas Exsiccatus: Sore throat, ulcers of the mouth and tongue, swelling and pain of the gums, conjuctivitis, carbuncles, erysipelas.
7370	http://119.3.41.228/tcmid/herb/7370/	JIANG XIANG	降香	Odoriferous Rosewood	Lignum Dalbergiae odoriferae Rosewood	Warm,Pungent	SPLEEN,LIVER	Treatment of epigastric pain, costal and hypochondriac pains due tostagnancy of qi of the liver, angina pectoris, traumatic injury and bleeding.
7373	http://119.3.41.228/tcmid/herb/7373/	HUA SHENG YI	花生衣	Semino-dermis Arachidis	Testa Arachidis Hypogaeae	Mild,Sweet,Punkery	LUNG,STOMACH,LIVER	Treatment of various kinds of superficial and internal bleeding, such as hemoptysis, hematemesis, epistaxis, hemafecia, hematuria, traumatic bleeding and purpura, also for bleeding due to hemophilia , aplastic anemia and thrombopathy.
7382	http://119.3.41.228/tcmid/herb/7382/	YI MU CAO	益母草	Wormwood-like Motherwort Equivalent plant: Leonurus sibiricus	Leonurus heterophyllus [Syn. Leonurus artemisia]	Minor cold,Pungent,Bitter	BLADDER,LIVER,HEART	To quicken blood and regulate menstruation, disinhibit urine and disperse edema.
7399	http://119.3.41.228/tcmid/herb/7399/	SHE CHUANG ZI	蛇床子	Common Cnidium	Cnidium monnieri	Warm,Pungent,Bitter	KIDNEY	To warm kidney and invigorate yang , dispel wind, dry damp, kill worms.
7419	http://119.3.41.228/tcmid/herb/7419/	XING REN	杏仁	Apricot Seed Equivalent plant: Prunus armeniaca var ansu	Prunus armeniaca	Bitter, slightly warm	LUNG,LARGE INTESTINE	To downbear qi and transform phlegm, relieve cough and calm asthma, moisten intestines and free stool.
7422	http://119.3.41.228/tcmid/herb/7422/	YU LI REN	郁李仁	Dwarf Flowering Cherry Seed Equivalent plant: Prunus humilis, Prunus japonica var nakaii	Prunus japonica [Syn. Cerasus japonica]	Pungent, bitter,neutral	SMALL INTESTINE,LARGE INTESTINE	To moisten dryness and lubricate intestines, precipitate qi, disinhibit water.
7426	http://119.3.41.228/tcmid/herb/7426/	BIAN XU	萹蓄	Common Knotgrass	Polygonum aviculare	Minor cold,Bitter	BLADDER	To disinhibit urine and free strangury, kill worms, relieve itch.
7428	http://119.3.41.228/tcmid/herb/7428/	MAN JING ZI	蔓荆子	Threeleaf Chastetree Fruit Equivalent plant: Vitex rotundifolia	Vitex trifolia	Minor cold,Pungent,Bitter	BLADDER,STOMACH,LIVER	To dispel wind-heat, clear head and eyes.
7446	http://119.3.41.228/tcmid/herb/7446/	XUAN FU HUA	旋覆花	Inula Flower	Flos Inulae	Minor Warm,Pungent,Bitter,Salty	LUNG,STOMACH	Treatment of cough in common cold: cough with dyspnea copious expectoration due to accumulation of phlegmmmmmmmm, belching, nausea and vomiting with stuffiness sensation in the epigastric region.
7468	http://119.3.41.228/tcmid/herb/7468/	HAI MA	海马	Sea-horse	Hippocampus	Warm,Sweet,Salty	LIVER,KIDNEY	Treatment of impotence, enuresis, dyspnea in deficiency of yin of the kidney, mass in the abdomen, traumatic injury, external use for carbuncles and boils.
7482	http://119.3.41.228/tcmid/herb/7482/	HU TAO REN	胡桃仁	English Walnut Seed	Juglans regia	Sweet,warm	KIDNEY,LUNG,LARGE INTESTINE	To supplement kidney and boost essence, warm lung and settle asthma, moisten intestines and free stool.
7484	http://119.3.41.228/tcmid/herb/7484/	SHENG JIANG	生姜	Fresh Common Ginger	Zingiber officinale	Warm,Pungent	LUNG,SPLEEN,STOMACH	To dissipate cold and resolve exterior, downbear counterflow and check vomiting, relieve cough and transform phlegm.
7502	http://119.3.41.228/tcmid/herb/7502/	PANG DA HAI	胖大海	Boat-fruited Sterculia Seed	Semen Sterculiae Lychnophorae	Sweet,cold	LUNG,LARGE INTESTINE	Treament of hoarseness of voice, dry cough, and sore, dry throat due to heat in the lung, constipation with headache and blood-shot eyes.
7504	http://119.3.41.228/tcmid/herb/7504/	YUAN HUA	芫花	Lilac Daphne	Daphne genkwa	Warm,Pungent,Bitter	LUNG,LARGE INTESTINE,KIDNEY	To drain water and expel rheum, relieve cough and dispel phlegm, resolve toxin and kill worms.
7520	http://119.3.41.228/tcmid/herb/7520/	XIANG FU	香附	Nutgrass Galingale	Cyperus rotundus	Mild,Pungent,Slightly Sweet,Slightly Bitter	SPLEEN,LIVER,THREE END	To move qi and relieve depression, regulate menstruation and relieve pain.
7522	http://119.3.41.228/tcmid/herb/7522/	XUE LI PI	雪梨皮	pericarp of bretschneider Pear	Exocarpium Pyrus	Cool,Sweet,Slightly Sour	LUNG,STOMACH
7524	http://119.3.41.228/tcmid/herb/7524/	ROU GUI	肉桂	Cassiabarktree	Cinnamomum cassia [Syn. Cinnamomum aromaticum ]	Hot,Pungent,Sweet	SPLEEN,LIVER,HEART,KIDNEY	To supplement fire and reinforce yang, return fire to its source, dissipate cold and relieve pain, quicken blood and free menstruation.
7525	http://119.3.41.228/tcmid/herb/7525/	ZE LAN YE	泽兰叶	Hirsute Shiny Bugleweed Herb	Herba Lycopi	Minor Warm,Pungent,Bitter	SPLEEN,LIVER	Treatment of menstrual disorders, amenorrhea, dysmenorrhea, postpatum abdomen pain due to blood stasis, edema.
7531	http://119.3.41.228/tcmid/herb/7531/	CHENG LIU	柽柳	Chinese Tamarisk Equivalent plant: Tamarix ramosissima	Tamarix chinensis	Pungent,neutral	LUNG,STOMACH,HEART	To course wind and resolve exterior, disinhibit urine and resolve toxin.
7536	http://119.3.41.228/tcmid/herb/7536/	TU KU SHEN	土苦参	all-grass of Hooker winghead	Herba Pterocephali	Cold,Bitter	BLADDER,LARGE INTESTINE,STOMACH,LIVER,HEART
7544	http://119.3.41.228/tcmid/herb/7544/	YE PU TAO GEN	野葡萄根	root of Romanet grape	radix vitis romanetii	Salty	KIDNEY
7580	http://119.3.41.228/tcmid/herb/7580/	DAO YA	稻芽	Rice-grain Sprout	Fructus Oryzae Germinatus	Warm,Sweet	SPLEEN,STOMACH	Treatment of retention of undigested food with abdominal distension and foul breath, weakness of the spleen and the stomach with anorexia. Fructus Oryzae Germinatus (stir-fried):Anorexia.Fructus Oryzae Germinatus (charred): Retention of undigested food.
7586	http://119.3.41.228/tcmid/herb/7586/	TIAN GUA ZI	甜瓜子	muskmelon seed	Semen Cucumis	Cold,Bitter	LIVER,HEART
7589	http://119.3.41.228/tcmid/herb/7589/	XIAN MAO	仙茅	Common Cruculigo	Curculigo orchioides	Hot,Pungent	SPLEEN,LIVER,KIDNEY	To supplement kidney and invigorate yang , strengthen sinews and bones, dispel damp and dissipate cold.
7616	http://119.3.41.228/tcmid/herb/7616/	QING HAO	青蒿	Celery Wormwood	Artemisia apiacea	Bitter, pungent,cold	LIVER,BLADDER,KIDNEY	See Artemisia annua.
7621	http://119.3.41.228/tcmid/herb/7621/	SU QIAO	粟壳	poppy capsule	pericarpium papaveris	Mild,Sour	LUNG,LARGE INTESTINE,KIDNEY	For chronic diarrhea and dysentery, or those accompanied with ab dominal pain. For chronic cough with little expectoration
7625	http://119.3.41.228/tcmid/herb/7625/	XI HU PO	西琥珀	Amber, Succinus	Succinus	Mild,Sweet	BLADDER,LIVER,HEART	1. Treatment of infantile convulsions and epilepsy. Amber (Hupo) is used with Centipede (Wugong) and Scorpion (Quanxie). 2. Treatment of palpitations, insomnia and dream-disturbed sleep. Amber (Hupo) is used with Wild jujube seed (Suanzaoren) and Multiflower knotweed (Yejiaoteng). 3. Treatment of dysmenorrhea or amenorrhea due to blood stagnation. Amber (Hupo) is used with Chinese angelica root (…
7629	http://119.3.41.228/tcmid/herb/7629/	AI DI CHA	矮地茶	Japanese Ardisia Herb	Ardisiae japonicae	Mild,Pungent,Bitter	LUNG,LIVER	1. To eliminate phlegm and relieving cough (chronic cough, cough due to pulmonary tuberculosis, cough of lung-heat type and hemoptysis. Recently, used for chronic bronchitis, pulmonary tuberculosis, tuberculosis, etc). 2. To promote diuresis to deprive dampness (jaundice of dampness-heat type and edema). 3. To activate blood circulation and stop bleeding (amenia and abdomen pain due to blood stas…
7644	http://119.3.41.228/tcmid/herb/7644/	JI XING ZI	急性子	Garden Balsam Seed	Impatiens balsamina	Pungent,Bitter	LIVER,HEART	To break blood and soften hard, disperse accumulation.
7648	http://119.3.41.228/tcmid/herb/7648/	HUANG LIAN	黄连	Chinese Goldthread Equivalent plant: Coptis deltoidea , Coptis omeiensis , Coptis teetoides, Coptis chinensis var brevisepala	Coptis chinensis	Cold,Bitter	LARGE INTESTINE,STOMACH,SMALL INTESTINE,LIVER,HEART	To clear heat and dry damp, drain fire and resolve toxin, lower blood pressure.
7654	http://119.3.41.228/tcmid/herb/7654/	WU JIA PI	五加皮	Slenderstyle Acanthopanax Root-bark Equivalent plant: Acanthopanax sessiliflorus , Acanthopanax senticosus	Acanthopanax gracilistylus	Warm,Pungent,Bitter	LIVER,KIDNEY	To dispel wind-damp, supplement liver and kidney, strengthen sinews and bones, quicken blood and vessels.
7655	http://119.3.41.228/tcmid/herb/7655/	YI ZHI REN	益智仁	Sharpleaf Galangal	Alpinia oxyphylla	Warm,Pungent	SPLEEN,KIDNEY	To warm spleen, check diarrhea, warm kidney, reduce urine, secure essence.
7659	http://119.3.41.228/tcmid/herb/7659/	MAI YA	麦芽	Barley Germinating Fruit	Hordeum vulgare	Mild,Sweet	SPLEEN,STOMACH,LIVER	To disperse food and transform accumulation, terminate lactation.
7662	http://119.3.41.228/tcmid/herb/7662/	GAN SONG	甘松	Chinese Nardostachys Equivalent plant: Nardostachys jatamansi	Nardostachys chinensis	Warm,Pungent,Sweet	SPLEEN,STOMACH	To rectify qi and relieve pain, harmonize stomach and arouse spleen.
7682	http://119.3.41.228/tcmid/herb/7682/	JU HUA	菊花	Florists Chrysanthemum Flower	Chrysanthemum morifolium [Syn. Dendranthema morifolium]	Minor cold,Pungent,Sweet,Bitter	LUNG,LIVER	To course wind and clear heat, calm liver and brighten eyes, resolve toxin and disperse swelling.
7687	http://119.3.41.228/tcmid/herb/7687/	HONG DA JI	红大戟	Knoxia Root	Radix Knoxiae	Cold,Bitter	LUNG,SPLEEN,KIDNEY	Treatment of hydrothorax and ascites with constipation and oliguria, carbuncles, sores, scrofula.
7733	http://119.3.41.228/tcmid/herb/7733/	CHUAN SHAN JIA	穿山甲	Pangolin	Manis pentadactyla	Minor cold,Salty	STOMACH,LIVER	To quicken blood and dissipate stasis, free menstruation and milk, disperse welling abscess.
7734	http://119.3.41.228/tcmid/herb/7734/	SHI WEI	石苇	Japanese Felt Fern Frond Equivalent plant: Pyrrosia sheareri, Pyrrosia davidii , Pyrrosia petiolosa	Pyrrosia lingua	Minor cold,Sweet,Bitter	LUNG,BLADDER	To disinhibit urine and free strangury, clear heat and stanch bleeding.
7741	http://119.3.41.228/tcmid/herb/7741/	KU SHEN	苦参	Lightyellow Sophora	Sophora flavescens [Syn. Sophora angustfolia]	Cold,Bitter	BLADDER,LARGE INTESTINE,STOMACH,LIVER,HEART	To clear heat and dry damp, dispel wind and kill worms.
7749	http://119.3.41.228/tcmid/herb/7749/	ZHI SHENG MA	炙升麻	Prepared Largetrifoliolious Bugbane Rhizome	Rhizoma Cimicifugae Praeparata	Minor cold,Pungent	LUNG,SPLEEN,LARGE INTESTINE,STOMACH	Treatment of headache caused by wind-heat toothache, ulcers in themouth, sore throat, measles with inadequate eruption andother eruptive febrile diseases, prolapse of the rectum or the uterus.
7751	http://119.3.41.228/tcmid/herb/7751/	MU MIAN HUA	木棉花	Common Bombax Flower	Bombax malabaricum [Syn. Gossampinus malabarica]	Cool,Sweet	SPLEEN,LARGE INTESTINE,LIVER	To clear heat, disinhibit damp, resolve toxin, stanch bleeding.
7801	http://119.3.41.228/tcmid/herb/7801/	JIAN QU	建曲			Warm,Pungent,Sweet	SPLEEN,STOMACH
7847	http://119.3.41.228/tcmid/herb/7847/	FANG FENG	防风	Divaricate Saposhnikovia	Saposhnikovia divaricata [Syn. Ledebouriella seseloides]	Minor Warm,Pungent,Sweet	BLADDER,SPLEEN,LIVER	To dispel wind and resolve exterior, overcome damp and relieve pain, resolve spasm, relieve itch.
7863	http://119.3.41.228/tcmid/herb/7863/	FENG MI	蜂蜜	Honey	Apis cerana	Mild,Sweet	LUNG,SPLEEN,LARGE INTESTINE	To supplement stomach and spleen, relax tension and relieve pain, moisten lung and relieve cough, moisten intestines and free stool, moisten skin and engender flesh, resolve toxin.
7869	http://119.3.41.228/tcmid/herb/7869/	DA QING YE	大青叶	Indigo-coloured Woad Leaf Equivalent plant: LU BIAN QING	Isatis indigotica	Extreme Cold,Bitter	LUNG,STOMACH,HEART	To clear heat and resolve toxin, cool blood and disperse macula.
7870	http://119.3.41.228/tcmid/herb/7870/	FU LING	茯苓	Indian Bread	Poria cocos	Mild,Sweet,Neutral	SPLEEN,HEART,KIDNEY	To disinhibit water and percolate damp,fortify spleen and quiet heart.
7880	http://119.3.41.228/tcmid/herb/7880/	DI JIN CAO	地锦草	Humifuse Euphorbia	Euphorbia humifusa	Mild,Pungent,Bitter	LARGE INTESTINE,STOMACH,LIVER	To clear heat and resolve toxin, cool blood and stanch bleeding.
7888	http://119.3.41.228/tcmid/herb/7888/	SAN LENG	三棱	Common Burreed	Sparganium stoloniferum	Mild,Bitter	SPLEEN,LIVER	To break blood, move qi and relieve pain, disperse accumulation.
7932	http://119.3.41.228/tcmid/herb/7932/	HE ZI	诃子	Medicine Terminalia Equivalent plant: Terminalia chebula var tomentella	Terminalia chebula	Mild,Sour,Bitter,Punkery	LUNG,LARGE INTESTINE	To constrain lung and astringe intestines, downbear fire and disinhibit throat.
7935	http://119.3.41.228/tcmid/herb/7935/	WU ZHU YU	吴茱萸	Medicinal Evodia Equivalent plant: Evodia rutaecarpa var officinalis	Evodia rutaecarpa	Pungent, bitter, hot	LIVER,SPLEEN,STOMACH	To dispel cold, dry damp, soothe liver, precipitate qi, relieve pain, check vomiting.
7954	http://119.3.41.228/tcmid/herb/7954/	LAI FU ZI	莱菔子	Garden Radish Seed	Raphanus sativus	Mild,Pungent,Sweet	LUNG,SPLEEN,STOMACH	To disperse food distention, downbear qi and transform phlegm.
7983	http://119.3.41.228/tcmid/herb/7983/	GUANG HUO XIANG	广霍香	Cablin Potchouli	Pogostemon cablin [Syn. Mentha cablin ]	Minor Warm,Pungent	LUNG,SPLEEN,STOMACH	To transform damp aromaticly, increase appetite and check vomiting, effuse exterior and resolve summerheat.
7998	http://119.3.41.228/tcmid/herb/7998/	QUAN XIE	全蝎	Scorpion	Buthus martensi	Mild,Pungent	LIVER	To calm, dispel wind and check tetany, free network vessels and relieve pain, attack toxin and dissipate binds.
8037	http://119.3.41.228/tcmid/herb/8037/	XIN CHI	新豉	Fresh soybean	Semen Sojae	Cold,Pungent,Sweet,Slightly Bitter	LUNG,STOMACH	Treatment of chills, fever and headache in colds and influenza, vexation, oppressed feeling in the chest and insomnia.
8051	http://119.3.41.228/tcmid/herb/8051/	HONG SHEN	红参	Red Ginseng	Radix Ginseng Rubra	Warm,Mild,Bitter	BLADDER,LARGE INTESTINE	Treatment of collpase tendency due to asthenia, cool limbs and weak pulse. Qi cannot control blood, uterine bleeding, cardiac failure and cardiogenic shock.
8088	http://119.3.41.228/tcmid/herb/8088/	YU ZHU	玉竹	Fragrant Solomonseal Equivalent plant: Polygonatum prattii	Polygonatum odoratum [Syn. Polygonatum officinale]	Mild,Sweet	LUNG,STOMACH	To nourish yin and moisten dryness, engender liquid and allay thirst.
8099	http://119.3.41.228/tcmid/herb/8099/	BAI LIAN	白蔹	Japanese Ampelopsis	Ampelopsis japonica [Syn. Paullinia japonica]	Minor cold,Pungent,Bitter	STOMACH,HEART	To clear heat and resolve toxin, dissipate binds and relieve pain, close sores and engender flesh.
8114	http://119.3.41.228/tcmid/herb/8114/	HUANG BAI	黄柏	Amur Corktree Equivalent plant: Phellodendron chinense , Phellodendron chinense var Glabriusculum, Phellodendron amurense var wilsonii	Phellodendron amurense	Cold,Bitter	BLADDER,LARGE INTESTINE,KIDNEY	To drain fire, dispel damp and resolve toxin.
8137	http://119.3.41.228/tcmid/herb/8137/	CI WU JIA	刺五加	Manypr ickle Acanthopana x	Acanthopanax senticosus [Syn. Eleutherococcus senticosus ]	Warm,Pungent,Bitter	LIVER,KIDNEY	To boost qi and fortify spleen, supplement kidney and quiet spirit, increase appetite.
8158	http://119.3.41.228/tcmid/herb/8158/	SHI LIU PI	石榴皮	Pomegranate Peel	Punica granatum	Warm,Sour,Punkery	LARGE INTESTINE,STOMACH	To astringe intestines and check diarrhea, stanch bleeding, expel worms.
8168	http://119.3.41.228/tcmid/herb/8168/	SI JI QING	四季青	Purpleflower Holly	Ilex chinensis [Syn. Ilex purpurea ]	Cold,Bitter,Punkery	LUNG,HEART	To clear heat and resolve toxin, close sores and engender flesh, quicken blood and stanch bleeding.
8175	http://119.3.41.228/tcmid/herb/8175/	NAO SHI	脑石			Mild,Sweet	KIDNEY
8182	http://119.3.41.228/tcmid/herb/8182/	GUI BAN JIAO	龟板胶	Gelatin of Tortoise plastron	Colla carapacis et plastri testudinis	Cold,Sweet,Salty	LIVER,HEART,KIDNEY	Treatment of hyperactivity of liver yang due to deficient yin of the liver and kidneys manifested as dizziness, distension and pain in the head and blurred vision. Tortoise plastron (Guiban) is used with White peony root (Baishao), Cyathula root (Niuxi), Sea-ear sh
8202	http://119.3.41.228/tcmid/herb/8202/	XIA KU CAO	夏枯草	Common Selfheal	Prunella vulgaris	Cold,Pungent,Bitter	LIVER,GALLBLADDER	To clear fire, brighten eyes, dissipate binds, disperse swelling.
