# Supplementary material for: Predicting Meridian in Chinese traditional medicine using machine learning approaches
Source: PLoS Comput Biol. 2019 Nov 25;15(11):e1007249. doi: 10.1371/journal.pcbi.1007249 (PMC6876772; doi:10.1371/journal.pcbi.1007249)
Supplement: S2 Table — (XLSX) [file pcbi.1007249.s006.xlsx]

## Sheet: Sheet2
Table S2. The numbers of positive and negative samples for each Meridian at the herb and the compound levels
Level	Meridian	Positive	Negative
Herb	Liver	333	313
Herb	Lung	237	409
Herb	Kidney	181	465
Herb	Heart	155	491
Herb	Large Intestine	111	535
Herb	Spleen	213	433
Herb	Stomach	235	411
Herb_filtered	Liver	291	292
Herb_filtered	Lung	218	365
Herb_filtered	Kidney	167	416
Herb_filtered	Heart	140	443
Herb_filtered	Large Intestine	98	485
Herb_filtered	Spleen	193	390
Herb_filtered	Stomach	219	364
Compound_level	Liver	5771	4282
Compound_level	Lung	4491	5562
Compound_level	Kidney	3702	6351
Compound_level	Heart	3742	6311
Compound_level	Large Intestine	2010	8043
Compound_level	Spleen	4423	5630
Compound_level	Stomach	4579	5474
