# Supplementary material for: Predicting Meridian in Chinese traditional medicine using machine learning approaches
Source: PLoS Comput Biol. 2019 Nov 25;15(11):e1007249. doi: 10.1371/journal.pcbi.1007249 (PMC6876772; doi:10.1371/journal.pcbi.1007249)
Supplement: S3 Table — (XLSX) [file pcbi.1007249.s007.xlsx]

## Sheet: all_predict_result_add_rate
Table S3. The prediction performances for the combinations of data levels, feature types and machine learning methods.
Level	Feature_type	Method	Meridians	Accuracy	Kappa	AccuracyLower	AccuracyUpper	AccuracyNull	AccuracyPValue	McnemarPValue	Sensitivity	Specificity	Pos_Pred_Value	Neg_Pred_Value	Precision	Recall	F1	Prevalence	Detection_Rate	Detection_Prevalence	Balanced_Accuracy	AUROC	AUPRC	AUPRC_base	AUPRC_rate
Compound	PubChem	SVM	KIDNEY	0.66834	0.166069	0.650518	0.685808	0.629975	1.29e-05	1.11e-128	0.195736	0.95	0.68	0.67	0.68	0.2	0.3	0.37	0.07	0.11	0.57	NA	NA	0.370025	NA
Compound	PubChem	SVM	HEART	0.652564	0.140836	0.63456	0.670247	0.629258	0.00557011	9.38e-103	0.206963	0.92	0.59	0.66	0.59	0.21	0.31	0.37	0.08	0.13	0.56	NA	NA	0.370742	NA
Compound	PubChem	RF	LARGE.INTESTINE	0.817856	0.268183	0.803021	0.83202	0.795626	0.00172865	4.05e-57	0.238596	0.966652	0.647619	0.831718	0.647619	0.238596	0.348718	0.204374	0.048763	0.0752958	0.602624	0.710614	0.466926	0.204374	2.28466
Compound	ADME_all	kNN	LARGE.INTESTINE	0.815705	0.281569	0.800807	0.829936	0.795626	0.00421454	4.68e-46	0.264912	0.957188	0.613821	0.835234	0.613821	0.264912	0.370098	0.204374	0.0541413	0.0882037	0.61105	0.714163	0.456549	0.204374	2.23389
Compound	ADME_all	RF	LARGE.INTESTINE	0.812836	0.295986	0.797856	0.827157	0.795626	0.0122327	2.7e-34	0.296491	0.945471	0.582759	0.839536	0.582759	0.296491	0.393023	0.204374	0.0605952	0.10398	0.620981	0.704821	0.451909	0.204374	2.21118
Compound	ADME_Ext	kNN	LARGE.INTESTINE	0.810685	0.259553	0.795643	0.825072	0.795626	0.0248676	5.9e-46	0.249123	0.954935	0.586777	0.831959	0.586777	0.249123	0.349754	0.204374	0.0509143	0.0867695	0.602029	0.704082	0.442443	0.204374	2.16486
Compound	PubChem	kNN	LARGE.INTESTINE	0.811402	0.259903	0.796381	0.825767	0.795626	0.0197961	3.24e-47	0.247368	0.956287	0.592437	0.831831	0.592437	0.247368	0.34901	0.204374	0.0505558	0.0853352	0.601828	0.704682	0.440753	0.204374	2.1566
Compound	Ext	kNN	LARGE.INTESTINE	0.811402	0.248652	0.796381	0.825767	0.795626	0.0197961	2.72e-52	0.231579	0.960342	0.6	0.829506	0.6	0.231579	0.334177	0.204374	0.0473288	0.0788813	0.595961	0.694731	0.431108	0.204374	2.10941
Compound	MACCS	RF	LARGE.INTESTINE	0.802438	0.259826	0.787168	0.817071	0.795626	0.192808	1.76e-31	0.275439	0.93781	0.532203	0.834403	0.532203	0.275439	0.363006	0.204374	0.0562926	0.105773	0.606624	0.676581	0.428217	0.204374	2.09526
Compound	ADME_Ext	RF	LARGE.INTESTINE	0.812836	0.160812	0.797856	0.827157	0.795626	0.0122327	2.16e-98	0.119298	0.990987	0.772727	0.814143	0.772727	0.119298	0.206687	0.204374	0.0243815	0.0315525	0.555143	0.642109	0.426209	0.204374	2.08543
Compound	Ext	RF	LARGE.INTESTINE	0.812836	0.159214	0.797856	0.827157	0.795626	0.0122327	3.39e-99	0.117544	0.991438	0.77907	0.81391	0.77907	0.117544	0.204268	0.204374	0.0240229	0.0308354	0.554491	0.630999	0.423366	0.204374	2.07152
Compound	MACCS	kNN	LARGE.INTESTINE	0.808175	0.219313	0.793063	0.822638	0.795626	0.051779	8.29e-59	0.201754	0.963948	0.589744	0.824595	0.589744	0.201754	0.300654	0.204374	0.0412334	0.0699175	0.582851	0.693553	0.423088	0.204374	2.07016
Compound	ADME_all	SVM	LARGE.INTESTINE	0.797418	0.01794	0.782014	0.812196	0.795626	0.418052	1.01e-122	0.0122807	0.999099	0.777778	0.797482	0.777778	0.0122807	0.0241796	0.204374	0.00250986	0.00322696	0.50569	0.687687	0.401424	0.204374	1.96416
Compound	Sub	kNN	LARGE.INTESTINE	0.80208	0.151305	0.7868	0.816723	0.795626	0.206033	7.59e-76	0.135088	0.973411	0.566176	0.814173	0.566176	0.135088	0.21813	0.204374	0.0276085	0.048763	0.55425	0.662729	0.383258	0.204374	1.87527
Compound	ADME	RF	LARGE.INTESTINE	0.803514	0.176909	0.788273	0.818115	0.795626	0.156315	1.05e-67	0.161404	0.968454	0.567901	0.818043	0.567901	0.161404	0.251366	0.204374	0.0329867	0.0580853	0.564929	0.663706	0.374372	0.204374	1.8318
Compound	ADME_Ext	SVM	LARGE.INTESTINE	0.795626	0	0.780174	0.810454	0.795626	0.51121	1.53e-125	0	1	NA	0.795626	NA	0	NA	0.204374	0	0	0.5	0.672681	0.370973	0.204374	1.81516
Compound	Ext	SVM	LARGE.INTESTINE	0.795626	0	0.780174	0.810454	0.795626	0.51121	1.53e-125	0	1	NA	0.795626	NA	0	NA	0.204374	0	0	0.5	0.674508	0.370466	0.204374	1.81268
Compound	PubChem	RF	KIDNEY	0.704554	0.321523	0.687233	0.721443	0.629975	6.68e-17	2.06e-30	0.440891	0.859419	0.648148	0.723527	0.648148	0.440891	0.524798	0.370025	0.163141	0.251703	0.650155	0.714669	0.622012	0.370025	1.681
Compound	ADME_all	RF	HEART	0.699534	0.316663	0.682137	0.716511	0.629258	3.64e-15	1.8e-23	0.454545	0.843875	0.63172	0.724205	0.63172	0.454545	0.528684	0.370742	0.168519	0.266762	0.64921	0.713778	0.617741	0.370742	1.66623
Compound	MACCS	kNN	HEART	0.683041	0.29316	0.665408	0.700289	0.629258	1.56e-09	5.43e-11	0.477756	0.803989	0.589499	0.723219	0.589499	0.477756	0.527778	0.370742	0.177124	0.300466	0.640872	0.697141	0.615037	0.370742	1.65893
Compound	ADME_all	RF	KIDNEY	0.699175	0.316053	0.681773	0.716159	0.629975	9.16e-15	2.12e-22	0.456395	0.841776	0.628838	0.725	0.628838	0.456395	0.528916	0.370025	0.168878	0.268555	0.649086	0.717836	0.609157	0.370025	1.64626
Compound	MACCS	RF	HEART	0.689136	0.306036	0.671587	0.706287	0.629258	1.94e-11	1.1e-11	0.483559	0.810256	0.60024	0.726994	0.60024	0.483559	0.535619	0.370742	0.179276	0.298673	0.646908	0.694432	0.60915	0.370742	1.64305
Compound	ADME	kNN	LARGE.INTESTINE	0.790606	0.162976	0.775025	0.805574	0.795626	0.752811	2.53e-48	0.177193	0.948175	0.467593	0.817723	0.467593	0.177193	0.256997	0.204374	0.0362137	0.0774471	0.562684	0.640197	0.335772	0.204374	1.64293
Compound	ADME_Ext	RF	HEART	0.696307	0.309179	0.678862	0.713339	0.629258	6.06e-14	2.18e-23	0.44971	0.841595	0.625841	0.721896	0.625841	0.44971	0.523354	0.370742	0.166726	0.266404	0.645653	0.706323	0.608474	0.370742	1.64123
Compound	ADME_all	kNN	HEART	0.671567	0.269987	0.653785	0.688988	0.629258	1.71e-06	3.33e-09	0.470019	0.790313	0.569087	0.716796	0.569087	0.470019	0.514831	0.370742	0.174256	0.306203	0.630166	0.696884	0.608094	0.370742	1.64021
Compound	Ext	RF	HEART	0.68806	0.293251	0.670496	0.705229	0.629258	4.36e-11	4.01e-20	0.447776	0.82963	0.607612	0.718303	0.607612	0.447776	0.51559	0.370742	0.166009	0.273216	0.638703	0.696114	0.606181	0.370742	1.63505
Compound	Ext	kNN	HEART	0.670491	0.27105	0.652696	0.687928	0.629258	3.03e-06	2.66e-07	0.479691	0.782906	0.565564	0.718619	0.565564	0.479691	0.5191	0.370742	0.177842	0.31445	0.631298	0.693923	0.598274	0.370742	1.61372
Compound	PubChem	RF	HEART	0.681606	0.269734	0.663954	0.698877	0.629258	4.1e-09	2.44e-28	0.411025	0.841026	0.603693	0.707914	0.603693	0.411025	0.489068	0.370742	0.152384	0.25242	0.626025	0.706073	0.598178	0.370742	1.61346
Compound	ADME_all	kNN	KIDNEY	0.673001	0.278706	0.655237	0.690402	0.629975	1.14e-06	5.72e-06	0.491279	0.779738	0.567114	0.722955	0.567114	0.491279	0.52648	0.370025	0.181786	0.320545	0.635509	0.703515	0.594378	0.370025	1.60632
Compound	ADME_Ext	kNN	HEART	0.670491	0.26197	0.652696	0.687928	0.629258	3.03e-06	1.04e-12	0.450677	0.8	0.570379	0.711968	0.570379	0.450677	0.503512	0.370742	0.167085	0.292937	0.625338	0.69196	0.594231	0.370742	1.60281
Compound	MACCS	RF	KIDNEY	0.682323	0.284861	0.664681	0.699583	0.629975	4.03e-09	2.9e-15	0.456395	0.815026	0.591709	0.718515	0.591709	0.456395	0.515317	0.370025	0.168878	0.285407	0.63571	0.698368	0.591795	0.370025	1.59934
Compound	ADME_Ext	kNN	KIDNEY	0.670491	0.280419	0.652696	0.687928	0.629975	4.36e-06	0.00369781	0.511628	0.763802	0.559915	0.726977	0.559915	0.511628	0.534684	0.370025	0.189315	0.338114	0.637715	0.712009	0.590669	0.370025	1.59629
Compound	MACCS	DT	LARGE.INTESTINE	0.804231	0.103482	0.78901	0.818811	0.795626	0.134672	8.81e-103	0.0789474	0.990536	0.681818	0.807198	0.681818	0.0789474	0.141509	0.204374	0.0161348	0.0236644	0.534742	0.601288	0.324622	0.204374	1.58837
Compound	Ext	RF	KIDNEY	0.69308	0.299671	0.675588	0.710166	0.629975	1.53e-12	1.62e-24	0.439922	0.841776	0.620219	0.719008	0.620219	0.439922	0.514739	0.370025	0.162782	0.26246	0.640849	0.702099	0.586981	0.370025	1.58633
Compound	PubChem	SVM	LARGE.INTESTINE	0.799928	0.0619209	0.784591	0.814634	0.795626	0.29573	2.98e-110	0.0473684	0.99324	0.642857	0.80233	0.642857	0.0473684	0.0882353	0.204374	0.00968089	0.0150592	0.520304	0.631468	0.323533	0.204374	1.58304
Compound	ADME_Ext	RF	KIDNEY	0.694514	0.300564	0.677043	0.711577	0.629975	4.8e-13	3.77e-27	0.434109	0.847467	0.625698	0.718283	0.625698	0.434109	0.512586	0.370025	0.160631	0.256723	0.640788	0.703734	0.58567	0.370025	1.58278
Compound	PubChem	kNN	KIDNEY	0.666906	0.252819	0.649066	0.684394	0.629975	2.58e-05	8.53e-13	0.443798	0.797951	0.563346	0.709514	0.563346	0.443798	0.496477	0.370025	0.164217	0.291502	0.620875	0.688173	0.583117	0.370025	1.57588
Compound	Ext	DT	LARGE.INTESTINE	0.806382	0.126895	0.79122	0.820899	0.795626	0.0823156	1.61e-97	0.0982456	0.988283	0.682927	0.810122	0.682927	0.0982456	0.171779	0.204374	0.0200789	0.0294012	0.543264	0.574009	0.321331	0.204374	1.57227
Compound	Ext	kNN	KIDNEY	0.66332	0.267443	0.645438	0.680859	0.629975	0.000131042	0.0223502	0.510659	0.752988	0.548387	0.723742	0.548387	0.510659	0.528851	0.370025	0.188957	0.344568	0.631823	0.695767	0.577076	0.370025	1.55956
Compound	MACCS	kNN	KIDNEY	0.671925	0.268969	0.654148	0.689342	0.629975	2.05e-06	7.8e-10	0.466085	0.792829	0.569231	0.716564	0.569231	0.466085	0.51252	0.370025	0.172463	0.302976	0.629457	0.68771	0.574438	0.370025	1.55243
Compound	PubChem	kNN	HEART	0.66834	0.259611	0.650518	0.685808	0.629258	9.13e-06	4.83e-11	0.455513	0.793732	0.565426	0.712168	0.565426	0.455513	0.504553	0.370742	0.168878	0.298673	0.624622	0.685487	0.574434	0.370742	1.54942
Compound	Sub	RF	HEART	0.656866	0.225018	0.63891	0.674493	0.629258	0.00129125	1.28e-16	0.412959	0.80057	0.54955	0.69831	0.54955	0.412959	0.471563	0.370742	0.153101	0.278594	0.606765	0.662368	0.567751	0.370742	1.53139
Compound	Sub	RF	KIDNEY	0.669416	0.257983	0.651607	0.686868	0.629975	7.56e-06	3.38e-13	0.445736	0.800797	0.567901	0.710965	0.567901	0.445736	0.499457	0.370025	0.164934	0.290427	0.623267	0.672634	0.565324	0.370025	1.5278
Compound	ADME	RF	HEART	0.676587	0.233787	0.658868	0.693934	0.629258	9.77e-08	2.9e-57	0.331721	0.879772	0.619134	0.690828	0.619134	0.331721	0.43199	0.370742	0.122983	0.198638	0.605747	0.669322	0.564903	0.370742	1.52371
Compound	Sub	kNN	HEART	0.6583	0.204269	0.64036	0.675908	0.629258	0.000756665	2.14e-38	0.345261	0.842735	0.563981	0.685993	0.563981	0.345261	0.428314	0.370742	0.128003	0.226963	0.593998	0.65791	0.559469	0.370742	1.50905
Compound	PubChem	RF	SPLEEN	0.673718	0.334987	0.655963	0.691108	0.552528	3.99e-39	0.000813625	0.594551	0.737833	0.647469	0.692027	0.647469	0.594551	0.619883	0.447472	0.266045	0.4109	0.666192	0.736995	0.673535	0.447472	1.5052
Compound	ADME_all	RF	SPLEEN	0.679455	0.34698	0.661774	0.696759	0.552528	8.38e-43	0.00148666	0.603365	0.741077	0.653646	0.697618	0.653646	0.603365	0.6275	0.447472	0.269989	0.413051	0.672221	0.728224	0.666652	0.447472	1.48982
Compound	ADME_Ext	RF	SPLEEN	0.678738	0.344412	0.661048	0.696052	0.552528	2.47e-42	9.28e-05	0.59375	0.747567	0.655752	0.694394	0.655752	0.59375	0.623213	0.447472	0.265687	0.405163	0.670658	0.724521	0.65888	0.447472	1.47245
Compound	ADME_all	kNN	SPLEEN	0.665113	0.323267	0.647252	0.682627	0.552528	6.03e-34	0.768384	0.629808	0.693705	0.624801	0.698236	0.624801	0.629808	0.627294	0.447472	0.281821	0.451058	0.661757	0.718948	0.658568	0.447472	1.47175
Compound	Ext	RF	SPLEEN	0.669057	0.328323	0.651244	0.686515	0.552528	2.86e-36	0.129998	0.611378	0.715769	0.635304	0.694584	0.635304	0.611378	0.623111	0.447472	0.273575	0.43062	0.663574	0.72527	0.656746	0.447472	1.46768
Compound	PubChem	kNN	SPLEEN	0.653639	0.298907	0.635647	0.671308	0.552528	1.16e-27	0.723399	0.608173	0.690461	0.614078	0.685126	0.614078	0.608173	0.611111	0.447472	0.272141	0.44317	0.649317	0.714303	0.656227	0.447472	1.46652
Compound	Sub	kNN	KIDNEY	0.654715	0.204859	0.636735	0.67237	0.629975	0.00349073	3.03e-28	0.367248	0.823563	0.550073	0.689048	0.550073	0.367248	0.440442	0.370025	0.135891	0.247042	0.595405	0.661505	0.542158	0.370025	1.46519
Compound	MACCS	kNN	SPLEEN	0.642166	0.274022	0.624054	0.659978	0.552528	4.47e-22	0.194345	0.583333	0.689812	0.603648	0.67151	0.603648	0.583333	0.593317	0.447472	0.261025	0.432413	0.636573	0.701025	0.654807	0.447472	1.46335
Compound	ADME_Ext	kNN	SPLEEN	0.650412	0.295437	0.632386	0.668123	0.552528	5.08e-26	0.158797	0.627404	0.669046	0.605568	0.689171	0.605568	0.627404	0.616293	0.447472	0.280746	0.463607	0.648225	0.712029	0.652166	0.447472	1.45745
Compound	PubChem	RF	LUNG	0.660215	0.313191	0.6423	0.677793	0.546237	1.28e-34	0.346256	0.613744	0.698819	0.628641	0.685328	0.628641	0.613744	0.621103	0.453763	0.278495	0.443011	0.656281	0.715444	0.658472	0.453763	1.45113
Compound	ADME_all	kNN	LUNG	0.648029	0.290176	0.62998	0.665766	0.546237	6.54e-28	0.923732	0.613744	0.676509	0.611811	0.678289	0.611811	0.613744	0.612776	0.453763	0.278495	0.455197	0.645127	0.70304	0.655976	0.453763	1.44563
Compound	ADME_Ext	kNN	LUNG	0.649821	0.29327	0.631791	0.667536	0.546237	7.56e-29	0.847776	0.611374	0.681759	0.614774	0.678641	0.614774	0.611374	0.613069	0.453763	0.277419	0.451254	0.646566	0.703174	0.653587	0.453763	1.44037
Compound	ADME_all	DT	LARGE.INTESTINE	0.803514	0.119014	0.788273	0.818115	0.795626	0.156315	8.14e-94	0.0964912	0.985128	0.625	0.80933	0.625	0.0964912	0.167173	0.204374	0.0197203	0.0315525	0.54081	0.562256	0.294182	0.204374	1.43943
Compound	ADME_all	RF	LUNG	0.651254	0.290277	0.63324	0.668951	0.546237	1.31e-29	3.08e-05	0.563981	0.723753	0.629075	0.666465	0.629075	0.563981	0.594752	0.453763	0.255914	0.40681	0.643867	0.70989	0.651277	0.453763	1.43528
Compound	Ext	RF	LUNG	0.651254	0.288838	0.63324	0.668951	0.546237	1.31e-29	2.91e-07	0.552133	0.733596	0.632579	0.663501	0.632579	0.552133	0.589625	0.453763	0.250538	0.396057	0.642864	0.705944	0.651062	0.453763	1.43481
Compound	MACCS	RF	SPLEEN	0.657942	0.306876	0.639998	0.675554	0.552528	6.18e-30	0.418282	0.607372	0.698897	0.620295	0.687301	0.620295	0.607372	0.613765	0.447472	0.271782	0.43815	0.653134	0.7096	0.641522	0.447472	1.43366
Compound	ADME_all	SVM	KIDNEY	0.642883	0.0632001	0.624778	0.660687	0.629975	0.0816693	3.18e-183	0.0755814	0.976096	0.65	0.642563	0.65	0.0755814	0.135417	0.370025	0.027967	0.0430262	0.525839	0.671854	0.528107	0.370025	1.42722
Compound	ADME	RF	SPLEEN	0.652205	0.286649	0.634198	0.669893	0.552528	6.32e-27	4.21e-09	0.53766	0.744971	0.630639	0.665507	0.630639	0.53766	0.58045	0.447472	0.240588	0.381499	0.641316	0.695965	0.636022	0.447472	1.42137
Herb_before_filtering_permutation	ADME_all	SVM	LARGE.INTESTINE	0.772021	0.156033	0.706291	0.829196	0.854922	0.999249	0.450982	0.321429	0.848485	0.264706	0.880503	0.264706	0.321429	0.290323	0.145078	0.0466321	0.176166	0.584957
Compound	Ext	kNN	SPLEEN	0.650412	0.296292	0.632386	0.668123	0.552528	5.08e-26	0.0546639	0.633814	0.663855	0.604278	0.691216	0.604278	0.633814	0.618694	0.447472	0.283614	0.469344	0.648834	0.704216	0.635523	0.447472	1.42025
Compound	ADME	RF	KIDNEY	0.662962	0.222013	0.645075	0.680505	0.629975	0.000152866	1.13e-30	0.373062	0.833238	0.567847	0.69351	0.567847	0.373062	0.450292	0.370025	0.138042	0.243098	0.60315	0.650832	0.525189	0.370025	1.41933
Compound	Ext	kNN	LUNG	0.6319	0.256206	0.613694	0.649829	0.546237	3.1e-20	0.453915	0.584518	0.67126	0.596293	0.660426	0.596293	0.584518	0.590347	0.453763	0.265233	0.444803	0.627889	0.691328	0.640681	0.453763	1.41193
Compound	ADME_Ext	DT	LARGE.INTESTINE	0.798136	0.120806	0.78275	0.812893	0.795626	0.381701	3.31e-80	0.110526	0.974763	0.529412	0.810112	0.529412	0.110526	0.182874	0.204374	0.0225887	0.0426676	0.542645	0.564096	0.286945	0.204374	1.40402
Compound	ADME_Ext	RF	LUNG	0.646953	0.280942	0.628894	0.664704	0.546237	2.34e-27	6.05e-06	0.554502	0.723753	0.625111	0.661668	0.625111	0.554502	0.587694	0.453763	0.251613	0.402509	0.639128	0.696927	0.636049	0.453763	1.40172
Compound	PubChem	RF	STOMACH	0.6436	0.279402	0.625503	0.661395	0.535676	5.56e-31	0.000430399	0.572973	0.704819	0.627219	0.655666	0.627219	0.572973	0.59887	0.464324	0.266045	0.424166	0.638896	0.700807	0.650629	0.464324	1.40124
Herb_after_filtering	MACCS	kNN	SPLEEN	0.693642	0.259908	0.619154	0.761355	0.647399	0.115609	0.000978441	0.360656	0.875	0.611111	0.715328	0.611111	0.360656	0.453608	0.352601	0.127168	0.208092	0.617828	0.656909	0.507282	0.352601	1.43868
Compound	ADME_Ext	SVM	KIDNEY	0.636429	0.0306273	0.618261	0.654309	0.629975	0.246538	1.01e-206	0.0348837	0.989755	0.666667	0.635832	0.666667	0.0348837	0.0662983	0.370025	0.0129079	0.0193618	0.512319	0.659784	0.517207	0.370025	1.39776
Compound	ADME	kNN	HEART	0.63607	0.168298	0.6179	0.653955	0.629258	0.234393	1.21e-22	0.357834	0.8	0.513176	0.678917	0.513176	0.357834	0.421652	0.370742	0.132664	0.258516	0.578917	0.63398	0.517669	0.370742	1.3963
Herb_before_filtering	ADME_all	SVM	LIVER	0.61658	0.2285	0.544027	0.685493	0.523316	0.00563572	0.415798	0.673267	0.554348	0.623853	0.607143	0.623853	0.673267	0.647619	0.523316	0.352332	0.564767	0.613808	0.678756	0.699479	0.523316	1.33663
Compound	ADME_Ext	SVM	SPLEEN	0.619218	0.182748	0.6009	0.637286	0.552528	5.89e-13	2.31e-119	0.270833	0.901363	0.689796	0.604176	0.689796	0.270833	0.388953	0.447472	0.12119	0.17569	0.586098	0.689568	0.622167	0.447472	1.3904
Compound	MACCS	kNN	LUNG	0.61828	0.230849	0.599957	0.636353	0.546237	8.48e-15	0.623935	0.586098	0.645013	0.578332	0.652289	0.578332	0.586098	0.582189	0.453763	0.26595	0.459857	0.615556	0.676697	0.630887	0.453763	1.39034
Compound	PubChem	kNN	LUNG	0.630466	0.254109	0.612247	0.648411	0.546237	1.28e-19	0.803245	0.589258	0.664698	0.593477	0.660796	0.593477	0.589258	0.591359	0.453763	0.267384	0.450538	0.626978	0.682825	0.629838	0.453763	1.38803
Compound	ADME_all	SVM	HEART	0.646468	0.0905335	0.6284	0.664228	0.629258	0.0309844	2.82e-157	0.117021	0.958405	0.623711	0.64817	0.623711	0.117021	0.197068	0.370742	0.0433847	0.069559	0.537713	0.665603	0.514101	0.370742	1.38668
Compound	MACCS	RF	LUNG	0.633692	0.255389	0.615502	0.6516	0.546237	5.07e-21	0.000408233	0.551343	0.7021	0.605903	0.653236	0.605903	0.551343	0.577337	0.453763	0.250179	0.412903	0.626721	0.68237	0.628459	0.453763	1.38499
Herb_after_filtering	Ext	kNN	HEART	0.82659	0.29808	0.761795	0.879837	0.797688	0.198621	0.000126046	0.257143	0.971014	0.692308	0.8375	0.692308	0.257143	0.375	0.202312	0.0520231	0.0751445	0.614079	0.638095	0.415582	0.202312	2.05416
Herb_after_filtering	Ext	kNN	SPLEEN	0.65896	0.23296	0.583162	0.729204	0.647399	0.408589	0.434724	0.459016	0.767857	0.518519	0.722689	0.518519	0.459016	0.486957	0.352601	0.16185	0.312139	0.613437	0.664154	0.517563	0.352601	1.46784
Compound	Sub	RF	SPLEEN	0.640373	0.272331	0.622244	0.658207	0.552528	2.89e-21	0.849738	0.595353	0.676833	0.598711	0.673773	0.598711	0.595353	0.597027	0.447472	0.266404	0.444962	0.636093	0.687252	0.619392	0.447472	1.3842
Compound	Ext	SVM	HEART	0.630692	0.0176226	0.612472	0.648638	0.629258	0.446088	1.52e-203	0.0290135	0.985185	0.535714	0.632638	0.535714	0.0290135	0.0550459	0.370742	0.0107565	0.0200789	0.507099	0.650998	0.511823	0.370742	1.38054
Compound	Ext	SVM	KIDNEY	0.633202	0.0208067	0.615004	0.651119	0.629975	0.370004	5.27e-207	0.0281008	0.988617	0.591837	0.633942	0.591837	0.0281008	0.053654	0.370025	0.010398	0.017569	0.508359	0.658115	0.509064	0.370025	1.37576
Herb_before_filtering	ADME_Ext	RF	LIVER	0.601036	0.196051	0.528244	0.670675	0.523316	0.0180125	0.254451	0.673267	0.521739	0.607143	0.592593	0.607143	0.673267	0.638498	0.523316	0.352332	0.580311	0.597503	0.618112	0.607053	0.523316	1.16001
Compound	Sub	kNN	LUNG	0.617563	0.228477	0.599235	0.635644	0.546237	1.54e-14	1	0.578199	0.650262	0.578656	0.649836	0.578656	0.578199	0.578427	0.453763	0.262366	0.453405	0.614231	0.66548	0.62358	0.453763	1.37424
Herb_after_filtering	Ext	RF	SPLEEN	0.716763	0.273919	0.643394	0.78254	0.647399	0.032048	5.68e-08	0.278689	0.955357	0.772727	0.708609	0.772727	0.278689	0.409639	0.352601	0.0982659	0.127168	0.617023	0.683694	0.547708	0.352601	1.55334
Compound	Sub	kNN	SPLEEN	0.632126	0.254224	0.613919	0.650056	0.552528	9.4e-18	0.333142	0.576122	0.677482	0.591283	0.6637	0.591283	0.576122	0.583604	0.447472	0.257798	0.435999	0.626802	0.6763	0.61317	0.447472	1.3703
Compound	ADME_Ext	SVM	HEART	0.631051	0.0197848	0.612834	0.648992	0.629258	0.430629	1.11e-201	0.0319149	0.984046	0.540984	0.633065	0.540984	0.0319149	0.060274	0.370742	0.0118322	0.0218716	0.50798	0.648327	0.507785	0.370742	1.36965
Herb_after_filtering	Sub	kNN	SPLEEN	0.65896	0.221018	0.583162	0.729204	0.647399	0.408589	0.192954	0.42623	0.785714	0.52	0.715447	0.52	0.42623	0.468468	0.352601	0.150289	0.289017	0.605972	0.647761	0.493117	0.352601	1.39851
Herb_after_filtering	ADME_Ext	kNN	SPLEEN	0.66474	0.24884	0.589131	0.734592	0.647399	0.347884	0.511482	0.47541	0.767857	0.527273	0.728814	0.527273	0.47541	0.5	0.352601	0.16763	0.317919	0.621633	0.669643	0.544806	0.352601	1.5451
Compound	ADME_Ext	kNN	STOMACH	0.629975	0.256086	0.611748	0.647928	0.535676	4.98e-24	0.975167	0.600772	0.655288	0.601701	0.654412	0.601701	0.600772	0.601236	0.464324	0.278953	0.463607	0.62803	0.684458	0.635947	0.464324	1.36962
Compound	ADME_all	RF	STOMACH	0.645034	0.280291	0.626951	0.662812	0.535676	9.06e-32	1.57e-07	0.553668	0.72423	0.635075	0.651807	0.635075	0.553668	0.591584	0.464324	0.257081	0.404805	0.638949	0.690477	0.635815	0.464324	1.36934
Herb_after_filtering	PubChem	kNN	SPLEEN	0.66474	0.219022	0.589131	0.734592	0.647399	0.347884	0.0488846	0.393443	0.8125	0.533333	0.710938	0.533333	0.393443	0.45283	0.352601	0.138728	0.260116	0.602971	0.658372	0.51713	0.352601	1.46662
Herb_after_filtering	ADME_all	RF	STOMACH	0.67052	0.252898	0.595112	0.739969	0.595376	0.0254117	1.86e-06	0.328571	0.902913	0.69697	0.664286	0.69697	0.328571	0.446602	0.404624	0.132948	0.190751	0.615742	0.64154	0.574759	0.404624	1.42048
Compound	Sub	RF	LUNG	0.6319	0.253004	0.613694	0.649829	0.546237	3.1e-20	0.00603303	0.559242	0.692257	0.601529	0.654061	0.601529	0.559242	0.579615	0.453763	0.253763	0.421864	0.625749	0.673713	0.620289	0.453763	1.36699
Compound	Sub	RF	LARGE.INTESTINE	0.795626	0	0.780174	0.810454	0.795626	0.51121	1.53e-125	0	1	NA	0.795626	NA	0	NA	0.204374	0	0	0.5	0.582732	0.278797	0.204374	1.36415
Herb_after_filtering	ADME_Ext	RF	STOMACH	0.653179	0.219431	0.577204	0.723804	0.595376	0.0696597	2.04e-05	0.328571	0.873786	0.638889	0.656934	0.638889	0.328571	0.433962	0.404624	0.132948	0.208092	0.601179	0.64147	0.567528	0.404624	1.4026
Herb_after_filtering_permutation	ADME_Ext	SVM	HEART	0.676301	0.171399	0.601104	0.745334	0.722543	0.923824	0.6885	0.375	0.792	0.409091	0.767442	0.409091	0.375	0.391304	0.277457	0.104046	0.254335	0.5835
Herb_after_filtering	ADME_all	kNN	HEART	0.809249	0.21698	0.742678	0.864908	0.797688	0.394994	0.000128295	0.2	0.963768	0.583333	0.826087	0.583333	0.2	0.297872	0.202312	0.0404624	0.0693642	0.581884	0.609731	0.339258	0.202312	1.6769
Herb_after_filtering	ADME_Ext	kNN	HEART	0.809249	0.21698	0.742678	0.864908	0.797688	0.394994	0.000128295	0.2	0.963768	0.583333	0.826087	0.583333	0.2	0.297872	0.202312	0.0404624	0.0693642	0.581884	0.576605	0.34605	0.202312	1.71048
Compound	ADME_Ext	RF	STOMACH	0.64611	0.283178	0.628038	0.663874	0.535676	2.29e-32	3.36e-06	0.562162	0.718876	0.634146	0.654479	0.634146	0.562162	0.595989	0.464324	0.261025	0.411617	0.640519	0.688039	0.632572	0.464324	1.36235
Compound	Ext	SVM	SPLEEN	0.606311	0.155045	0.587895	0.624502	0.552528	5.33e-09	1.63e-115	0.25641	0.889682	0.653061	0.596346	0.653061	0.25641	0.368239	0.447472	0.114736	0.17569	0.573046	0.687272	0.60951	0.447472	1.36212
Compound	ADME_all	kNN	STOMACH	0.626748	0.249869	0.608493	0.644737	0.535676	1.6e-22	0.901335	0.6	0.649933	0.597692	0.652116	0.597692	0.6	0.598844	0.464324	0.278594	0.466117	0.624967	0.681449	0.632314	0.464324	1.36179
Herb_after_filtering	Ext	RF	STOMACH	0.647399	0.208386	0.571258	0.718392	0.595376	0.0932733	4.18e-05	0.328571	0.864078	0.621622	0.654412	0.621622	0.328571	0.429907	0.404624	0.132948	0.213873	0.596325	0.624272	0.555192	0.404624	1.37212
Compound	MACCS	RF	STOMACH	0.651129	0.295682	0.63311	0.668831	0.535676	3.07e-35	0.00856869	0.592278	0.702142	0.632838	0.665187	0.632838	0.592278	0.611887	0.464324	0.275009	0.434564	0.64721	0.687225	0.632061	0.464324	1.36125
Compound	ADME_all	SVM	SPLEEN	0.637504	0.239517	0.619347	0.655373	0.552528	5.27e-20	7.55e-50	0.405449	0.825438	0.652903	0.631579	0.652903	0.405449	0.500247	0.447472	0.181427	0.277877	0.615443	0.685859	0.607519	0.447472	1.35767
Compound	Ext	RF	STOMACH	0.627824	0.247037	0.609578	0.645801	0.535676	5.1e-23	0.000134679	0.551351	0.69411	0.609735	0.640915	0.609735	0.551351	0.579075	0.464324	0.256006	0.419864	0.622731	0.675158	0.628072	0.464324	1.35266
Herb_after_filtering	ADME_all	kNN	KIDNEY	0.682081	0.100407	0.607109	0.750687	0.687861	0.600896	4.55e-06	0.166667	0.915966	0.473684	0.707792	0.473684	0.166667	0.246575	0.312139	0.0520231	0.109827	0.541317	0.575941	0.380731	0.312139	1.21975
Compound	Sub	RF	STOMACH	0.617067	0.229343	0.598732	0.635156	0.535676	2.52e-18	0.52049	0.579151	0.649933	0.589159	0.640501	0.589159	0.579151	0.584112	0.464324	0.268914	0.456436	0.614542	0.664528	0.620936	0.464324	1.33729
Compound	PubChem	SVM	SPLEEN	0.627465	0.230016	0.609216	0.645446	0.552528	6.36e-16	2.16e-18	0.470353	0.754705	0.60829	0.63761	0.60829	0.470353	0.530502	0.447472	0.21047	0.346002	0.612529	0.663564	0.597243	0.447472	1.33471
Herb_after_filtering_permutation	Ext	RF	LIVER	0.595376	0.189207	0.518231	0.669194	0.508671	0.0135169	0.402784	0.541176	0.647727	0.597403	0.59375	0.597403	0.541176	0.567901	0.491329	0.265896	0.445087	0.594452
Herb_after_filtering_permutation	ADME_Ext	SVM	LARGE.INTESTINE	0.739884	0.0818493	0.667847	0.803509	0.843931	0.999852	0.550985	0.259259	0.828767	0.21875	0.858156	0.21875	0.259259	0.237288	0.156069	0.0404624	0.184971	0.544013
Compound	Ext	kNN	STOMACH	0.631051	0.2576	0.612834	0.648992	0.535676	1.53e-24	0.574708	0.595367	0.661981	0.604232	0.653668	0.604232	0.595367	0.599767	0.464324	0.276443	0.457512	0.628674	0.670749	0.615797	0.464324	1.32622
Compound	PubChem	kNN	STOMACH	0.621011	0.236848	0.602708	0.63906	0.535676	5.61e-20	0.324985	0.579151	0.657296	0.594295	0.643091	0.594295	0.579151	0.586625	0.464324	0.268914	0.452492	0.618223	0.669119	0.614843	0.464324	1.32417
Compound	PubChem	DT	LARGE.INTESTINE	0.794909	0.0698205	0.779438	0.809757	0.795626	0.548532	2.08e-94	0.0649123	0.982425	0.486842	0.803539	0.486842	0.0649123	0.114551	0.204374	0.0132664	0.0272499	0.523668	0.54596	0.267351	0.204374	1.30814
Compound	MACCS	kNN	STOMACH	0.61133	0.216588	0.592951	0.629475	0.535676	4.63e-16	0.121378	0.56139	0.654618	0.584875	0.6326	0.584875	0.56139	0.572892	0.464324	0.260667	0.445679	0.608004	0.663652	0.606746	0.464324	1.30673
Herb_before_filtering_permutation	ADME	kNN	LARGE.INTESTINE	0.84456	0.109231	0.785595	0.892601	0.854922	0.701487	0.000522575	0.107143	0.969697	0.375	0.864865	0.375	0.107143	0.166667	0.145078	0.015544	0.0414508	0.53842
Herb_after_filtering	Ext	kNN	LUNG	0.635838	0.190448	0.559399	0.707535	0.612717	0.293931	0.0233422	0.38806	0.792453	0.541667	0.672	0.541667	0.38806	0.452174	0.387283	0.150289	0.277457	0.590256	0.612363	0.483612	0.387283	1.24873
Herb_after_filtering_permutation	PubChem	DT	LIVER	0.589595	0.180095	0.512392	0.663675	0.508671	0.0198085	0.476422	0.623529	0.556818	0.576087	0.604938	0.576087	0.623529	0.59887	0.491329	0.306358	0.531792	0.590174
Herb_after_filtering	ADME_Ext	kNN	LIVER	0.595376	0.191589	0.518231	0.669194	0.50289	0.00906792	0.072998	0.505747	0.686047	0.619718	0.578431	0.619718	0.505747	0.556962	0.50289	0.254335	0.410405	0.595897	0.628107	0.64203	0.50289	1.27668
Herb_after_filtering	PubChem	SVM	LIVER	0.589595	0.180095	0.512392	0.663675	0.50289	0.0135672	0.0575841	0.494253	0.686047	0.614286	0.572816	0.614286	0.494253	0.547771	0.50289	0.248555	0.404624	0.59015	0.628375	0.626966	0.50289	1.24673
Herb_before_filtering_permutation	ADME	kNN	LIVER	0.585492	0.175478	0.512531	0.655785	0.57513	0.414942	0.0573469	0.558559	0.621951	0.666667	0.51	0.666667	0.558559	0.607843	0.57513	0.321244	0.481865	0.590255
Herb_before_filtering	MACCS	kNN	LIVER	0.590674	0.179166	0.517761	0.660756	0.523316	0.0354742	1	0.613861	0.565217	0.607843	0.571429	0.607843	0.613861	0.610837	0.523316	0.321244	0.528497	0.589539	0.564841	0.553783	0.523316	1.05822
Herb_before_filtering	PubChem	kNN	SPLEEN	0.678756	0.187975	0.607909	0.744012	0.699482	0.761649	0.162413	0.362069	0.814815	0.456522	0.748299	0.456522	0.362069	0.403846	0.300518	0.108808	0.238342	0.588442	0.643934	0.388248	0.300518	1.29193
Compound	Sub	kNN	STOMACH	0.597705	0.193698	0.579233	0.615973	0.535676	2.4e-11	0.088815	0.589189	0.605087	0.563932	0.629526	0.563932	0.589189	0.576284	0.464324	0.273575	0.48512	0.597138	0.647055	0.605425	0.464324	1.30388
Compound	ADME	kNN	KIDNEY	0.623521	0.16024	0.605238	0.641544	0.629975	0.766188	3.76e-09	0.398256	0.755834	0.489286	0.681375	0.489286	0.398256	0.439103	0.370025	0.147365	0.301183	0.577045	0.607161	0.478839	0.370025	1.29407
Herb_before_filtering_permutation	ADME	kNN	LUNG	0.642487	0.170952	0.570496	0.710026	0.621762	0.303303	0.000304342	0.315068	0.841667	0.547619	0.668874	0.547619	0.315068	0.4	0.378238	0.119171	0.217617	0.578368
Compound	ADME_all	SVM	LUNG	0.604301	0.169573	0.585875	0.622508	0.546237	3.41e-10	5.25e-68	0.334913	0.828084	0.618076	0.59981	0.618076	0.334913	0.434426	0.453763	0.151971	0.245878	0.581499	0.653134	0.585611	0.453763	1.29057
Compound	PubChem	RF	LIVER	0.666667	0.292905	0.648828	0.684155	0.58172	2e-20	2.01e-17	0.793592	0.490146	0.684015	0.63065	0.684015	0.793592	0.73474	0.58172	0.461649	0.67491	0.641869	0.708685	0.74932	0.58172	1.28811
Herb_after_filtering	ADME	RF	SPLEEN	0.693642	0.247517	0.619154	0.761355	0.647399	0.115609	0.000120015	0.327869	0.892857	0.625	0.70922	0.625	0.327869	0.430108	0.352601	0.115607	0.184971	0.610363	0.658958	0.519496	0.352601	1.47332
Compound	ADME	kNN	SPLEEN	0.612047	0.210383	0.593674	0.630186	0.552528	1.18e-10	0.0116268	0.532853	0.676184	0.571306	0.641231	0.571306	0.532853	0.55141	0.447472	0.238437	0.417354	0.604518	0.643145	0.575085	0.447472	1.28519
Compound	ADME_all	SVM	STOMACH	0.609179	0.196338	0.590784	0.627344	0.535676	2.96e-15	1.21e-39	0.410811	0.781124	0.619325	0.604663	0.619325	0.410811	0.493965	0.464324	0.190749	0.307996	0.595968	0.658624	0.594649	0.464324	1.28068
Herb_after_filtering	ADME	kNN	SPLEEN	0.66474	0.24306	0.589131	0.734592	0.647399	0.347884	0.35802	0.459016	0.776786	0.528302	0.725	0.528302	0.459016	0.491228	0.352601	0.16185	0.306358	0.617901	0.637295	0.488373	0.352601	1.38506
Herb_after_filtering	ADME_all	RF	LIVER	0.583815	0.168047	0.506563	0.658145	0.50289	0.0198679	0.409395	0.54023	0.627907	0.594937	0.574468	0.594937	0.54023	0.566265	0.50289	0.271676	0.456647	0.584068	0.622628	0.601419	0.50289	1.19593
Compound	Ext	SVM	LUNG	0.585305	0.115994	0.566763	0.603667	0.546237	1.76e-05	6.48e-123	0.225908	0.883858	0.617711	0.578857	0.617711	0.225908	0.330827	0.453763	0.102509	0.16595	0.554883	0.654755	0.580077	0.453763	1.27837
Compound	ADME_all	RF	LIVER	0.667025	0.297246	0.64919	0.684509	0.58172	1.39e-20	8.53e-13	0.781269	0.508141	0.688382	0.625527	0.688382	0.781269	0.73189	0.58172	0.45448	0.660215	0.644705	0.704919	0.743189	0.58172	1.27757
Herb_after_filtering	PubChem	RF	HEART	0.809249	0.21698	0.742678	0.864908	0.797688	0.394994	0.000128295	0.2	0.963768	0.583333	0.826087	0.583333	0.2	0.297872	0.202312	0.0404624	0.0693642	0.581884	0.716356	0.45028	0.202312	2.22567
Herb_after_filtering	Sub	kNN	STOMACH	0.612717	0.163648	0.535811	0.68569	0.595376	0.350902	0.0506172	0.4	0.757282	0.528302	0.65	0.528302	0.4	0.455285	0.404624	0.16185	0.306358	0.578641	0.616852	0.510639	0.404624	1.26201
Herb_after_filtering	ADME_Ext	RF	SPLEEN	0.699422	0.232816	0.625195	0.766671	0.647399	0.0869211	2.88e-07	0.262295	0.9375	0.695652	0.7	0.695652	0.262295	0.380952	0.352601	0.0924855	0.132948	0.599898	0.693501	0.537017	0.352601	1.52302
Herb_after_filtering	PubChem	kNN	HEART	0.803468	0.20449	0.736346	0.85989	0.797688	0.469765	0.000316423	0.2	0.956522	0.538462	0.825	0.538462	0.2	0.291667	0.202312	0.0404624	0.0751445	0.578261	0.636957	0.379957	0.202312	1.87807
Herb_before_filtering	Ext	DT	LIVER	0.569948	0.148333	0.49689	0.640824	0.523316	0.110128	0.00843005	0.465347	0.684783	0.618421	0.538462	0.618421	0.465347	0.531073	0.523316	0.243523	0.393782	0.575065	0.542671	0.589852	0.523316	1.12714
Compound	ADME_Ext	SVM	LUNG	0.585663	0.115446	0.567123	0.604023	0.546237	1.49e-05	1.93e-129	0.218009	0.891076	0.624434	0.578365	0.624434	0.218009	0.323185	0.453763	0.0989247	0.158423	0.554543	0.651044	0.578874	0.453763	1.27572
Herb_after_filtering	ADME_Ext	kNN	STOMACH	0.630058	0.191471	0.553486	0.70209	0.595376	0.197524	0.0086649	0.385714	0.796117	0.5625	0.656	0.5625	0.385714	0.457627	0.404624	0.156069	0.277457	0.590915	0.592372	0.549799	0.404624	1.35879
Herb_after_filtering_permutation	MACCS	kNN	STOMACH	0.606936	0.152327	0.52994	0.680202	0.618497	0.654085	0.54429	0.439394	0.71028	0.483333	0.672566	0.483333	0.439394	0.460317	0.381503	0.16763	0.346821	0.574837
Herb_after_filtering	Sub	kNN	HEART	0.797688	0.192344	0.730034	0.854852	0.797688	0.545079	0.000723233	0.2	0.949275	0.5	0.823899	0.5	0.2	0.285714	0.202312	0.0404624	0.0809249	0.574638	0.626294	0.367067	0.202312	1.81436
Compound	Ext	RF	LIVER	0.667384	0.298609	0.649553	0.684862	0.58172	9.6e-21	4.32e-12	0.779421	0.511568	0.689373	0.625131	0.689373	0.779421	0.731637	0.58172	0.453405	0.657706	0.645494	0.706543	0.741857	0.58172	1.27528
Herb_after_filtering	MACCS	RF	LUNG	0.635838	0.161293	0.559399	0.707535	0.612717	0.293931	0.000157052	0.298507	0.849057	0.555556	0.656934	0.555556	0.298507	0.38835	0.387283	0.115607	0.208092	0.573782	0.597437	0.46375	0.387283	1.19744
Herb_after_filtering	ADME_Ext	RF	HEART	0.809249	0.194213	0.742678	0.864908	0.797688	0.394994	2.94e-05	0.171429	0.971014	0.6	0.822086	0.6	0.171429	0.266667	0.202312	0.0346821	0.0578035	0.571222	0.632919	0.401402	0.202312	1.98407
Herb_after_filtering_permutation	Ext	SVM	HEART	0.67052	0.151012	0.595112	0.739969	0.722543	0.944685	0.596242	0.354167	0.792	0.395349	0.761538	0.395349	0.354167	0.373626	0.277457	0.0982659	0.248555	0.573083
Compound	ADME	RF	STOMACH	0.624955	0.240447	0.606685	0.642963	0.535676	1.04e-21	9.8e-06	0.540541	0.698126	0.608167	0.636752	0.608167	0.540541	0.572363	0.464324	0.250986	0.412693	0.619333	0.657924	0.592105	0.464324	1.2752
Herb_after_filtering	PubChem	kNN	LIVER	0.572254	0.145394	0.494936	0.647054	0.50289	0.0399961	0.0812089	0.482759	0.662791	0.591549	0.558824	0.591549	0.482759	0.531646	0.50289	0.242775	0.410405	0.572775	0.558407	0.569313	0.50289	1.13208
Herb_after_filtering_permutation	Sub	RF	LIVER	0.583815	0.166042	0.506563	0.658145	0.508671	0.0284178	0.409395	0.529412	0.636364	0.584416	0.583333	0.584416	0.529412	0.555556	0.491329	0.260116	0.445087	0.582888
Herb_before_filtering_permutation	ADME_Ext	SVM	HEART	0.65285	0.101577	0.581142	0.71978	0.740933	0.997408	1	0.34	0.762238	0.333333	0.767606	0.333333	0.34	0.336634	0.259067	0.0880829	0.264249	0.551119
Compound	ADME_Ext	kNN	LIVER	0.656989	0.277316	0.639038	0.674611	0.58172	2.24e-16	4.27e-11	0.76833	0.502142	0.682166	0.609148	0.682166	0.76833	0.722689	0.58172	0.446953	0.655197	0.635236	0.691259	0.738826	0.58172	1.27007
Herb_before_filtering	Ext	SVM	LIVER	0.57513	0.143429	0.502096	0.645819	0.523316	0.0852428	0.224463	0.653465	0.48913	0.584071	0.5625	0.584071	0.653465	0.616822	0.523316	0.341969	0.585492	0.571298	0.58814	0.612691	0.523316	1.17079
Herb_before_filtering_permutation	ADME	RF	KIDNEY	0.73057	0.0739989	0.662145	0.791765	0.725389	0.472686	4.36517e-10	0.0754717	0.978571	0.571429	0.736559	0.571429	0.0754717	0.133333	0.274611	0.0207254	0.0362694	0.527022
Compound	ADME_all	kNN	LIVER	0.657706	0.279004	0.639763	0.675318	0.58172	1.17e-16	6.29e-11	0.76833	0.503856	0.682913	0.609959	0.682913	0.76833	0.723108	0.58172	0.446953	0.65448	0.636093	0.69282	0.736645	0.58172	1.26632
Herb_after_filtering	Ext	RF	HEART	0.809249	0.194213	0.742678	0.864908	0.797688	0.394994	2.94e-05	0.171429	0.971014	0.6	0.822086	0.6	0.171429	0.266667	0.202312	0.0346821	0.0578035	0.571222	0.64058	0.398413	0.202312	1.9693
Herb_before_filtering	Ext	kNN	LIVER	0.569948	0.141763	0.49689	0.640824	0.523316	0.110128	0.379882	0.544554	0.597826	0.597826	0.544554	0.597826	0.544554	0.569948	0.523316	0.284974	0.476684	0.57119	0.570491	0.587586	0.523316	1.12281
Herb_before_filtering	ADME_all	RF	KIDNEY	0.725389	0.0655887	0.656676	0.787035	0.715026	0.409723	6.51e-12	0.0545455	0.992754	0.75	0.724868	0.75	0.0545455	0.101695	0.284974	0.015544	0.0207254	0.52365	0.548419	0.312627	0.284974	1.09704
Compound	ADME	RF	LUNG	0.607168	0.194637	0.588763	0.625349	0.546237	4.66e-11	5.23e-13	0.472354	0.71916	0.582846	0.621315	0.582846	0.472354	0.521815	0.453763	0.214337	0.367742	0.595757	0.645653	0.573537	0.453763	1.26396
Herb_before_filtering	PubChem	kNN	LIVER	0.569948	0.138439	0.49689	0.640824	0.523316	0.110128	1	0.584158	0.554348	0.59	0.548387	0.59	0.584158	0.587065	0.523316	0.305699	0.518135	0.569253	0.588517	0.602118	0.523316	1.15058
Herb_after_filtering	Sub	kNN	LIVER	0.566474	0.13344	0.489137	0.641493	0.50289	0.055016	0.355611	0.517241	0.616279	0.576923	0.557895	0.576923	0.517241	0.545455	0.50289	0.260116	0.450867	0.56676	0.542903	0.554424	0.50289	1.10248
Herb_before_filtering_permutation	ADME_Ext	kNN	LARGE.INTESTINE	0.849741	0.0808014	0.791383	0.897002	0.854922	0.628675	4.40204e-05	0.0714286	0.981818	0.4	0.861702	0.4	0.0714286	0.121212	0.145078	0.0103627	0.0259067	0.526623
Compound	Ext	kNN	LIVER	0.647312	0.256651	0.629256	0.665058	0.58172	7.96e-13	4.14e-11	0.760937	0.489289	0.674495	0.595412	0.674495	0.760937	0.715113	0.58172	0.442652	0.656272	0.625113	0.683037	0.734578	0.58172	1.26277
Compound	ADME_Ext	RF	LIVER	0.660573	0.287506	0.642663	0.678147	0.58172	8.11e-18	1.57e-08	0.762169	0.51928	0.687987	0.610887	0.687987	0.762169	0.72318	0.58172	0.443369	0.644444	0.640725	0.693105	0.731224	0.58172	1.257
Herb_after_filtering_permutation	Ext	kNN	STOMACH	0.612717	0.136739	0.535811	0.68569	0.618497	0.595035	0.0506172	0.363636	0.766355	0.489796	0.66129	0.489796	0.363636	0.417391	0.381503	0.138728	0.283237	0.564996
Herb_before_filtering	ADME_all	RF	LIVER	0.580311	0.158385	0.50731	0.650806	0.523316	0.0648146	1	0.60396	0.554348	0.598039	0.56044	0.598039	0.60396	0.600985	0.523316	0.316062	0.528497	0.579154	0.619081	0.604928	0.523316	1.15595
Herb_before_filtering_permutation	Ext	SVM	HEART	0.65285	0.124213	0.581142	0.71978	0.740933	0.997408	0.62507	0.38	0.748252	0.345455	0.775362	0.345455	0.38	0.361905	0.259067	0.0984456	0.284974	0.564126
Herb_after_filtering	ADME	RF	LIVER	0.572254	0.145051	0.494936	0.647054	0.50289	0.0399961	0.295455	0.517241	0.627907	0.584416	0.5625	0.584416	0.517241	0.54878	0.50289	0.260116	0.445087	0.572574	0.598971	0.585497	0.50289	1.16426
Compound	MACCS	RF	LIVER	0.644803	0.25696	0.626721	0.66258	0.58172	5.52e-12	3.52e-06	0.739988	0.512425	0.678531	0.586275	0.678531	0.739988	0.707928	0.58172	0.430466	0.634409	0.626206	0.686221	0.730303	0.58172	1.25542
Herb_before_filtering	ADME_all	DT	LIVER	0.569948	0.148333	0.49689	0.640824	0.523316	0.110128	0.00843005	0.465347	0.684783	0.618421	0.538462	0.618421	0.465347	0.531073	0.523316	0.243523	0.393782	0.575065	0.542671	0.589852	0.523316	1.12714
Herb_before_filtering	ADME_Ext	DT	LIVER	0.569948	0.148333	0.49689	0.640824	0.523316	0.110128	0.00843005	0.465347	0.684783	0.618421	0.538462	0.618421	0.465347	0.531073	0.523316	0.243523	0.393782	0.575065	0.542671	0.589852	0.523316	1.12714
Herb_after_filtering	MACCS	kNN	HEART	0.780347	0.157827	0.711205	0.839626	0.797688	0.749477	0.00581982	0.2	0.927536	0.411765	0.820513	0.411765	0.2	0.269231	0.202312	0.0404624	0.0982659	0.563768	0.71677	0.37922	0.202312	1.87443
Compound	MACCS	SVM	STOMACH	0.603442	0.180575	0.585007	0.62166	0.535676	3.22e-13	1.49e-56	0.369112	0.80656	0.623207	0.595945	0.623207	0.369112	0.463628	0.464324	0.171388	0.275009	0.587836	0.63224	0.581562	0.464324	1.25249
Herb_before_filtering	ADME_Ext	kNN	LUNG	0.621762	0.130255	0.549304	0.690417	0.626943	0.590628	0.00496976	0.319444	0.801653	0.489362	0.664384	0.489362	0.319444	0.386555	0.373057	0.119171	0.243523	0.560549	0.600838	0.479385	0.373057	1.28502
Herb_after_filtering	MACCS	DT	SPLEEN	0.67052	0.147931	0.595112	0.739969	0.647399	0.290701	1.17e-07	0.196721	0.928571	0.6	0.679739	0.6	0.196721	0.296296	0.352601	0.0693642	0.115607	0.562646	0.543399	0.430876	0.352601	1.22199
Herb_after_filtering	ADME_Ext	kNN	LUNG	0.606936	0.118537	0.52994	0.680202	0.612717	0.594663	0.0108771	0.328358	0.783019	0.488889	0.648438	0.488889	0.328358	0.392857	0.387283	0.127168	0.260116	0.555689	0.582442	0.449795	0.387283	1.16141
Herb_after_filtering	MACCS	kNN	LUNG	0.618497	0.134344	0.541692	0.691168	0.612717	0.47124	0.00208894	0.313433	0.811321	0.512195	0.651515	0.512195	0.313433	0.388889	0.387283	0.121387	0.236994	0.562377	0.576669	0.45227	0.387283	1.1678
Compound	PubChem	kNN	LIVER	0.653405	0.261562	0.635414	0.671074	0.58172	5.28e-15	3.25e-21	0.792976	0.459297	0.671011	0.614679	0.671011	0.792976	0.726913	0.58172	0.46129	0.687455	0.626137	0.680187	0.728093	0.58172	1.25162
Herb_before_filtering	ADME_all	kNN	LUNG	0.621762	0.114178	0.549304	0.690417	0.626943	0.590628	0.000446031	0.277778	0.826446	0.487805	0.657895	0.487805	0.277778	0.353982	0.373057	0.103627	0.212435	0.552112	0.616908	0.459436	0.373057	1.23154
Herb_after_filtering	MACCS	RF	LIVER	0.572254	0.144366	0.494936	0.647054	0.50289	0.0399961	0.907456	0.586207	0.55814	0.573034	0.571429	0.573034	0.586207	0.579545	0.50289	0.294798	0.514451	0.572173	0.569701	0.560476	0.50289	1.11451
Compound	Sub	SVM	STOMACH	0.572965	0.103524	0.55436	0.591418	0.535676	4.11e-05	5.37e-126	0.221622	0.87751	0.610638	0.56533	0.610638	0.221622	0.325212	0.464324	0.102904	0.168519	0.549566	0.621029	0.580677	0.464324	1.25059
Compound	PubChem	DT	KIDNEY	0.642524	0.109506	0.624416	0.660333	0.629975	0.087785	4.55e-107	0.180233	0.914058	0.551929	0.654976	0.551929	0.180233	0.271731	0.370025	0.0666906	0.120832	0.547145	0.552804	0.462723	0.370025	1.25052
Herb_after_filtering	Ext	kNN	STOMACH	0.606936	0.128334	0.52994	0.680202	0.595376	0.409991	0.0010595	0.314286	0.805825	0.52381	0.633588	0.52381	0.314286	0.392857	0.404624	0.127168	0.242775	0.560055	0.562483	0.479175	0.404624	1.18425
Herb_after_filtering	ADME_all	kNN	SPLEEN	0.65896	0.214907	0.583162	0.729204	0.647399	0.408589	0.118225	0.409836	0.794643	0.520833	0.712	0.520833	0.409836	0.458716	0.352601	0.144509	0.277457	0.602239	0.70382	0.570984	0.352601	1.61935
Herb_before_filtering	MACCS	RF	SPLEEN	0.694301	0.189133	0.624078	0.758441	0.699482	0.596876	0.00922024	0.310345	0.859259	0.486486	0.74359	0.486486	0.310345	0.378947	0.300518	0.0932642	0.19171	0.584802	0.593359	0.369937	0.300518	1.231
Compound	ADME_Ext	SVM	STOMACH	0.600574	0.173249	0.582119	0.618817	0.535676	2.92e-12	5.83e-63	0.353668	0.814592	0.623129	0.592502	0.623129	0.353668	0.451232	0.464324	0.164217	0.263535	0.58413	0.643642	0.579041	0.464324	1.24706
Compound	MACCS	SVM	SPLEEN	0.61133	0.19748	0.592951	0.629475	0.552528	1.94e-10	3.08e-16	0.457532	0.735886	0.583845	0.626173	0.583845	0.457532	0.513028	0.447472	0.204733	0.350663	0.596709	0.626612	0.557309	0.447472	1.24546
Compound	PubChem	SVM	LUNG	0.583513	0.134852	0.564961	0.601889	0.546237	3.97e-05	1.21e-36	0.370458	0.760499	0.56235	0.592536	0.56235	0.370458	0.446667	0.453763	0.1681	0.298925	0.565478	0.619935	0.565125	0.453763	1.24542
Herb_after_filtering	ADME	DT	STOMACH	0.647399	0.184152	0.571258	0.718392	0.595376	0.0932733	1.76e-08	0.242857	0.92233	0.68	0.641892	0.68	0.242857	0.357895	0.404624	0.0982659	0.144509	0.582594	0.593897	0.52949	0.404624	1.3086
Herb_before_filtering	Ext	kNN	SPLEEN	0.637306	0.119984	0.565185	0.705137	0.699482	0.973602	0.719918	0.362069	0.755556	0.388889	0.733813	0.388889	0.362069	0.375	0.300518	0.108808	0.279793	0.558812	0.590741	0.37917	0.300518	1.26172
Compound	Ext	SVM	STOMACH	0.600574	0.174124	0.582119	0.618817	0.535676	2.92e-12	1.15e-58	0.36139	0.807898	0.619868	0.593412	0.619868	0.36139	0.456585	0.464324	0.167802	0.270706	0.584644	0.644681	0.577945	0.464324	1.2447
Herb_after_filtering	ADME	RF	STOMACH	0.618497	0.145615	0.541692	0.691168	0.595376	0.295125	0.000135723	0.3	0.834951	0.552632	0.637037	0.552632	0.3	0.388889	0.404624	0.121387	0.219653	0.567476	0.567129	0.494184	0.404624	1.22134
Compound	MACCS	kNN	LIVER	0.637276	0.235122	0.61912	0.655144	0.58172	1.17e-09	3.3e-11	0.753543	0.475578	0.666485	0.581152	0.666485	0.753543	0.707345	0.58172	0.438351	0.657706	0.614561	0.671449	0.723091	0.58172	1.24302
Herb_after_filtering	ADME_all	RF	HEART	0.791908	0.133556	0.72374	0.849795	0.797688	0.6183	0.000126418	0.142857	0.956522	0.454545	0.814815	0.454545	0.142857	0.217391	0.202312	0.0289017	0.0635838	0.549689	0.65528	0.391928	0.202312	1.93724
Herb_after_filtering_permutation	ADME_all	SVM	HEART	0.66474	0.0940773	0.589131	0.734592	0.722543	0.960707	0.148635	0.270833	0.816	0.361111	0.744526	0.361111	0.270833	0.309524	0.277457	0.0751445	0.208092	0.543417
Herb_after_filtering	ADME	RF	HEART	0.780347	0.110901	0.711205	0.839626	0.797688	0.749477	0.000657654	0.142857	0.942029	0.384615	0.8125	0.384615	0.142857	0.208333	0.202312	0.0289017	0.0751445	0.542443	0.62795	0.356459	0.202312	1.76193
Herb_before_filtering	MACCS	kNN	SPLEEN	0.663212	0.125845	0.591822	0.7295	0.699482	0.879793	0.0471939	0.293103	0.822222	0.414634	0.730263	0.414634	0.293103	0.343434	0.300518	0.0880829	0.212435	0.557663	0.601277	0.368428	0.300518	1.22598
Compound	ADME	SVM	SPLEEN	0.577626	0.137149	0.559042	0.596047	0.552528	0.00401057	0.000135197	0.47516	0.66061	0.531362	0.608488	0.531362	0.47516	0.501692	0.447472	0.212621	0.400143	0.567885	0.602669	0.555274	0.447472	1.24091
Compound	PubChem	SVM	STOMACH	0.59663	0.178955	0.57815	0.614906	0.535676	5.17e-11	8.34e-13	0.472587	0.70415	0.580645	0.60634	0.580645	0.472587	0.521073	0.464324	0.219433	0.377913	0.588368	0.633504	0.574397	0.464324	1.23706
Herb_before_filtering_permutation	ADME_all	SVM	HEART	0.65285	0.0653415	0.581142	0.71978	0.740933	0.997408	0.62507	0.28	0.783217	0.311111	0.756757	0.311111	0.28	0.294737	0.259067	0.0725389	0.233161	0.531608
Herb_before_filtering_permutation	Ext	RF	LUNG	0.647668	0.129477	0.575814	0.714908	0.621762	0.253207	6.22371e-10	0.178082	0.933333	0.619048	0.651163	0.619048	0.178082	0.276596	0.378238	0.0673575	0.108808	0.555708
Compound	Sub	SVM	LARGE.INTESTINE	0.797418	0.0239584	0.782014	0.812196	0.795626	0.418052	3.77e-120	0.0175439	0.997747	0.666667	0.798125	0.666667	0.0175439	0.034188	0.204374	0.00358552	0.00537827	0.507645	0.545722	0.252792	0.204374	1.23691
Herb_after_filtering_permutation	ADME	DT	KIDNEY	0.65896	0.0424055	0.583162	0.729204	0.728324	0.981988	0.0683572	0.212766	0.825397	0.3125	0.737589	0.3125	0.212766	0.253165	0.271676	0.0578035	0.184971	0.519081
Herb_before_filtering_permutation	ADME	SVM	KIDNEY	0.735751	0.0538306	0.667624	0.796484	0.725389	0.408913	2.53417e-12	0.0377358	1	1	0.732984	1	0.0377358	0.0727273	0.274611	0.0103627	0.0103627	0.518868
Herb_before_filtering	ADME	SVM	KIDNEY	0.725389	0.0512012	0.656676	0.787035	0.715026	0.409723	9.15e-13	0.0363636	1	1	0.722513	1	0.0363636	0.0701754	0.284974	0.0103627	0.0103627	0.518182	0.548353	0.340839	0.284974	1.19604
Herb_before_filtering	PubChem	DT	STOMACH	0.621762	0.115402	0.549304	0.690417	0.668394	0.925639	0.349104	0.359375	0.751938	0.418182	0.702899	0.418182	0.359375	0.386555	0.331606	0.119171	0.284974	0.555656	0.555656	0.379423	0.331606	1.1442
Herb_before_filtering	MACCS	RF	KIDNEY	0.725389	0.0655887	0.656676	0.787035	0.715026	0.409723	6.51e-12	0.0545455	0.992754	0.75	0.724868	0.75	0.0545455	0.101695	0.284974	0.015544	0.0207254	0.52365	0.501515	0.302107	0.284974	1.06012
Herb_after_filtering	Ext	SVM	LIVER	0.554913	0.110807	0.47757	0.630342	0.50289	0.0980019	0.0682475	0.45977	0.651163	0.571429	0.543689	0.571429	0.45977	0.509554	0.50289	0.231214	0.404624	0.555466	0.595897	0.598283	0.50289	1.18969
Herb_after_filtering	MACCS	SVM	LIVER	0.554913	0.110688	0.47757	0.630342	0.50289	0.0980019	0.110612	0.471264	0.639535	0.569444	0.544554	0.569444	0.471264	0.515723	0.50289	0.236994	0.416185	0.5554	0.533213	0.514417	0.50289	1.02292
Herb_after_filtering	ADME_all	SVM	LARGE.INTESTINE	0.861272	0.0665468	0.800649	0.909048	0.855491	0.467112	2.67e-06	0.04	1	1	0.860465	1	0.04	0.0769231	0.144509	0.00578035	0.00578035	0.52	0.527432	0.224335	0.144509	1.5524
Herb_after_filtering	ADME_Ext	SVM	LARGE.INTESTINE	0.861272	0.0665468	0.800649	0.909048	0.855491	0.467112	2.67e-06	0.04	1	1	0.860465	1	0.04	0.0769231	0.144509	0.00578035	0.00578035	0.52	0.506622	0.260697	0.144509	1.80403
Compound	ADME_all	DT	KIDNEY	0.649695	0.0963163	0.631661	0.667415	0.629975	0.0160241	7.89e-160	0.118217	0.961867	0.645503	0.65	0.645503	0.118217	0.199836	0.370025	0.0437433	0.0677662	0.540042	0.545501	0.457474	0.370025	1.23633
Compound	Ext	DT	KIDNEY	0.640731	0.0598554	0.622606	0.658561	0.629975	0.123522	3.3e-178	0.0775194	0.971542	0.615385	0.641971	0.615385	0.0775194	0.137694	0.370025	0.0286841	0.0466117	0.524531	0.578381	0.456546	0.370025	1.23382
Herb_before_filtering	ADME	RF	LARGE.INTESTINE	0.849741	0.13292	0.791383	0.897002	0.84456	0.469494	8.32e-06	0.1	0.98773	0.6	0.856383	0.6	0.1	0.171429	0.15544	0.015544	0.0259067	0.543865	0.616973	0.265703	0.15544	1.70935
Compound	Sub	SVM	SPLEEN	0.591251	0.147266	0.572739	0.609572	0.552528	2.01e-05	1.57e-32	0.382212	0.760545	0.56383	0.603191	0.56383	0.382212	0.455587	0.447472	0.171029	0.303335	0.571378	0.624066	0.547507	0.447472	1.22355
Herb_after_filtering	ADME_Ext	RF	LIVER	0.566474	0.133324	0.489137	0.641493	0.50289	0.055016	0.488422	0.528736	0.604651	0.575	0.55914	0.575	0.528736	0.550898	0.50289	0.265896	0.462428	0.566693	0.585672	0.574921	0.50289	1.14323
Compound	ADME	DT	KIDNEY	0.631051	0.0997364	0.612834	0.648992	0.629975	0.461617	4.36e-79	0.208333	0.87934	0.503513	0.654107	0.503513	0.208333	0.294722	0.370025	0.0770886	0.153101	0.543837	0.577844	0.451668	0.370025	1.22064
Herb_after_filtering	Ext	RF	LIVER	0.560694	0.121593	0.483349	0.635923	0.50289	0.0741612	0.730753	0.54023	0.581395	0.566265	0.555556	0.566265	0.54023	0.552941	0.50289	0.271676	0.479769	0.560813	0.579123	0.577853	0.50289	1.14906
Herb_before_filtering	Sub	kNN	STOMACH	0.611399	0.105764	0.538758	0.680562	0.668394	0.9593	0.644167	0.375	0.728682	0.40678	0.701493	0.40678	0.375	0.390244	0.331606	0.124352	0.305699	0.551841	0.566921	0.431725	0.331606	1.30192
Herb_before_filtering	PubChem	RF	STOMACH	0.658031	0.117378	0.586478	0.724644	0.668394	0.651521	0.000135723	0.234375	0.868217	0.46875	0.695652	0.46875	0.234375	0.3125	0.331606	0.0777202	0.165803	0.551296	0.528343	0.366412	0.331606	1.10496
Herb_after_filtering	PubChem	kNN	STOMACH	0.606936	0.110943	0.52994	0.680202	0.595376	0.409991	2.19e-05	0.257143	0.84466	0.529412	0.625899	0.529412	0.257143	0.346154	0.404624	0.104046	0.196532	0.550902	0.537795	0.477288	0.404624	1.17958
Herb_after_filtering_permutation	MACCS	kNN	LIVER	0.549133	0.10088	0.471802	0.624751	0.508671	0.161455	0.0894294	0.635294	0.465909	0.534653	0.569444	0.534653	0.635294	0.580645	0.491329	0.312139	0.583815	0.550602
Compound	MACCS	SVM	KIDNEY	0.634995	0.0219422	0.616814	0.652892	0.629975	0.298672	2.38e-214	0.0232558	0.994308	0.705882	0.63412	0.705882	0.0232558	0.0450281	0.370025	0.00860523	0.0121907	0.508782	0.591341	0.451285	0.370025	1.21961
Compound	Sub	RF	LIVER	0.629391	0.219651	0.611162	0.647347	0.58172	1.56e-07	6.07e-10	0.743068	0.471294	0.661547	0.568769	0.661547	0.743068	0.699942	0.58172	0.432258	0.653405	0.607181	0.655359	0.708389	0.58172	1.21775
Herb_after_filtering	PubChem	RF	LUNG	0.612717	0.108042	0.535811	0.68569	0.612717	0.533409	0.000247258	0.268657	0.830189	0.5	0.642336	0.5	0.268657	0.349515	0.387283	0.104046	0.208092	0.549423	0.608068	0.457554	0.387283	1.18144
Herb_before_filtering_permutation	ADME_all	RF	LUNG	0.637306	0.0982512	0.565185	0.705137	0.621762	0.357287	2.37786e-10	0.150685	0.933333	0.578947	0.643678	0.578947	0.150685	0.23913	0.378238	0.0569948	0.0984456	0.542009
Herb_before_filtering_permutation	ADME_Ext	RF	LUNG	0.637306	0.0982512	0.565185	0.705137	0.621762	0.357287	2.37786e-10	0.150685	0.933333	0.578947	0.643678	0.578947	0.150685	0.23913	0.378238	0.0569948	0.0984456	0.542009
Compound	ADME_all	DT	SPLEEN	0.612406	0.178684	0.594035	0.630541	0.552528	9.17e-11	6.41e-74	0.326923	0.843608	0.628659	0.607477	0.628659	0.326923	0.430153	0.447472	0.146289	0.2327	0.585266	0.591027	0.54351	0.447472	1.21462
Herb_before_filtering	Ext	kNN	STOMACH	0.595855	0.0954212	0.522998	0.66572	0.668394	0.985682	0.90985	0.40625	0.689922	0.393939	0.700787	0.393939	0.40625	0.4	0.331606	0.134715	0.341969	0.548086	0.593266	0.42937	0.331606	1.29482
Compound	ADME	kNN	STOMACH	0.589459	0.170835	0.570936	0.607793	0.535676	6.14e-09	0.00782002	0.52278	0.647256	0.562292	0.610095	0.562292	0.52278	0.541817	0.464324	0.242739	0.431696	0.585018	0.615788	0.562735	0.464324	1.21194
Compound	ADME	RF	LIVER	0.643011	0.227754	0.624911	0.66081	0.58172	2.1e-11	1.71e-39	0.821319	0.39503	0.653752	0.613848	0.653752	0.821319	0.728017	0.58172	0.477778	0.730824	0.608174	0.660717	0.704806	0.58172	1.21159
Compound	Sub	DT	LARGE.INTESTINE	0.794909	0.0459711	0.779438	0.809757	0.795626	0.548532	2.03e-104	0.0421053	0.988283	0.48	0.800657	0.48	0.0421053	0.0774194	0.204374	0.00860523	0.0179276	0.515194	0.529148	0.247366	0.204374	1.21036
Herb_before_filtering	ADME_all	kNN	SPLEEN	0.678756	0.179399	0.607909	0.744012	0.699482	0.761649	0.0987382	0.344828	0.822222	0.454545	0.744966	0.454545	0.344828	0.392157	0.300518	0.103627	0.227979	0.583525	0.625926	0.4127	0.300518	1.37329
Compound	MACCS	DT	SPLEEN	0.607745	0.207459	0.58934	0.625923	0.552528	2.13e-09	0.739458	0.566506	0.641142	0.561111	0.646174	0.561111	0.566506	0.563796	0.447472	0.253496	0.451775	0.603824	0.613238	0.541103	0.447472	1.20924
Compound	Sub	kNN	LIVER	0.625448	0.199801	0.607185	0.643447	0.58172	1.38e-06	1.44e-22	0.775724	0.416452	0.648969	0.571765	0.648969	0.775724	0.706708	0.58172	0.451254	0.695341	0.596088	0.644314	0.700258	0.58172	1.20377
Herb_before_filtering	PubChem	SVM	LIVER	0.559585	0.0930953	0.4865	0.630812	0.523316	0.174485	4.71e-09	0.851485	0.23913	0.551282	0.594595	0.551282	0.851485	0.669261	0.523316	0.445596	0.80829	0.545308	0.637753	0.644895	0.523316	1.23232
Compound	ADME	DT	SPLEEN	0.609179	0.169659	0.590784	0.627344	0.552528	8.31e-10	1.99e-81	0.310096	0.851395	0.628247	0.603774	0.628247	0.310096	0.415236	0.447472	0.138759	0.220868	0.580746	0.583251	0.538281	0.447472	1.20294
Herb_after_filtering_permutation	PubChem	kNN	SPLEEN	0.630058	0.102173	0.553486	0.70209	0.612717	0.350108	4.22843e-09	0.164179	0.924528	0.578947	0.636364	0.578947	0.164179	0.255814	0.387283	0.0635838	0.109827	0.544354
Herb_after_filtering	PubChem	DT	LUNG	0.589595	0.092903	0.512392	0.663675	0.612717	0.759643	0.0575841	0.343284	0.745283	0.46	0.642276	0.46	0.343284	0.393162	0.387283	0.132948	0.289017	0.544283	0.532385	0.428376	0.387283	1.10611
Herb_before_filtering_permutation	Sub	kNN	LUNG	0.61658	0.097675	0.544027	0.685493	0.621762	0.590289	4.72828e-05	0.246575	0.841667	0.486486	0.647436	0.486486	0.246575	0.327273	0.378238	0.0932642	0.19171	0.544121
Compound	ADME_Ext	DT	SPLEEN	0.609179	0.169659	0.590784	0.627344	0.552528	8.31e-10	1.99e-81	0.310096	0.851395	0.628247	0.603774	0.628247	0.310096	0.415236	0.447472	0.138759	0.220868	0.580746	0.583251	0.538281	0.447472	1.20294
Herb_after_filtering_permutation	Sub	SVM	LIVER	0.543353	0.0862472	0.466044	0.619151	0.508671	0.201526	1	0.529412	0.556818	0.535714	0.550562	0.535714	0.529412	0.532544	0.491329	0.260116	0.485549	0.543115
Compound	MACCS	DT	HEART	0.64611	0.0797364	0.628038	0.663874	0.629258	0.0338456	3.36e-174	0.0947776	0.97094	0.657718	0.645455	0.657718	0.0947776	0.16568	0.370742	0.035138	0.0534242	0.532859	0.557021	0.444756	0.370742	1.19964
Herb_before_filtering	Ext	SVM	SPLEEN	0.689119	0.10149	0.618679	0.75364	0.699482	0.655859	6.23e-06	0.172414	0.911111	0.454545	0.719298	0.454545	0.172414	0.25	0.300518	0.0518135	0.11399	0.541762	0.609068	0.373614	0.300518	1.24323
Herb_after_filtering_permutation	ADME_all	RF	LIVER	0.554913	0.10759	0.47757	0.630342	0.508671	0.126957	0.254451	0.482353	0.625	0.554054	0.555556	0.554054	0.482353	0.515723	0.491329	0.236994	0.427746	0.553676
Herb_after_filtering_permutation	PubChem	RF	LIVER	0.554913	0.106872	0.47757	0.630342	0.508671	0.126957	0.110612	0.458824	0.647727	0.557143	0.553398	0.557143	0.458824	0.503226	0.491329	0.225434	0.404624	0.553275
Herb_before_filtering	MACCS	kNN	LUNG	0.601036	0.0881144	0.528244	0.670675	0.626943	0.794067	0.0121715	0.305556	0.77686	0.44898	0.652778	0.44898	0.305556	0.363636	0.373057	0.11399	0.253886	0.541208	0.559516	0.446176	0.373057	1.196
Herb_after_filtering	ADME	kNN	HEART	0.745665	0.0499251	0.673995	0.808715	0.797688	0.960933	0.0237385	0.142857	0.898551	0.263158	0.805195	0.263158	0.142857	0.185185	0.202312	0.0289017	0.109827	0.520704	0.556522	0.261908	0.202312	1.29457
Herb_before_filtering	ADME	RF	LIVER	0.549223	0.0907565	0.476141	0.620769	0.523316	0.258582	0.198256	0.633663	0.456522	0.561404	0.531646	0.561404	0.633663	0.595349	0.523316	0.331606	0.590674	0.545093	0.570168	0.571372	0.523316	1.09183
Herb_before_filtering_permutation	Ext	SVM	SPLEEN	0.559585	0.0756184	0.4865	0.630812	0.668394	0.999361	0.0508938	0.484375	0.596899	0.373494	0.7	0.373494	0.484375	0.421769	0.331606	0.160622	0.430052	0.540637
Herb_before_filtering	PubChem	kNN	KIDNEY	0.725389	0.106247	0.656676	0.787035	0.715026	0.409723	1.5e-09	0.109091	0.971014	0.6	0.73224	0.6	0.109091	0.184615	0.284974	0.0310881	0.0518135	0.540053	0.528788	0.355158	0.284974	1.24628
Compound	ADME_all	DT	HEART	0.63607	0.0697734	0.6179	0.653955	0.629258	0.234393	2.73e-143	0.116054	0.94245	0.542986	0.644081	0.542986	0.116054	0.191235	0.370742	0.0430262	0.0792399	0.529252	0.532642	0.444448	0.370742	1.19881
Herb_before_filtering	Sub	kNN	SPLEEN	0.61658	0.0789372	0.544027	0.685493	0.699482	0.994464	0.907456	0.344828	0.733333	0.357143	0.722628	0.357143	0.344828	0.350877	0.300518	0.103627	0.290155	0.53908	0.567305	0.32896	0.300518	1.09464
Herb_before_filtering	ADME	RF	SPLEEN	0.694301	0.142093	0.624078	0.758441	0.699482	0.596876	9.4e-05	0.224138	0.896296	0.481481	0.728916	0.481481	0.224138	0.305882	0.300518	0.0673575	0.139896	0.560217	0.570881	0.362796	0.300518	1.20724
Compound	ADME_all	SVM	LIVER	0.617204	0.12748	0.598874	0.635289	0.58172	7.35e-05	6.15e-138	0.922982	0.191945	0.613683	0.641834	0.613683	0.922982	0.737205	0.58172	0.536918	0.87491	0.557464	0.655897	0.695568	0.58172	1.19571
Herb_before_filtering	PubChem	SVM	SPLEEN	0.689119	0.0906235	0.618679	0.75364	0.699482	0.655859	1.78e-06	0.155172	0.918519	0.45	0.716763	0.45	0.155172	0.230769	0.300518	0.0466321	0.103627	0.536845	0.610089	0.41144	0.300518	1.3691
Herb_after_filtering	ADME_all	RF	LARGE.INTESTINE	0.855491	0.0538175	0.794109	0.904247	0.855491	0.553083	1.08e-05	0.04	0.993243	0.5	0.859649	0.5	0.04	0.0740741	0.144509	0.00578035	0.0115607	0.516622	0.680541	0.255472	0.144509	1.76786
Herb_after_filtering	ADME_Ext	RF	LARGE.INTESTINE	0.855491	0.0538175	0.794109	0.904247	0.855491	0.553083	1.08e-05	0.04	0.993243	0.5	0.859649	0.5	0.04	0.0740741	0.144509	0.00578035	0.0115607	0.516622	0.668649	0.219845	0.144509	1.52133
Compound	Ext	SVM	LIVER	0.606452	0.0831383	0.588041	0.624639	0.58172	0.00419763	7.65e-192	0.963648	0.109683	0.600845	0.684492	0.600845	0.963648	0.74018	0.58172	0.560573	0.932975	0.536665	0.649099	0.695252	0.58172	1.19517
Herb_before_filtering_permutation	ADME	RF	LUNG	0.61658	0.0813071	0.544027	0.685493	0.621762	0.590289	1.87777e-06	0.205479	0.866667	0.483871	0.641975	0.483871	0.205479	0.288462	0.378238	0.0777202	0.160622	0.536073
Herb_after_filtering	Ext	RF	LARGE.INTESTINE	0.855491	0.0538175	0.794109	0.904247	0.855491	0.553083	1.08e-05	0.04	0.993243	0.5	0.859649	0.5	0.04	0.0740741	0.144509	0.00578035	0.0115607	0.516622	0.677162	0.233456	0.144509	1.61552
Compound	ADME	kNN	LUNG	0.57276	0.130593	0.554157	0.59121	0.546237	0.0025585	0.000186685	0.477883	0.651575	0.53257	0.600363	0.53257	0.477883	0.503747	0.453763	0.216846	0.407168	0.564729	0.594133	0.541372	0.453763	1.19307
Herb_before_filtering	ADME_all	kNN	LARGE.INTESTINE	0.84456	0.0439234	0.785595	0.892601	0.84456	0.548524	8.24e-07	0.0333333	0.993865	0.5	0.848168	0.5	0.0333333	0.0625	0.15544	0.00518135	0.0103627	0.513599	0.610941	0.225212	0.15544	1.44887
Herb_after_filtering	ADME_Ext	SVM	LIVER	0.566474	0.13344	0.489137	0.641493	0.50289	0.055016	0.355611	0.517241	0.616279	0.576923	0.557895	0.576923	0.517241	0.545455	0.50289	0.260116	0.450867	0.56676	0.597233	0.594665	0.50289	1.18249
Herb_after_filtering_permutation	MACCS	RF	LIVER	0.543353	0.0836742	0.466044	0.619151	0.508671	0.201526	0.115228	0.447059	0.636364	0.542857	0.543689	0.542857	0.447059	0.490323	0.491329	0.219653	0.404624	0.541711
Herb_after_filtering	ADME	DT	LIVER	0.566474	0.131119	0.489137	0.641493	0.50289	0.055016	0.000532006	0.747126	0.383721	0.550847	0.6	0.550847	0.747126	0.634146	0.50289	0.375723	0.682081	0.565424	0.565424	0.544014	0.50289	1.08178
Herb_before_filtering	ADME	kNN	LIVER	0.564767	0.125943	0.491691	0.635822	0.523316	0.139812	0.743421	0.60396	0.521739	0.580952	0.545455	0.580952	0.60396	0.592233	0.523316	0.316062	0.544041	0.56285	0.565917	0.572829	0.523316	1.09461
Herb_before_filtering	ADME_Ext	SVM	LIVER	0.564767	0.123391	0.491691	0.635822	0.523316	0.139812	0.326109	0.633663	0.48913	0.576577	0.54878	0.576577	0.633663	0.603774	0.523316	0.331606	0.57513	0.561397	0.598257	0.611775	0.523316	1.16904
Herb_before_filtering_permutation	MACCS	kNN	STOMACH	0.595855	0.0768948	0.522998	0.66572	0.606218	0.645311	7.40232e-05	0.25	0.820513	0.475	0.627451	0.475	0.25	0.327586	0.393782	0.0984456	0.207254	0.535256
Herb_before_filtering_permutation	Sub	DT	LIVER	0.481865	0.0622874	0.409542	0.554754	0.57513	0.996303	5.49592e-16	0.18018	0.890244	0.689655	0.445122	0.689655	0.18018	0.285714	0.57513	0.103627	0.150259	0.535212
Herb_after_filtering	Ext	RF	LUNG	0.612717	0.0804443	0.535811	0.68569	0.612717	0.533409	1.02e-06	0.19403	0.877358	0.5	0.632653	0.5	0.19403	0.27957	0.387283	0.0751445	0.150289	0.535694	0.665728	0.506151	0.387283	1.30693
Herb_after_filtering_permutation	PubChem	SVM	LARGE.INTESTINE	0.82659	0.0961338	0.761795	0.879837	0.843931	0.771681	0.00191078	0.111111	0.958904	0.333333	0.853659	0.333333	0.111111	0.166667	0.156069	0.017341	0.0520231	0.535008
Herb_before_filtering_permutation	ADME_all	DT	LUNG	0.642487	0.0853081	0.570496	0.710026	0.621762	0.303303	8.39838e-14	0.0958904	0.975	0.7	0.639344	0.7	0.0958904	0.168675	0.378238	0.0362694	0.0518135	0.535445
Compound	PubChem	DT	SPLEEN	0.588383	0.12309	0.569855	0.606726	0.552528	7.25e-05	9.12e-86	0.273237	0.843608	0.585911	0.589035	0.585911	0.273237	0.372678	0.447472	0.122266	0.208677	0.558423	0.601619	0.533262	0.447472	1.19172
Herb_before_filtering	MACCS	RF	LUNG	0.642487	0.0836716	0.570496	0.710026	0.626943	0.356993	2.9e-12	0.111111	0.958678	0.615385	0.644444	0.615385	0.111111	0.188235	0.373057	0.0414508	0.0673575	0.534894	0.522211	0.429746	0.373057	1.15196
Herb_before_filtering	MACCS	RF	LIVER	0.544041	0.0834323	0.470973	0.615736	0.523316	0.307335	0.594032	0.594059	0.48913	0.560748	0.523256	0.560748	0.594059	0.576923	0.523316	0.310881	0.554404	0.541595	0.534492	0.532755	0.523316	1.01804
Herb_before_filtering_permutation	ADME	SVM	LUNG	0.637306	0.0809524	0.565185	0.705137	0.621762	0.357287	1.76556e-12	0.109589	0.958333	0.615385	0.638889	0.615385	0.109589	0.186047	0.378238	0.0414508	0.0673575	0.533961
Herb_before_filtering	ADME_Ext	kNN	SPLEEN	0.678756	0.17064	0.607909	0.744012	0.699482	0.761649	0.0567798	0.327586	0.82963	0.452381	0.741722	0.452381	0.327586	0.38	0.300518	0.0984456	0.217617	0.578608	0.632184	0.41825	0.300518	1.39176
Compound	MACCS	SVM	LARGE.INTESTINE	0.795626	0	0.780174	0.810454	0.795626	0.51121	1.53e-125	0	1	NA	0.795626	NA	0	NA	0.204374	0	0	0.5	0.559506	0.243172	0.204374	1.18984
Herb_before_filtering	ADME_Ext	RF	SPLEEN	0.683938	0.123185	0.61329	0.748831	0.699482	0.711111	0.000337036	0.224138	0.881481	0.448276	0.72561	0.448276	0.224138	0.298851	0.300518	0.0673575	0.150259	0.55281	0.654725	0.410024	0.300518	1.36439
Compound	ADME	SVM	STOMACH	0.578702	0.130969	0.560123	0.597116	0.535676	2.7e-06	4.38e-47	0.355212	0.772423	0.575	0.580191	0.575	0.355212	0.439141	0.464324	0.164934	0.286841	0.563818	0.600199	0.551971	0.464324	1.18876
Herb_before_filtering	Sub	kNN	LUNG	0.606218	0.0749243	0.533497	0.675623	0.626943	0.749561	0.000376624	0.25	0.818182	0.45	0.647059	0.45	0.25	0.321429	0.373057	0.0932642	0.207254	0.534091	0.543848	0.427205	0.373057	1.14515
Herb_before_filtering_permutation	Sub	SVM	LUNG	0.61658	0.0757184	0.544027	0.685493	0.621762	0.590289	5.77335e-07	0.191781	0.875	0.482759	0.640244	0.482759	0.191781	0.27451	0.378238	0.0725389	0.150259	0.53339
Herb_before_filtering	Ext	RF	SPLEEN	0.683938	0.0919398	0.61329	0.748831	0.699482	0.711111	1.34e-05	0.172414	0.903704	0.434783	0.717647	0.434783	0.172414	0.246914	0.300518	0.0518135	0.119171	0.538059	0.633206	0.392569	0.300518	1.30631
Herb_after_filtering	ADME	kNN	STOMACH	0.583815	0.107609	0.506563	0.658145	0.595376	0.652208	0.125506	0.385714	0.718447	0.482143	0.632479	0.482143	0.385714	0.428571	0.404624	0.156069	0.323699	0.55208	0.583981	0.463619	0.404624	1.1458
Compound	ADME_Ext	SVM	LIVER	0.600358	0.067543	0.581906	0.6186	0.58172	0.0238623	3.58e-193	0.961799	0.0976864	0.597169	0.647727	0.597169	0.961799	0.736842	0.58172	0.559498	0.936918	0.529743	0.644186	0.689143	0.58172	1.18466
Herb_after_filtering_permutation	ADME_all	kNN	STOMACH	0.606936	0.110271	0.52994	0.680202	0.618497	0.654085	0.0108771	0.318182	0.785047	0.477273	0.651163	0.477273	0.318182	0.381818	0.381503	0.121387	0.254335	0.551614
Herb_before_filtering_permutation	PubChem	SVM	LARGE.INTESTINE	0.834197	0.0882787	0.774074	0.883741	0.854922	0.822269	0.00265403	0.107143	0.957576	0.3	0.863388	0.3	0.107143	0.157895	0.145078	0.015544	0.0518135	0.532359
Herb_after_filtering_permutation	ADME	RF	LUNG	0.595376	0.0751489	0.518231	0.669194	0.583815	0.41015	4.72382e-09	0.166667	0.90099	0.545455	0.602649	0.545455	0.166667	0.255319	0.416185	0.0693642	0.127168	0.533828
Compound	ADME_all	DT	LUNG	0.579211	0.140126	0.560638	0.597618	0.546237	0.00024406	2.48e-08	0.460506	0.677822	0.542831	0.601981	0.542831	0.460506	0.498291	0.453763	0.208961	0.384946	0.569164	0.591128	0.536422	0.453763	1.18216
Compound	ADME_Ext	DT	KIDNEY	0.637863	0.0555741	0.619709	0.655727	0.629975	0.199694	2.01e-171	0.0804264	0.965282	0.576389	0.64121	0.576389	0.0804264	0.141156	0.370025	0.0297598	0.0516314	0.522854	0.567823	0.436807	0.370025	1.18048
Herb_before_filtering_permutation	Ext	DT	LIVER	0.481865	0.0569725	0.409542	0.554754	0.57513	0.996303	1.36066e-14	0.198198	0.865854	0.666667	0.44375	0.666667	0.198198	0.305556	0.57513	0.11399	0.170984	0.532026
Herb_after_filtering_permutation	Sub	kNN	LUNG	0.595376	0.0710341	0.518231	0.669194	0.583815	0.41015	1.08983e-09	0.152778	0.910891	0.55	0.601307	0.55	0.152778	0.23913	0.416185	0.0635838	0.115607	0.531834
Herb_after_filtering_permutation	ADME_all	kNN	HEART	0.728324	0.0473345	0.655593	0.793053	0.722543	0.471181	1.38022e-10	0.0416667	0.992	0.666667	0.729412	0.666667	0.0416667	0.0784314	0.277457	0.0115607	0.017341	0.516833
Compound	Ext	DT	LUNG	0.564516	0.126136	0.545879	0.583017	0.546237	0.0272964	0.0252391	0.551343	0.575459	0.518959	0.60692	0.518959	0.551343	0.534661	0.453763	0.250179	0.482079	0.563401	0.587319	0.53369	0.453763	1.17614
Herb_before_filtering_permutation	Sub	kNN	SPLEEN	0.647668	0.0739486	0.575814	0.714908	0.668394	0.755663	2.19205e-05	0.1875	0.875969	0.428571	0.684848	0.428571	0.1875	0.26087	0.331606	0.0621762	0.145078	0.531734
Herb_before_filtering	ADME_Ext	kNN	HEART	0.715026	0.0364891	0.64577	0.777544	0.720207	0.599296	5.55e-10	0.0555556	0.971223	0.428571	0.725806	0.428571	0.0555556	0.0983607	0.279793	0.015544	0.0362694	0.513389	0.613576	0.360232	0.279793	1.28749
Compound	Ext	DT	SPLEEN	0.581212	0.118285	0.562645	0.599608	0.552528	0.00120782	1.07e-51	0.324519	0.789098	0.554795	0.590578	0.554795	0.324519	0.409505	0.447472	0.145213	0.261743	0.556809	0.602588	0.522249	0.447472	1.16711
Herb_before_filtering_permutation	MACCS	SVM	LIVER	0.523316	0.0605291	0.450376	0.595529	0.57513	0.936376	0.0164887	0.477477	0.585366	0.609195	0.45283	0.609195	0.477477	0.535354	0.57513	0.274611	0.450777	0.531422
Herb_before_filtering_permutation	Ext	RF	KIDNEY	0.725389	0.0485536	0.656676	0.787035	0.725389	0.536916	2.63967e-10	0.0566038	0.978571	0.5	0.73262	0.5	0.0566038	0.101695	0.274611	0.015544	0.0310881	0.517588
Herb_after_filtering	ADME_Ext	RF	KIDNEY	0.676301	0.0428769	0.601104	0.745334	0.687861	0.66224	4.28e-08	0.0925926	0.941176	0.416667	0.695652	0.416667	0.0925926	0.151515	0.312139	0.0289017	0.0693642	0.516885	0.584034	0.400962	0.312139	1.28456
Compound	ADME	DT	LARGE.INTESTINE	0.795626	0.0436483	0.780174	0.810454	0.795626	0.51121	3.6e-107	0.0385965	0.990086	0.5	0.800364	0.5	0.0385965	0.0716612	0.204374	0.00788813	0.0157763	0.514341	0.520756	0.238039	0.204374	1.16472
Herb_after_filtering_permutation	Ext	kNN	SPLEEN	0.606936	0.0695982	0.52994	0.680202	0.612717	0.594663	2.25135e-06	0.19403	0.867925	0.481481	0.630137	0.481481	0.19403	0.276596	0.387283	0.0751445	0.156069	0.530977
Herb_after_filtering	PubChem	RF	STOMACH	0.618497	0.0723107	0.541692	0.691168	0.595376	0.295125	8.85e-15	0.0714286	0.990291	0.833333	0.610778	0.833333	0.0714286	0.131579	0.404624	0.0289017	0.0346821	0.53086	0.584327	0.532253	0.404624	1.31543
Herb_after_filtering_permutation	Ext	kNN	KIDNEY	0.705202	0.0764158	0.631248	0.771974	0.728324	0.78065	8.82613e-05	0.148936	0.912698	0.388889	0.741935	0.388889	0.148936	0.215385	0.271676	0.0404624	0.104046	0.530817
Compound	Sub	DT	SPLEEN	0.58157	0.125489	0.563006	0.599964	0.552528	0.00106321	2.26e-35	0.362179	0.759247	0.54921	0.595117	0.54921	0.362179	0.436504	0.447472	0.162065	0.295088	0.560713	0.600419	0.520908	0.447472	1.16411
Herb_before_filtering_permutation	ADME_Ext	SVM	LARGE.INTESTINE	0.725389	0.023298	0.656676	0.787035	0.854922	0.999999	0.271818	0.214286	0.812121	0.162162	0.858974	0.162162	0.214286	0.184615	0.145078	0.0310881	0.19171	0.513203
Herb_before_filtering_permutation	PubChem	SVM	LUNG	0.595855	0.0655493	0.522998	0.66572	0.621762	0.793406	0.00102489	0.260274	0.8	0.44186	0.64	0.44186	0.260274	0.327586	0.378238	0.0984456	0.222798	0.530137
Herb_after_filtering_permutation	Sub	DT	LIVER	0.531792	0.0600979	0.454557	0.607919	0.508671	0.29744	0.0754404	0.423529	0.636364	0.529412	0.533333	0.529412	0.423529	0.470588	0.491329	0.208092	0.393064	0.529947
Herb_after_filtering	MACCS	kNN	LARGE.INTESTINE	0.849711	0.0894737	0.787597	0.899417	0.855491	0.635747	0.000194383	0.08	0.97973	0.4	0.863095	0.4	0.08	0.133333	0.144509	0.0115607	0.0289017	0.529865	0.582297	0.274721	0.144509	1.90107
Herb_after_filtering	ADME_all	kNN	LARGE.INTESTINE	0.843931	0.0303093	0.78111	0.89456	0.855491	0.71177	0.0001186	0.04	0.97973	0.25	0.857988	0.25	0.04	0.0689655	0.144509	0.00578035	0.0231214	0.509865	0.655811	0.216701	0.144509	1.49957
Herb_before_filtering_permutation	ADME	RF	LARGE.INTESTINE	0.854922	0.0482564	0.797192	0.901382	0.854922	0.550187	2.30619e-06	0.0357143	0.993939	0.5	0.858639	0.5	0.0357143	0.0666667	0.145078	0.00518135	0.0103627	0.514827
Herb_before_filtering_permutation	ADME_all	kNN	LIVER	0.554404	0.113639	0.481317	0.625794	0.57513	0.744474	0.0667792	0.531532	0.585366	0.634409	0.48	0.634409	0.531532	0.578431	0.57513	0.305699	0.481865	0.558449
Compound	MACCS	SVM	HEART	0.626748	0.0227925	0.608493	0.644737	0.629258	0.616217	8.97e-176	0.0551257	0.963533	0.471074	0.633808	0.471074	0.0551257	0.0987013	0.370742	0.0204374	0.0433847	0.509329	0.587153	0.430598	0.370742	1.16145
Herb_before_filtering_permutation	PubChem	RF	LIVER	0.528497	0.0778157	0.455514	0.600592	0.57513	0.916302	0.00333335	0.459459	0.621951	0.621951	0.459459	0.621951	0.459459	0.528497	0.57513	0.264249	0.42487	0.540705
Herb_before_filtering	MACCS	kNN	KIDNEY	0.709845	0.0757653	0.640333	0.772783	0.715026	0.598659	4.28e-08	0.109091	0.949275	0.461538	0.727778	0.461538	0.109091	0.176471	0.284974	0.0310881	0.0673575	0.529183	0.517325	0.31741	0.284974	1.11382
Herb_before_filtering_permutation	Ext	RF	LIVER	0.518135	0.0660804	0.445246	0.590458	0.57513	0.95248	0.000422468	0.423423	0.646341	0.618421	0.452991	0.618421	0.423423	0.502674	0.57513	0.243523	0.393782	0.534882
Herb_before_filtering	Ext	kNN	KIDNEY	0.725389	0.0795465	0.656676	0.787035	0.715026	0.409723	4.3e-11	0.0727273	0.985507	0.666667	0.727273	0.666667	0.0727273	0.131148	0.284974	0.0207254	0.0310881	0.529117	0.524374	0.377063	0.284974	1.32315
Herb_after_filtering	MACCS	kNN	STOMACH	0.578035	0.0619476	0.500744	0.652604	0.595376	0.70728	0.0010486	0.271429	0.786408	0.463415	0.613636	0.463415	0.271429	0.342342	0.404624	0.109827	0.236994	0.528918	0.568516	0.468005	0.404624	1.15664
Herb_before_filtering	Ext	RF	LUNG	0.632124	0.0758076	0.559883	0.700238	0.626943	0.472851	6.77e-10	0.138889	0.92562	0.526316	0.643678	0.526316	0.138889	0.21978	0.373057	0.0518135	0.0984456	0.532254	0.574839	0.456865	0.373057	1.22465
Herb_before_filtering	PubChem	kNN	LUNG	0.585492	0.0610557	0.512531	0.655785	0.626943	0.896493	0.033648	0.305556	0.752066	0.423077	0.64539	0.423077	0.305556	0.354839	0.373057	0.11399	0.26943	0.528811	0.557507	0.416047	0.373057	1.11524
Herb_after_filtering	ADME_all	kNN	LUNG	0.572254	0.0679965	0.494936	0.647054	0.612717	0.878735	0.200994	0.358209	0.707547	0.436364	0.635593	0.436364	0.358209	0.393443	0.387283	0.138728	0.317919	0.532878	0.565756	0.444764	0.387283	1.14842
Herb_after_filtering	ADME	kNN	LUNG	0.595376	0.0708915	0.518231	0.669194	0.612717	0.708909	0.000527943	0.253731	0.811321	0.459459	0.632353	0.459459	0.253731	0.326923	0.387283	0.0982659	0.213873	0.532526	0.559772	0.424448	0.387283	1.09596
Herb_before_filtering_permutation	Sub	SVM	LIVER	0.512953	0.0546118	0.440123	0.58538	0.57513	0.965137	0.000664821	0.423423	0.634146	0.61039	0.448276	0.61039	0.423423	0.5	0.57513	0.243523	0.398964	0.528785
Herb_after_filtering	Sub	kNN	LUNG	0.583815	0.0611999	0.506563	0.658145	0.612717	0.805072	0.00671665	0.283582	0.773585	0.44186	0.630769	0.44186	0.283582	0.345455	0.387283	0.109827	0.248555	0.528583	0.563785	0.412364	0.387283	1.06476
Herb_before_filtering	ADME	RF	LUNG	0.626943	0.0719915	0.55459	0.695332	0.626943	0.532145	7.71e-09	0.152778	0.909091	0.5	0.643275	0.5	0.152778	0.234043	0.373057	0.0569948	0.11399	0.530934	0.555269	0.43822	0.373057	1.17467
Herb_before_filtering	PubChem	RF	SPLEEN	0.658031	0.0777585	0.586478	0.724644	0.699482	0.907785	0.00463876	0.224138	0.844444	0.382353	0.716981	0.382353	0.224138	0.282609	0.300518	0.0673575	0.176166	0.534291	0.586207	0.35346	0.300518	1.17617
Herb_after_filtering	MACCS	RF	STOMACH	0.612717	0.0657693	0.535811	0.68569	0.595376	0.350902	2.3e-13	0.0857143	0.970874	0.666667	0.609756	0.666667	0.0857143	0.151899	0.404624	0.0346821	0.0520231	0.528294	0.60957	0.517348	0.404624	1.27859
Herb_after_filtering	Sub	RF	LUNG	0.589595	0.0604299	0.512392	0.663675	0.612717	0.759643	0.000890585	0.253731	0.801887	0.447368	0.62963	0.447368	0.253731	0.32381	0.387283	0.0982659	0.219653	0.527809	0.580893	0.432498	0.387283	1.11675
Compound	Sub	SVM	LUNG	0.556989	0.0527565	0.538326	0.575533	0.546237	0.13094	1.19e-127	0.177725	0.872047	0.535714	0.560759	0.535714	0.177725	0.266904	0.453763	0.0806452	0.150538	0.524886	0.572017	0.524547	0.453763	1.15599
Herb_after_filtering	MACCS	RF	SPLEEN	0.66474	0.0716136	0.589131	0.734592	0.647399	0.347884	5.13e-13	0.0655738	0.991071	0.8	0.660714	0.8	0.0655738	0.121212	0.352601	0.0231214	0.0289017	0.528323	0.713773	0.57743	0.352601	1.63763
Herb_before_filtering	ADME_Ext	SVM	SPLEEN	0.694301	0.121712	0.624078	0.758441	0.699482	0.596876	9.58e-06	0.189655	0.911111	0.478261	0.723529	0.478261	0.189655	0.271605	0.300518	0.0569948	0.119171	0.550383	0.639974	0.403505	0.300518	1.3427
Herb_before_filtering_permutation	ADME_Ext	SVM	SPLEEN	0.564767	0.0898271	0.491691	0.635822	0.668394	0.998944	0.0381658	0.5	0.596899	0.380952	0.706422	0.380952	0.5	0.432432	0.331606	0.165803	0.435233	0.54845
Compound	Ext	DT	HEART	0.6436	0.0939567	0.625503	0.661395	0.629258	0.0604521	3.22e-138	0.137331	0.94188	0.581967	0.649509	0.581967	0.137331	0.222222	0.370742	0.0509143	0.0874866	0.539606	0.539929	0.428439	0.370742	1.15563
Compound	MACCS	DT	STOMACH	0.574041	0.114014	0.55544	0.592486	0.535676	2.53e-05	1.45e-79	0.289575	0.820616	0.583204	0.571295	0.583204	0.289575	0.386997	0.464324	0.134457	0.230549	0.555096	0.567814	0.534962	0.464324	1.15213
Herb_after_filtering_permutation	MACCS	SVM	HEART	0.687861	0.0656131	0.613125	0.756027	0.722543	0.864647	0.000668777	0.166667	0.888	0.363636	0.735099	0.363636	0.166667	0.228571	0.277457	0.0462428	0.127168	0.527333
Herb_after_filtering_permutation	ADME	kNN	STOMACH	0.583815	0.0917311	0.506563	0.658145	0.618497	0.845475	0.288844	0.378788	0.71028	0.446429	0.649573	0.446429	0.378788	0.409836	0.381503	0.144509	0.323699	0.544534
Herb_after_filtering	ADME_all	kNN	STOMACH	0.589595	0.0920985	0.512392	0.663675	0.595376	0.593638	0.0020312	0.3	0.786408	0.488372	0.623077	0.488372	0.3	0.371681	0.404624	0.121387	0.248555	0.543204	0.586824	0.515924	0.404624	1.27507
Herb_after_filtering	ADME_all	SVM	STOMACH	0.624277	0.0984527	0.547583	0.696635	0.595376	0.243735	6.29e-13	0.114286	0.970874	0.727273	0.617284	0.727273	0.114286	0.197531	0.404624	0.0462428	0.0635838	0.54258	0.618516	0.556481	0.404624	1.3753
Herb_after_filtering_permutation	ADME_Ext	kNN	STOMACH	0.583815	0.080738	0.506563	0.658145	0.618497	0.845475	0.125506	0.348485	0.728972	0.442308	0.644628	0.442308	0.348485	0.389831	0.381503	0.132948	0.300578	0.538728
Herb_before_filtering	Sub	kNN	LIVER	0.528497	0.0544818	0.455514	0.600592	0.523316	0.471734	1	0.554455	0.5	0.54902	0.505495	0.54902	0.554455	0.551724	0.523316	0.290155	0.528497	0.527228	0.522492	0.541925	0.523316	1.03556
Herb_before_filtering	Sub	RF	LIVER	0.533679	0.0598614	0.460659	0.605648	0.523316	0.414876	0.246252	0.613861	0.445652	0.548673	0.5125	0.548673	0.613861	0.579439	0.523316	0.321244	0.585492	0.529757	0.573827	0.574994	0.523316	1.09875
Herb_after_filtering_permutation	ADME_Ext	kNN	HEART	0.728324	0.0298294	0.655593	0.793053	0.722543	0.471181	1.94905e-11	0.0208333	1	1	0.726744	1	0.0208333	0.0408163	0.277457	0.00578035	0.00578035	0.510417
Herb_after_filtering	MACCS	RF	HEART	0.797688	0.0637081	0.730034	0.854852	0.797688	0.545079	3.96e-07	0.0571429	0.985507	0.5	0.804734	0.5	0.0571429	0.102564	0.202312	0.0115607	0.0231214	0.521325	0.677847	0.36967	0.202312	1.82723
Herb_before_filtering_permutation	ADME_all	RF	HEART	0.746114	0.0293544	0.678614	0.805888	0.740933	0.472514	7.02514e-12	0.02	1	1	0.744792	1	0.02	0.0392157	0.259067	0.00518135	0.00518135	0.51
Herb_after_filtering	PubChem	SVM	SPLEEN	0.653179	0.0660428	0.577204	0.723804	0.647399	0.471408	2.52e-10	0.0983607	0.955357	0.545455	0.660494	0.545455	0.0983607	0.166667	0.352601	0.0346821	0.0635838	0.526859	0.630489	0.449834	0.352601	1.27576
Compound_permutation	ADME_Ext	SVM	HEART	0.584439	0.0212782	0.565889	0.602811	0.629258	0.999999	3.1517e-40	0.220503	0.79886	0.392427	0.634964	0.392427	0.220503	0.282353	0.370742	0.0817497	0.208318	0.509682
Herb_before_filtering_permutation	MACCS	kNN	LARGE.INTESTINE	0.849741	0.0808014	0.791383	0.897002	0.854922	0.628675	4.40204e-05	0.0714286	0.981818	0.4	0.861702	0.4	0.0714286	0.121212	0.145078	0.0103627	0.0259067	0.526623
Herb_before_filtering_permutation	Sub	RF	LIVER	0.512953	0.0517458	0.440123	0.58538	0.57513	0.965137	0.0013867	0.432432	0.621951	0.607595	0.447368	0.607595	0.432432	0.505263	0.57513	0.248705	0.409326	0.527192
Herb_after_filtering_permutation	ADME_all	SVM	KIDNEY	0.612717	0.0147896	0.535811	0.68569	0.728324	0.999647	1	0.276596	0.738095	0.282609	0.732283	0.282609	0.276596	0.27957	0.271676	0.0751445	0.265896	0.507345
Herb_before_filtering	ADME_Ext	kNN	KIDNEY	0.709845	0.0201269	0.640333	0.772783	0.715026	0.598659	5.84e-11	0.0363636	0.978261	0.4	0.718085	0.4	0.0363636	0.0666667	0.284974	0.0103627	0.0259067	0.507312	0.436759	0.258674	0.284974	0.907711
Herb_after_filtering	PubChem	RF	KIDNEY	0.647399	0.0377496	0.571258	0.718392	0.687861	0.889889	0.000337036	0.166667	0.865546	0.36	0.695946	0.36	0.166667	0.227848	0.312139	0.0520231	0.144509	0.516106	0.528711	0.359317	0.312139	1.15115
Herb_before_filtering_permutation	ADME	kNN	KIDNEY	0.683938	0.0163756	0.61329	0.748831	0.725389	0.913305	4.18213e-05	0.113208	0.9	0.3	0.728324	0.3	0.113208	0.164384	0.274611	0.0310881	0.103627	0.506604
Herb_before_filtering_permutation	ADME_Ext	SVM	KIDNEY	0.564767	0.0118249	0.491691	0.635822	0.725389	0.999999	0.0636174	0.377358	0.635714	0.28169	0.729508	0.28169	0.377358	0.322581	0.274611	0.103627	0.367876	0.506536
Herb_after_filtering	PubChem	RF	LIVER	0.526012	0.0528776	0.448828	0.602289	0.50289	0.297391	0.151113	0.448276	0.604651	0.534247	0.52	0.534247	0.448276	0.4875	0.50289	0.225434	0.421965	0.526464	0.535485	0.541283	0.50289	1.07634
Compound	MACCS	SVM	LUNG	0.551613	0.054726	0.532934	0.570184	0.546237	0.290826	4.48e-74	0.251185	0.801181	0.512077	0.562932	0.512077	0.251185	0.337043	0.453763	0.113978	0.222581	0.526183	0.572145	0.52254	0.453763	1.15157
Herb_before_filtering	PubChem	RF	LIVER	0.528497	0.0526458	0.455514	0.600592	0.523316	0.471734	0.674987	0.574257	0.478261	0.54717	0.505747	0.54717	0.574257	0.560386	0.523316	0.300518	0.549223	0.526259	0.56102	0.579325	0.523316	1.10703
Herb_before_filtering_permutation	ADME_all	kNN	LARGE.INTESTINE	0.839378	0.0174084	0.779825	0.888181	0.854922	0.766455	7.77224e-05	0.0357143	0.975758	0.2	0.856383	0.2	0.0357143	0.0606061	0.145078	0.00518135	0.0259067	0.505736
Compound	Sub	SVM	HEART	0.626748	-0.00450954	0.608493	0.644737	0.629258	0.616217	4.7e-221	0.000967118	0.995442	0.111111	0.628417	0.111111	0.000967118	0.00191755	0.370742	0.000358551	0.00322696	0.498204	0.563062	0.425677	0.370742	1.14817
Herb_before_filtering	Sub	DT	LIVER	0.528497	0.0517251	0.455514	0.600592	0.523316	0.471734	0.529368	0.584158	0.467391	0.546296	0.505882	0.546296	0.584158	0.564593	0.523316	0.305699	0.559585	0.525775	0.525775	0.540604	0.523316	1.03304
Herb_before_filtering_permutation	Ext	kNN	STOMACH	0.601036	0.0579398	0.528244	0.670675	0.606218	0.589347	4.49762e-08	0.171053	0.880342	0.481481	0.620482	0.481481	0.171053	0.252427	0.393782	0.0673575	0.139896	0.525697
Herb_after_filtering	ADME_all	SVM	LIVER	0.549133	0.0993192	0.471802	0.624751	0.50289	0.127007	0.0542455	0.448276	0.651163	0.565217	0.538462	0.565217	0.448276	0.5	0.50289	0.225434	0.398844	0.549719	0.610198	0.607103	0.50289	1.20723
Herb_after_filtering	ADME	kNN	LIVER	0.549133	0.098838	0.471802	0.624751	0.50289	0.127007	0.30818	0.494253	0.604651	0.558442	0.541667	0.558442	0.494253	0.52439	0.50289	0.248555	0.445087	0.549452	0.606389	0.636787	0.50289	1.26626
Herb_after_filtering	Ext	kNN	KIDNEY	0.687861	0.065052	0.613125	0.756027	0.687861	0.536742	4.87e-09	0.0925926	0.957983	0.5	0.699387	0.5	0.0925926	0.15625	0.312139	0.0289017	0.0578035	0.525288	0.572907	0.373307	0.312139	1.19597
Compound	ADME	kNN	LIVER	0.605018	0.159834	0.586597	0.623218	0.58172	0.00654501	2.57e-17	0.747381	0.407027	0.636745	0.536723	0.636745	0.747381	0.687642	0.58172	0.434767	0.682796	0.577204	0.61401	0.666681	0.58172	1.14605
Herb_after_filtering_permutation	ADME_all	DT	LIVER	0.549133	0.0914355	0.471802	0.624751	0.508671	0.161455	7.40232e-05	0.329412	0.761364	0.571429	0.540323	0.571429	0.329412	0.41791	0.491329	0.16185	0.283237	0.545388
Compound	PubChem	SVM	LIVER	0.616487	0.130259	0.598151	0.634579	0.58172	0.000100178	2.35e-125	0.910659	0.207369	0.615065	0.625323	0.615065	0.910659	0.734228	0.58172	0.529749	0.86129	0.559014	0.62016	0.665769	0.58172	1.14448
Herb_before_filtering_permutation	ADME_Ext	RF	LIVER	0.502591	0.0488706	0.429899	0.575202	0.57513	0.982229	1.14046e-05	0.369369	0.682927	0.61194	0.444444	0.61194	0.369369	0.460674	0.57513	0.212435	0.34715	0.526148
Compound	ADME	DT	HEART	0.634995	0.0408918	0.616814	0.652892	0.629258	0.272066	1.37e-185	0.0589942	0.974359	0.575472	0.637346	0.575472	0.0589942	0.107018	0.370742	0.0218716	0.0380065	0.516677	0.530084	0.423129	0.370742	1.1413
Herb_before_filtering_permutation	ADME_all	kNN	LUNG	0.601036	0.063874	0.528244	0.670675	0.621762	0.748933	0.000106774	0.232877	0.825	0.447368	0.63871	0.447368	0.232877	0.306306	0.378238	0.0880829	0.196891	0.528938
Herb_before_filtering	PubChem	DT	SPLEEN	0.658031	0.0567239	0.586478	0.724644	0.699482	0.907785	0.000889049	0.189655	0.859259	0.366667	0.711656	0.366667	0.189655	0.25	0.300518	0.0569948	0.15544	0.524457	0.524457	0.324943	0.300518	1.08128
Herb_before_filtering	Ext	RF	LIVER	0.528497	0.0517251	0.455514	0.600592	0.523316	0.471734	0.529368	0.584158	0.467391	0.546296	0.505882	0.546296	0.584158	0.564593	0.523316	0.305699	0.559585	0.525775	0.600947	0.607329	0.523316	1.16054
Herb_before_filtering_permutation	MACCS	RF	LUNG	0.611399	0.0546013	0.538758	0.680562	0.621762	0.646594	1.08654e-07	0.164384	0.883333	0.461538	0.634731	0.461538	0.164384	0.242424	0.378238	0.0621762	0.134715	0.523858
Compound	ADME	DT	STOMACH	0.567587	0.0996319	0.548959	0.586073	0.535676	0.000381541	3.52e-83	0.274903	0.821285	0.571429	0.566482	0.571429	0.274903	0.37122	0.464324	0.127644	0.223378	0.548094	0.561693	0.526751	0.464324	1.13445
Herb_before_filtering_permutation	MACCS	RF	KIDNEY	0.73057	0.0432793	0.662145	0.791765	0.725389	0.472686	1.08254e-11	0.0377358	0.992857	0.666667	0.731579	0.666667	0.0377358	0.0714286	0.274611	0.0103627	0.015544	0.515296
Herb_before_filtering	ADME_all	RF	SPLEEN	0.663212	0.0656885	0.591822	0.7295	0.699482	0.879793	0.000514728	0.189655	0.866667	0.37931	0.713415	0.37931	0.189655	0.252874	0.300518	0.0569948	0.150259	0.528161	0.620881	0.377577	0.300518	1.25642
Herb_before_filtering_permutation	ADME_all	SVM	SPLEEN	0.585492	0.0864986	0.512531	0.655785	0.668394	0.993513	0.57615	0.421875	0.666667	0.385714	0.699187	0.385714	0.421875	0.402985	0.331606	0.139896	0.362694	0.544271
Herb_before_filtering	MACCS	kNN	HEART	0.720207	0.0612502	0.651218	0.782295	0.720207	0.536595	9.14e-10	0.0740741	0.971223	0.5	0.72973	0.5	0.0740741	0.129032	0.279793	0.0207254	0.0414508	0.522649	0.588995	0.351777	0.279793	1.25728
Herb_after_filtering_permutation	PubChem	SVM	HEART	0.699422	0.0566275	0.625195	0.766671	0.722543	0.77914	1.71627e-05	0.125	0.92	0.375	0.732484	0.375	0.125	0.1875	0.277457	0.0346821	0.0924855	0.5225
Herb_before_filtering	ADME	kNN	SPLEEN	0.65285	0.0891738	0.581142	0.71978	0.699482	0.930581	0.0278744	0.258621	0.822222	0.384615	0.720779	0.384615	0.258621	0.309278	0.300518	0.0777202	0.202073	0.540421	0.554278	0.376489	0.300518	1.2528
Herb_after_filtering_permutation	Sub	kNN	STOMACH	0.549133	0.0446049	0.471802	0.624751	0.618497	0.973935	1	0.409091	0.635514	0.409091	0.635514	0.409091	0.409091	0.409091	0.381503	0.156069	0.381503	0.522302
Herb_before_filtering_permutation	PubChem	SVM	LIVER	0.518135	0.0429752	0.445246	0.590458	0.57513	0.95248	0.0619696	0.495495	0.54878	0.597826	0.445545	0.597826	0.495495	0.541872	0.57513	0.284974	0.476684	0.522138
Herb_before_filtering_permutation	ADME_Ext	RF	HEART	0.746114	0.0293544	0.678614	0.805888	0.740933	0.472514	7.02514e-12	0.02	1	1	0.744792	1	0.02	0.0392157	0.259067	0.00518135	0.00518135	0.51
Herb_after_filtering	PubChem	SVM	STOMACH	0.606936	0.0492969	0.52994	0.680202	0.595376	0.409991	1.39e-13	0.0714286	0.970874	0.625	0.606061	0.625	0.0714286	0.128205	0.404624	0.0289017	0.0462428	0.521151	0.572885	0.494342	0.404624	1.22173
Herb_after_filtering	PubChem	kNN	LUNG	0.578035	0.0453549	0.500744	0.652604	0.612717	0.844801	0.00496976	0.268657	0.773585	0.428571	0.625954	0.428571	0.268657	0.330275	0.387283	0.104046	0.242775	0.521121	0.557449	0.441982	0.387283	1.14124
Compound	Ext	DT	STOMACH	0.570097	0.118799	0.551479	0.588568	0.535676	0.000140206	3.41e-27	0.392278	0.72423	0.552174	0.578919	0.552174	0.392278	0.458691	0.464324	0.182144	0.329867	0.558254	0.581406	0.525855	0.464324	1.13252
Herb_after_filtering	MACCS	kNN	LIVER	0.520231	0.0411352	0.443109	0.596649	0.50289	0.352023	0.272361	0.45977	0.581395	0.526316	0.515464	0.526316	0.45977	0.490798	0.50289	0.231214	0.439306	0.520583	0.537624	0.53614	0.50289	1.06612
Herb_before_filtering	ADME	RF	STOMACH	0.637306	0.0553769	0.565185	0.705137	0.668394	0.839896	8e-05	0.1875	0.860465	0.4	0.680982	0.4	0.1875	0.255319	0.331606	0.0621762	0.15544	0.523983	0.539789	0.351297	0.331606	1.05938
Herb_before_filtering_permutation	ADME	RF	LIVER	0.512953	0.0488623	0.440123	0.58538	0.57513	0.965137	0.00277955	0.441441	0.609756	0.604938	0.446429	0.604938	0.441441	0.510417	0.57513	0.253886	0.419689	0.525599
Herb_before_filtering_permutation	ADME	RF	HEART	0.735751	0.0268908	0.667624	0.796484	0.740933	0.602082	7.2181e-10	0.04	0.979021	0.4	0.744681	0.4	0.04	0.0727273	0.259067	0.0103627	0.0259067	0.50951
Compound	PubChem	DT	STOMACH	0.580136	0.13648	0.561564	0.59854	0.535676	1.29e-06	1.65e-37	0.378378	0.75502	0.57243	0.583549	0.57243	0.378378	0.455602	0.464324	0.17569	0.30692	0.566699	0.565931	0.525783	0.464324	1.13236
Herb_before_filtering_permutation	ADME_Ext	kNN	HEART	0.725389	0.0246019	0.656676	0.787035	0.740933	0.720296	3.91991e-08	0.06	0.958042	0.333333	0.744565	0.333333	0.06	0.101695	0.259067	0.015544	0.0466321	0.509021
Compound	MACCS	SVM	LIVER	0.590323	0.044127	0.571809	0.608647	0.58172	0.183599	1.72e-188	0.953173	0.0856898	0.591813	0.568182	0.591813	0.953173	0.730234	0.58172	0.55448	0.936918	0.519431	0.599735	0.655953	0.58172	1.12761
Compound	PubChem	DT	HEART	0.641807	0.0488309	0.623692	0.659624	0.629258	0.0878728	7.87e-207	0.0473888	0.992023	0.777778	0.638665	0.777778	0.0473888	0.0893345	0.370742	0.017569	0.0225887	0.519706	0.51846	0.417414	0.370742	1.12589
Herb_after_filtering_permutation	Ext	SVM	LARGE.INTESTINE	0.699422	0.0339347	0.625195	0.766671	0.843931	0.999999	0.127153	0.259259	0.780822	0.179487	0.850746	0.179487	0.259259	0.212121	0.156069	0.0404624	0.225434	0.520041
Herb_after_filtering	Ext	kNN	LARGE.INTESTINE	0.861272	0.0665468	0.800649	0.909048	0.855491	0.467112	2.67e-06	0.04	1	1	0.860465	1	0.04	0.0769231	0.144509	0.00578035	0.00578035	0.52	0.603108	0.239897	0.144509	1.66009
Herb_after_filtering	Ext	SVM	LARGE.INTESTINE	0.861272	0.0665468	0.800649	0.909048	0.855491	0.467112	2.67e-06	0.04	1	1	0.860465	1	0.04	0.0769231	0.144509	0.00578035	0.00578035	0.52	0.511486	0.252127	0.144509	1.74472
Compound	Sub	DT	STOMACH	0.553603	0.107641	0.534927	0.572168	0.535676	0.0300071	0.00220725	0.56139	0.546854	0.517806	0.589892	0.517806	0.56139	0.538718	0.464324	0.260667	0.503406	0.554122	0.558634	0.519578	0.464324	1.119
Herb_before_filtering	PubChem	RF	KIDNEY	0.720207	0.0406848	0.651218	0.782295	0.715026	0.472775	3.91e-12	0.0363636	0.992754	0.666667	0.721053	0.666667	0.0363636	0.0689655	0.284974	0.0103627	0.015544	0.514559	0.519763	0.296742	0.284974	1.0413
Compound	ADME_all	DT	STOMACH	0.567587	0.103548	0.548959	0.586073	0.535676	0.000381541	1.61e-64	0.306564	0.793842	0.563121	0.569098	0.563121	0.306564	0.397	0.464324	0.142345	0.252779	0.550203	0.559765	0.519567	0.464324	1.11898
Herb_after_filtering	ADME	RF	KIDNEY	0.682081	0.0287843	0.607109	0.750687	0.687861	0.600896	5.55e-10	0.0555556	0.966387	0.428571	0.692771	0.428571	0.0555556	0.0983607	0.312139	0.017341	0.0404624	0.510971	0.47977	0.323249	0.312139	1.03559
Herb_before_filtering	ADME_Ext	RF	KIDNEY	0.715026	0.0303279	0.64577	0.777544	0.715026	0.536284	1.56e-11	0.0363636	0.985507	0.5	0.719577	0.5	0.0363636	0.0677966	0.284974	0.0103627	0.0207254	0.510935	0.542095	0.305881	0.284974	1.07337
Herb_before_filtering	Ext	RF	KIDNEY	0.715026	0.0303279	0.64577	0.777544	0.715026	0.536284	1.56e-11	0.0363636	0.985507	0.5	0.719577	0.5	0.0363636	0.0677966	0.284974	0.0103627	0.0207254	0.510935	0.559289	0.312357	0.284974	1.09609
Herb_after_filtering	ADME	RF	LARGE.INTESTINE	0.843931	0.0303093	0.78111	0.89456	0.855491	0.71177	0.0001186	0.04	0.97973	0.25	0.857988	0.25	0.04	0.0689655	0.144509	0.00578035	0.0231214	0.509865	0.639865	0.194571	0.144509	1.34643
Compound_permutation	ADME_Ext	kNN	LARGE.INTESTINE	0.783793	0.00699686	0.768043	0.798946	0.795626	0.941384	2.42896e-94	0.0263158	0.978369	0.238095	0.796405	0.238095	0.0263158	0.0473934	0.204374	0.00537827	0.0225887	0.502342
Compound_permutation	ADME_all	SVM	LARGE.INTESTINE	0.746863	0.00498258	0.730293	0.762913	0.795626	1	4.94998e-36	0.0877193	0.916178	0.211864	0.796318	0.211864	0.0877193	0.124069	0.204374	0.0179276	0.0846181	0.501949
Herb_after_filtering_permutation	MACCS	kNN	HEART	0.722543	0.0527036	0.649487	0.787803	0.722543	0.538793	3.26197e-09	0.0625	0.976	0.5	0.730539	0.5	0.0625	0.111111	0.277457	0.017341	0.0346821	0.51925
Herb_after_filtering_permutation	MACCS	SVM	LIVER	0.520231	0.0384384	0.443109	0.596649	0.508671	0.40998	0.379882	0.458824	0.579545	0.513158	0.525773	0.513158	0.458824	0.484472	0.491329	0.225434	0.439306	0.519184
Compound	ADME_Ext	DT	STOMACH	0.567587	0.103548	0.548959	0.586073	0.535676	0.000381541	1.61e-64	0.306564	0.793842	0.563121	0.569098	0.563121	0.306564	0.397	0.464324	0.142345	0.252779	0.550203	0.559765	0.519567	0.464324	1.11898
Compound	PubChem	DT	LUNG	0.559857	0.0341078	0.541203	0.578385	0.546237	0.076838	5.62e-260	0.0379147	0.993438	0.827586	0.554173	0.827586	0.0379147	0.0725076	0.453763	0.0172043	0.0207885	0.515677	0.543285	0.507421	0.453763	1.11825
Herb_after_filtering	ADME_all	kNN	LIVER	0.543353	0.0873456	0.466044	0.619151	0.50289	0.161486	0.260552	0.482759	0.604651	0.552632	0.536082	0.552632	0.482759	0.515337	0.50289	0.242775	0.439306	0.543705	0.5832	0.609267	0.50289	1.21153
Herb_after_filtering_permutation	MACCS	kNN	LARGE.INTESTINE	0.849711	0.0609603	0.787597	0.899417	0.843931	0.467817	9.44304e-07	0.037037	1	1	0.848837	1	0.037037	0.0714286	0.156069	0.00578035	0.00578035	0.518519
Herb_before_filtering_permutation	MACCS	SVM	LUNG	0.544041	0.035767	0.470973	0.615736	0.621762	0.988688	0.915106	0.410959	0.625	0.4	0.635593	0.4	0.410959	0.405405	0.378238	0.15544	0.388601	0.517979
Herb_before_filtering_permutation	MACCS	kNN	LIVER	0.512953	0.034178	0.440123	0.58538	0.57513	0.965137	0.0500308	0.486486	0.54878	0.593407	0.441176	0.593407	0.486486	0.534653	0.57513	0.279793	0.471503	0.517633
Herb_after_filtering	MACCS	RF	KIDNEY	0.693642	0.0253003	0.619154	0.761355	0.687861	0.471399	9.15e-13	0.0185185	1	1	0.69186	1	0.0185185	0.0363636	0.312139	0.00578035	0.00578035	0.509259	0.457205	0.307326	0.312139	0.984583
Compound	ADME_Ext	DT	HEART	0.635353	0.0326452	0.617176	0.653246	0.629258	0.259183	1.5e-201	0.040619	0.985755	0.626866	0.635562	0.626866	0.040619	0.0762943	0.370742	0.0150592	0.0240229	0.513187	0.527723	0.413806	0.370742	1.11616
Herb_before_filtering_permutation	ADME_Ext	kNN	LIVER	0.533679	0.0781233	0.460659	0.605648	0.57513	0.891793	0.0268567	0.495495	0.585366	0.617978	0.461538	0.617978	0.495495	0.55	0.57513	0.284974	0.46114	0.540431
Compound	Sub	DT	LUNG	0.565591	0.0587422	0.546959	0.584086	0.546237	0.0208508	9.66e-193	0.113744	0.940945	0.615385	0.561033	0.615385	0.113744	0.192	0.453763	0.0516129	0.083871	0.527344	0.537734	0.504209	0.453763	1.11117
Herb_before_filtering	MACCS	SVM	LIVER	0.518135	0.0346367	0.445246	0.590458	0.523316	0.585958	1	0.534653	0.5	0.54	0.494624	0.54	0.534653	0.537313	0.523316	0.279793	0.518135	0.517327	0.535837	0.589627	0.523316	1.12671
Herb_after_filtering	ADME_Ext	RF	LUNG	0.606936	0.0520548	0.52994	0.680202	0.612717	0.594663	4.84e-08	0.149254	0.896226	0.47619	0.625	0.47619	0.149254	0.227273	0.387283	0.0578035	0.121387	0.52274	0.617221	0.463491	0.387283	1.19678
Herb_before_filtering	ADME_all	RF	LUNG	0.632124	0.0442212	0.559883	0.700238	0.626943	0.472851	1.87e-13	0.0694444	0.966942	0.555556	0.63587	0.555556	0.0694444	0.123457	0.373057	0.0259067	0.0466321	0.518193	0.560491	0.457587	0.373057	1.22659
Compound_permutation	Ext	kNN	LUNG	0.527957	0.0342763	0.509233	0.546623	0.546237	0.974821	9.95297e-09	0.397314	0.636483	0.475875	0.559723	0.475875	0.397314	0.433061	0.453763	0.180287	0.378853	0.516899
Herb_before_filtering_permutation	ADME_Ext	kNN	LUNG	0.601036	0.0469441	0.528244	0.670675	0.621762	0.748933	5.15391e-06	0.191781	0.85	0.4375	0.63354	0.4375	0.191781	0.266667	0.378238	0.0725389	0.165803	0.52089
Herb_before_filtering	MACCS	SVM	LUNG	0.637306	0.0413	0.565185	0.705137	0.626943	0.414042	1.17e-15	0.0416667	0.991736	0.75	0.634921	0.75	0.0416667	0.0789474	0.373057	0.015544	0.0207254	0.516701	0.5625	0.486303	0.373057	1.30356
Herb_before_filtering	MACCS	kNN	LARGE.INTESTINE	0.849741	0.0550397	0.791383	0.897002	0.84456	0.469494	2e-07	0.0333333	1	1	0.848958	1	0.0333333	0.0645161	0.15544	0.00518135	0.00518135	0.516667	0.515133	0.217001	0.15544	1.39604
Compound_permutation	ADME	RF	LARGE.INTESTINE	0.784152	0.00960793	0.76841	0.799295	0.795626	0.935769	3.95764e-94	0.0280702	0.978369	0.25	0.796697	0.25	0.0280702	0.0504732	0.204374	0.00573682	0.0229473	0.503219
Herb_before_filtering	ADME	RF	KIDNEY	0.709845	0.0201269	0.640333	0.772783	0.715026	0.598659	5.84e-11	0.0363636	0.978261	0.4	0.718085	0.4	0.0363636	0.0666667	0.284974	0.0103627	0.0259067	0.507312	0.497299	0.281432	0.284974	0.987571
Herb_before_filtering_permutation	Ext	kNN	HEART	0.735751	0.0444617	0.667624	0.796484	0.740933	0.602082	4.07361e-09	0.06	0.972028	0.428571	0.747312	0.428571	0.06	0.105263	0.259067	0.015544	0.0362694	0.516014
Compound	MACCS	DT	LUNG	0.551613	0.042821	0.532934	0.570184	0.546237	0.290826	1.78e-119	0.180885	0.85958	0.51693	0.558159	0.51693	0.180885	0.267993	0.453763	0.0820789	0.158781	0.520232	0.548871	0.504172	0.453763	1.11109
Herb_before_filtering	Sub	RF	SPLEEN	0.642487	0.0516984	0.570496	0.710026	0.699482	0.962852	0.0160526	0.224138	0.822222	0.351351	0.711538	0.351351	0.224138	0.273684	0.300518	0.0673575	0.19171	0.52318	0.590741	0.343749	0.300518	1.14385
Herb_before_filtering	ADME_all	SVM	SPLEEN	0.668394	0.0639588	0.597176	0.734346	0.699482	0.846198	0.000106625	0.172414	0.881481	0.384615	0.712575	0.384615	0.172414	0.238095	0.300518	0.0518135	0.134715	0.526948	0.640358	0.396916	0.300518	1.32077
Herb_before_filtering_permutation	PubChem	RF	KIDNEY	0.725389	0.0167259	0.656676	0.787035	0.725389	0.536916	6.50954e-12	0.0188679	0.992857	0.5	0.727749	0.5	0.0188679	0.0363636	0.274611	0.00518135	0.0103627	0.505863
Herb_after_filtering_permutation	ADME	RF	STOMACH	0.601156	0.0406654	0.52408	0.674703	0.618497	0.709512	1.4688e-06	0.166667	0.869159	0.44	0.628378	0.44	0.166667	0.241758	0.381503	0.0635838	0.144509	0.517913
Herb_before_filtering_permutation	ADME_Ext	SVM	STOMACH	0.528497	0.0236811	0.455514	0.600592	0.606218	0.988279	0.674987	0.434211	0.589744	0.407407	0.616071	0.407407	0.434211	0.420382	0.393782	0.170984	0.419689	0.511977
Herb_after_filtering_permutation	Sub	kNN	SPLEEN	0.601156	0.035082	0.52408	0.674703	0.612717	0.653581	3.06384e-08	0.134328	0.896226	0.45	0.620915	0.45	0.134328	0.206897	0.387283	0.0520231	0.115607	0.515277
Herb_before_filtering	ADME_all	SVM	STOMACH	0.663212	0.0303007	0.591822	0.7295	0.668394	0.593822	2.11e-11	0.0625	0.96124	0.444444	0.673913	0.444444	0.0625	0.109589	0.331606	0.0207254	0.0466321	0.51187	0.526284	0.34252	0.331606	1.03291
Herb_after_filtering	ADME_Ext	SVM	STOMACH	0.601156	0.0222786	0.52408	0.674703	0.595376	0.471101	1.93e-15	0.0285714	0.990291	0.666667	0.6	0.666667	0.0285714	0.0547945	0.404624	0.0115607	0.017341	0.509431	0.61491	0.506204	0.404624	1.25105
Compound	ADME_Ext	DT	LUNG	0.549104	0.0899431	0.530418	0.567687	0.546237	0.387954	0.843546	0.5	0.589895	0.50318	0.586815	0.50318	0.5	0.501585	0.453763	0.226882	0.450896	0.544948	0.558344	0.500012	0.453763	1.10192
Herb_after_filtering_permutation	PubChem	SVM	LUNG	0.554913	0.0319744	0.47757	0.630342	0.583815	0.802179	0.00304681	0.277778	0.752475	0.444444	0.59375	0.444444	0.277778	0.34188	0.416185	0.115607	0.260116	0.515127
Herb_after_filtering	Ext	kNN	LIVER	0.514451	0.0296474	0.4374	0.590998	0.50289	0.409883	0.230062	0.448276	0.581395	0.52	0.510204	0.52	0.448276	0.481481	0.50289	0.225434	0.433526	0.514836	0.562617	0.55469	0.50289	1.103
Herb_after_filtering	Sub	SVM	LIVER	0.514451	0.0296474	0.4374	0.590998	0.50289	0.409883	0.230062	0.448276	0.581395	0.52	0.510204	0.52	0.448276	0.481481	0.50289	0.225434	0.433526	0.514836	0.549385	0.558699	0.50289	1.11098
Herb_before_filtering_permutation	Ext	kNN	LIVER	0.507772	0.0284034	0.435007	0.580295	0.57513	0.974881	0.0239986	0.468468	0.560976	0.590909	0.438095	0.590909	0.468468	0.522613	0.57513	0.26943	0.455959	0.514722
Herb_before_filtering_permutation	MACCS	RF	HEART	0.740933	0.0189101	0.673113	0.801191	0.740933	0.537939	2.99526e-11	0.02	0.993007	0.5	0.743455	0.5	0.02	0.0384615	0.259067	0.00518135	0.0103627	0.506503
Herb_after_filtering_permutation	ADME	RF	KIDNEY	0.716763	0.0148751	0.643394	0.78254	0.728324	0.669221	1.10166e-08	0.0425532	0.968254	0.333333	0.730539	0.333333	0.0425532	0.0754717	0.271676	0.0115607	0.0346821	0.505404
Compound_permutation	ADME_all	SVM	HEART	0.564719	0.00460326	0.546079	0.583222	0.629258	1	1.55697e-19	0.260155	0.74416	0.374652	0.630613	0.374652	0.260155	0.307078	0.370742	0.0964503	0.25744	0.502157
Compound_permutation	Ext	SVM	SPLEEN	0.527788	0.0292854	0.50906	0.546457	0.552528	0.995893	5.16553e-09	0.387019	0.641791	0.466667	0.563854	0.466667	0.387019	0.423127	0.447472	0.17318	0.371101	0.514405
Herb_before_filtering	Sub	kNN	LARGE.INTESTINE	0.84456	0.0439234	0.785595	0.892601	0.84456	0.548524	8.24e-07	0.0333333	0.993865	0.5	0.848168	0.5	0.0333333	0.0625	0.15544	0.00518135	0.0103627	0.513599	0.586605	0.216861	0.15544	1.39514
Compound_permutation	Ext	kNN	KIDNEY	0.592686	0.0297342	0.574182	0.610994	0.629975	0.999977	3.27601e-49	0.208333	0.818441	0.402622	0.637694	0.402622	0.208333	0.274585	0.370025	0.0770886	0.191466	0.513387
Herb_after_filtering_permutation	MACCS	SVM	SPLEEN	0.554913	0.0274513	0.47757	0.630342	0.612717	0.948498	0.17146	0.328358	0.698113	0.407407	0.621849	0.407407	0.328358	0.363636	0.387283	0.127168	0.312139	0.513236
Herb_before_filtering_permutation	Ext	SVM	LARGE.INTESTINE	0.725389	0.023298	0.656676	0.787035	0.854922	0.999999	0.271818	0.214286	0.812121	0.162162	0.858974	0.162162	0.214286	0.184615	0.145078	0.0310881	0.19171	0.513203
Herb_after_filtering_permutation	Sub	kNN	HEART	0.722543	0.0357641	0.649487	0.787803	0.722543	0.538793	5.41723e-10	0.0416667	0.984	0.5	0.727811	0.5	0.0416667	0.0769231	0.277457	0.0115607	0.0231214	0.512833
Herb_before_filtering_permutation	Ext	SVM	KIDNEY	0.564767	0.0221954	0.491691	0.635822	0.725389	0.999999	0.0381658	0.396226	0.628571	0.287671	0.733333	0.287671	0.396226	0.333333	0.274611	0.108808	0.378238	0.512399
Compound	ADME	SVM	LUNG	0.558065	0.053244	0.539405	0.576602	0.546237	0.10819	3.92e-136	0.168246	0.88189	0.541985	0.560701	0.541985	0.168246	0.256781	0.453763	0.0763441	0.14086	0.525068	0.539757	0.499704	0.453763	1.10124
Herb_before_filtering_permutation	Ext	SVM	STOMACH	0.528497	0.0236811	0.455514	0.600592	0.606218	0.988279	0.674987	0.434211	0.589744	0.407407	0.616071	0.407407	0.434211	0.420382	0.393782	0.170984	0.419689	0.511977
Herb_after_filtering	PubChem	kNN	KIDNEY	0.676301	0.0304243	0.601104	0.745334	0.687861	0.66224	9.13e-09	0.0740741	0.94958	0.4	0.693252	0.4	0.0740741	0.125	0.312139	0.0231214	0.0578035	0.511827	0.513694	0.328646	0.312139	1.05289
Herb_after_filtering	ADME	DT	LARGE.INTESTINE	0.855491	0	0.794109	0.904247	0.855491	0.553083	1.59e-06	0	1	NA	0.855491	NA	0	NA	0.144509	0	0	0.5	0.5	0.144509	0.144509	1
Herb_after_filtering	ADME_all	DT	LARGE.INTESTINE	0.855491	0	0.794109	0.904247	0.855491	0.553083	1.59e-06	0	1	NA	0.855491	NA	0	NA	0.144509	0	0	0.5	0.5	0.144509	0.144509	1
Herb_after_filtering	ADME_Ext	DT	LARGE.INTESTINE	0.855491	0	0.794109	0.904247	0.855491	0.553083	1.59e-06	0	1	NA	0.855491	NA	0	NA	0.144509	0	0	0.5	0.5	0.144509	0.144509	1
Compound_permutation	MACCS	kNN	SPLEEN	0.530298	0.0242449	0.511572	0.548959	0.552528	0.991281	9.04684e-22	0.335737	0.687865	0.465556	0.561143	0.465556	0.335737	0.39013	0.447472	0.150233	0.322696	0.511801
Herb_before_filtering_permutation	PubChem	kNN	LARGE.INTESTINE	0.849741	0.0374893	0.791383	0.897002	0.854922	0.628675	8.32356e-06	0.0357143	0.987879	0.333333	0.857895	0.333333	0.0357143	0.0645161	0.145078	0.00518135	0.015544	0.511797
Herb_before_filtering_permutation	PubChem	SVM	HEART	0.709845	0.0296283	0.640333	0.772783	0.740933	0.856894	1.03461e-05	0.1	0.923077	0.3125	0.745763	0.3125	0.1	0.151515	0.259067	0.0259067	0.0829016	0.511538
Herb_after_filtering_permutation	MACCS	kNN	KIDNEY	0.676301	0.0261359	0.601104	0.745334	0.728324	0.945752	0.00211561	0.148936	0.873016	0.304348	0.733333	0.304348	0.148936	0.2	0.271676	0.0404624	0.132948	0.510976
Compound	ADME	SVM	HEART	0.629258	0	0.611025	0.647219	0.629258	0.508493	1.99e-226	0	1	NA	0.629258	NA	0	NA	0.370742	0	0	0.5	0.542497	0.408062	0.370742	1.10066
Herb_after_filtering	ADME	SVM	LIVER	0.531792	0.0662358	0.454557	0.607919	0.50289	0.246984	3.06e-06	0.287356	0.77907	0.568182	0.51938	0.568182	0.287356	0.381679	0.50289	0.144509	0.254335	0.533213	0.580794	0.562925	0.50289	1.11938
Herb_before_filtering	ADME	DT	LIVER	0.533679	0.0662294	0.460659	0.605648	0.523316	0.414876	0.916051	0.544554	0.521739	0.555556	0.510638	0.555556	0.544554	0.55	0.523316	0.284974	0.512953	0.533147	0.52782	0.537036	0.523316	1.02622
Compound_permutation	ADME_Ext	RF	KIDNEY	0.626748	0.00703644	0.608493	0.644737	0.629975	0.645811	9.24541e-198	0.0261628	0.979511	0.428571	0.631328	0.428571	0.0261628	0.0493151	0.370025	0.00968089	0.0225887	0.502837
Herb_before_filtering	Sub	RF	LUNG	0.61658	0.0399301	0.544027	0.685493	0.626943	0.647059	3.05e-09	0.125	0.909091	0.45	0.635838	0.45	0.125	0.195652	0.373057	0.0466321	0.103627	0.517045	0.52663	0.40227	0.373057	1.07831
Compound_permutation	Ext	SVM	LIVER	0.547312	0.0228411	0.528621	0.565903	0.58172	0.999889	4.12104e-29	0.733826	0.287918	0.589021	0.4375	0.589021	0.733826	0.653498	0.58172	0.426882	0.724731	0.510872
Herb_before_filtering_permutation	MACCS	SVM	LARGE.INTESTINE	0.772021	0.0230097	0.706291	0.829196	0.854922	0.999249	0.651077	0.142857	0.878788	0.166667	0.857988	0.166667	0.142857	0.153846	0.145078	0.0207254	0.124352	0.510823
Herb_after_filtering	ADME	RF	LUNG	0.589595	0.0255454	0.512392	0.663675	0.612717	0.759643	2.06e-06	0.164179	0.858491	0.423077	0.619048	0.423077	0.164179	0.236559	0.387283	0.0635838	0.150289	0.511335	0.610251	0.445445	0.387283	1.15018
Herb_after_filtering	ADME_all	RF	SPLEEN	0.653179	0.0396003	0.577204	0.723804	0.647399	0.471408	1.24e-12	0.0491803	0.982143	0.6	0.654762	0.6	0.0491803	0.0909091	0.352601	0.017341	0.0289017	0.515662	0.721604	0.541607	0.352601	1.53603
Herb_before_filtering	Sub	kNN	HEART	0.709845	0.0264817	0.640333	0.772783	0.720207	0.659322	1.82e-09	0.0555556	0.964029	0.375	0.724324	0.375	0.0555556	0.0967742	0.279793	0.015544	0.0414508	0.509792	0.564482	0.34498	0.279793	1.23298
Herb_before_filtering	PubChem	SVM	LUNG	0.632124	0.0242114	0.559883	0.700238	0.626943	0.472851	7.02e-16	0.0277778	0.991736	0.666667	0.631579	0.666667	0.0277778	0.0533333	0.373057	0.0103627	0.015544	0.509757	0.549989	0.452451	0.373057	1.21282
Herb_before_filtering_permutation	PubChem	kNN	LIVER	0.512953	0.0190332	0.440123	0.58538	0.57513	0.965137	0.353263	0.531532	0.487805	0.584158	0.434783	0.584158	0.531532	0.556604	0.57513	0.305699	0.523316	0.509668
Herb_before_filtering_permutation	PubChem	RF	LUNG	0.621762	0.0259938	0.549304	0.690417	0.621762	0.531956	6.8542e-14	0.0547945	0.966667	0.5	0.627027	0.5	0.0547945	0.0987654	0.378238	0.0207254	0.0414508	0.510731
Herb_before_filtering_permutation	ADME	kNN	SPLEEN	0.647668	0.0566417	0.575814	0.714908	0.668394	0.755663	2.25135e-06	0.15625	0.891473	0.416667	0.680473	0.416667	0.15625	0.227273	0.331606	0.0518135	0.124352	0.523861
Herb_after_filtering	Sub	DT	LIVER	0.508671	0.0189472	0.431701	0.585338	0.50289	0.46977	0.00923673	0.367816	0.651163	0.516129	0.504505	0.516129	0.367816	0.42953	0.50289	0.184971	0.358382	0.509489	0.509489	0.510561	0.50289	1.01525
Herb_after_filtering_permutation	ADME	kNN	SPLEEN	0.606936	0.0520548	0.52994	0.680202	0.612717	0.594663	4.84106e-08	0.149254	0.896226	0.47619	0.625	0.47619	0.149254	0.227273	0.387283	0.0578035	0.121387	0.52274
Compound_permutation	Ext	RF	SPLEEN	0.551094	0.0224687	0.53241	0.56967	0.552528	0.568285	7.13633e-154	0.123397	0.897469	0.49359	0.558337	0.49359	0.123397	0.197436	0.447472	0.0552169	0.111868	0.510433
Herb_before_filtering_permutation	Sub	SVM	KIDNEY	0.73057	0.0271423	0.662145	0.791765	0.725389	0.472686	1.52247e-12	0.0188679	1	1	0.729167	1	0.0188679	0.037037	0.274611	0.00518135	0.00518135	0.509434
Herb_after_filtering	Ext	SVM	STOMACH	0.601156	0.0222786	0.52408	0.674703	0.595376	0.471101	1.93e-15	0.0285714	0.990291	0.666667	0.6	0.666667	0.0285714	0.0547945	0.404624	0.0115607	0.017341	0.509431	0.604646	0.489217	0.404624	1.20907
Compound	ADME	DT	LIVER	0.578495	0.073396	0.559918	0.596906	0.58172	0.642634	4.56e-56	0.804683	0.263925	0.603233	0.4928	0.603233	0.804683	0.689546	0.58172	0.4681	0.775986	0.534304	0.556276	0.63326	0.58172	1.0886
Herb_before_filtering_permutation	PubChem	kNN	LUNG	0.569948	0.0199449	0.49689	0.640824	0.621762	0.939562	0.00843005	0.260274	0.758333	0.395833	0.627586	0.395833	0.260274	0.31405	0.378238	0.0984456	0.248705	0.509304
Herb_before_filtering_permutation	PubChem	kNN	STOMACH	0.569948	0.0201847	0.49689	0.640824	0.606218	0.865194	0.000189977	0.223684	0.794872	0.414634	0.611842	0.414634	0.223684	0.290598	0.393782	0.0880829	0.212435	0.509278
Herb_before_filtering_permutation	ADME_all	RF	KIDNEY	0.720207	0.00648236	0.651218	0.782295	0.725389	0.599955	2.59215e-11	0.0188679	0.985714	0.333333	0.726316	0.333333	0.0188679	0.0357143	0.274611	0.00518135	0.015544	0.502291
Compound_permutation	ADME_Ext	kNN	STOMACH	0.513446	0.0149716	0.494711	0.532152	0.535676	0.991135	0.000222592	0.423166	0.5917	0.47323	0.541999	0.47323	0.423166	0.4468	0.464324	0.196486	0.415203	0.507433
Herb_before_filtering_permutation	PubChem	RF	STOMACH	0.611399	0.0213643	0.538758	0.680562	0.606218	0.472722	9.2651e-17	0.0263158	0.991453	0.666667	0.610526	0.666667	0.0263158	0.0506329	0.393782	0.0103627	0.015544	0.508884
Compound	ADME	DT	LUNG	0.553763	0.0728641	0.53509	0.572324	0.546237	0.217897	9.06e-35	0.336493	0.734252	0.512635	0.57121	0.512635	0.336493	0.406295	0.453763	0.152688	0.297849	0.535372	0.537545	0.491056	0.453763	1.08219
Herb_before_filtering	MACCS	kNN	STOMACH	0.590674	0.0186651	0.517761	0.660756	0.668394	0.990269	0.115228	0.265625	0.751938	0.346939	0.673611	0.346939	0.265625	0.300885	0.331606	0.0880829	0.253886	0.508781	0.54415	0.356168	0.331606	1.07407
Compound_permutation	ADME_all	kNN	HEART	0.578702	0.00341574	0.560123	0.597116	0.629258	1	3.88061e-43	0.203095	0.8	0.374332	0.630162	0.374332	0.203095	0.263323	0.370742	0.0752958	0.201147	0.501547
Compound_permutation	ADME_all	DT	HEART	0.623521	0.00297224	0.605238	0.641544	0.629258	0.741453	1.71336e-192	0.0280464	0.974359	0.391892	0.629834	0.391892	0.0280464	0.0523466	0.370742	0.010398	0.0265328	0.501203
Herb_before_filtering_permutation	Ext	kNN	LARGE.INTESTINE	0.84456	0.0272177	0.785595	0.892601	0.854922	0.701487	2.67852e-05	0.0357143	0.981818	0.25	0.857143	0.25	0.0357143	0.0625	0.145078	0.00518135	0.0207254	0.508766
Compound_permutation	ADME_Ext	kNN	HEART	0.573324	0.00185499	0.55472	0.591774	0.629258	1	2.95267e-34	0.220503	0.781197	0.372549	0.629766	0.372549	0.220503	0.277035	0.370742	0.0817497	0.219433	0.50085
Herb_after_filtering_permutation	PubChem	SVM	LIVER	0.508671	0.0168483	0.431701	0.585338	0.508671	0.530466	1	0.494118	0.522727	0.5	0.516854	0.5	0.494118	0.497041	0.491329	0.242775	0.485549	0.508422
Compound	Ext	DT	LIVER	0.596057	0.104974	0.577578	0.614335	0.58172	0.0645774	6.61e-72	0.838571	0.258783	0.611411	0.535461	0.611411	0.838571	0.707197	0.58172	0.487814	0.797849	0.548677	0.569214	0.628929	0.58172	1.08115
Compound	Sub	DT	HEART	0.629258	0.0448927	0.611025	0.647219	0.629258	0.508493	3.4e-152	0.0909091	0.946439	0.5	0.638601	0.5	0.0909091	0.153846	0.370742	0.0337038	0.0674077	0.518674	0.518991	0.398843	0.370742	1.0758
Herb_after_filtering	ADME	DT	KIDNEY	0.687861	0	0.613125	0.756027	0.687861	0.536742	5.5e-13	0	1	NA	0.687861	NA	0	NA	0.312139	0	0	0.5	0.5	0.312139	0.312139	1
Herb_after_filtering	ADME_all	DT	KIDNEY	0.687861	0	0.613125	0.756027	0.687861	0.536742	5.5e-13	0	1	NA	0.687861	NA	0	NA	0.312139	0	0	0.5	0.5	0.312139	0.312139	1
Herb_after_filtering	ADME_Ext	DT	KIDNEY	0.687861	0	0.613125	0.756027	0.687861	0.536742	5.5e-13	0	1	NA	0.687861	NA	0	NA	0.312139	0	0	0.5	0.5	0.312139	0.312139	1
Herb_after_filtering	Ext	DT	SPLEEN	0.595376	0.0184795	0.518231	0.669194	0.647399	0.933575	0.00280744	0.213115	0.803571	0.371429	0.652174	0.371429	0.213115	0.270833	0.352601	0.0751445	0.202312	0.508343	0.509221	0.360689	0.352601	1.02294
Herb_after_filtering	PubChem	RF	SPLEEN	0.653179	0.0211241	0.577204	0.723804	0.647399	0.471408	2.6e-14	0.0163934	1	1	0.651163	1	0.0163934	0.0322581	0.352601	0.00578035	0.00578035	0.508197	0.657641	0.503601	0.352601	1.42825
Compound_permutation	Sub	kNN	KIDNEY	0.605952	0.0188577	0.587534	0.624147	0.629975	0.995826	9.21341e-97	0.131783	0.884462	0.40118	0.634286	0.40118	0.131783	0.198395	0.370025	0.048763	0.121549	0.508123
Compound_permutation	Ext	RF	STOMACH	0.532449	0.016831	0.513726	0.551103	0.535676	0.640979	6.21821e-124	0.166023	0.850067	0.489749	0.540426	0.489749	0.166023	0.247982	0.464324	0.0770886	0.157404	0.508045
Compound	ADME	SVM	LIVER	0.580645	-0.00130857	0.562079	0.599042	0.58172	0.553834	8.4e-251	0.996303	0.00257069	0.581446	0.333333	0.581446	0.996303	0.734332	0.58172	0.57957	0.996774	0.499437	0.551179	0.624733	0.58172	1.07394
Herb_after_filtering	ADME	kNN	LARGE.INTESTINE	0.855491	0	0.794109	0.904247	0.855491	0.553083	1.59e-06	0	1	NA	0.855491	NA	0	NA	0.144509	0	0	0.5	0.659459	0.202393	0.144509	1.40056
Compound_permutation	Sub	kNN	STOMACH	0.517748	0.0154212	0.499014	0.536445	0.535676	0.972338	4.45177e-16	0.365251	0.649933	0.4749	0.54155	0.4749	0.365251	0.41292	0.464324	0.169595	0.357117	0.507592
Compound_permutation	MACCS	kNN	HEART	0.593761	0.0170551	0.575264	0.612061	0.629258	0.999947	3.32906e-65	0.174081	0.841026	0.392157	0.633476	0.392157	0.174081	0.241125	0.370742	0.0645393	0.164575	0.507553
Herb_before_filtering	PubChem	kNN	LARGE.INTESTINE	0.834197	0.023094	0.774074	0.883741	0.84456	0.696266	9.9e-06	0.0333333	0.981595	0.25	0.846561	0.25	0.0333333	0.0588235	0.15544	0.00518135	0.0207254	0.507464	0.618712	0.234005	0.15544	1.50543
Herb_after_filtering_permutation	PubChem	RF	SPLEEN	0.618497	0.0182287	0.541692	0.691168	0.612717	0.47124	1.23466e-15	0.0149254	1	1	0.616279	1	0.0149254	0.0294118	0.387283	0.00578035	0.00578035	0.507463
Herb_after_filtering	Sub	RF	STOMACH	0.601156	0.0169645	0.52408	0.674703	0.595376	0.471101	2.7e-16	0.0142857	1	1	0.598837	1	0.0142857	0.028169	0.404624	0.00578035	0.00578035	0.507143	0.524827	0.465608	0.404624	1.15072
Herb_after_filtering	MACCS	SVM	STOMACH	0.601156	0.0169645	0.52408	0.674703	0.595376	0.471101	2.7e-16	0.0142857	1	1	0.598837	1	0.0142857	0.028169	0.404624	0.00578035	0.00578035	0.507143	0.548474	0.480625	0.404624	1.18783
Herb_before_filtering_permutation	ADME	DT	LIVER	0.57513	0.0650992	0.502096	0.645819	0.57513	0.530454	2.04875e-06	0.828829	0.231707	0.593548	0.5	0.593548	0.828829	0.691729	0.57513	0.476684	0.803109	0.530268
Compound	ADME_all	DT	LIVER	0.595341	0.10222	0.576856	0.613624	0.58172	0.0748727	4e-74	0.841035	0.253642	0.610465	0.534296	0.610465	0.841035	0.707437	0.58172	0.489247	0.801434	0.547338	0.562619	0.623807	0.58172	1.07235
Herb_before_filtering_permutation	Ext	RF	HEART	0.740933	0.0189101	0.673113	0.801191	0.740933	0.537939	2.99526e-11	0.02	0.993007	0.5	0.743455	0.5	0.02	0.0384615	0.259067	0.00518135	0.0103627	0.506503
Compound	Sub	SVM	KIDNEY	0.630333	0.00172336	0.61211	0.648283	0.629975	0.492855	6.58e-225	0.00193798	0.999431	0.666667	0.630294	0.666667	0.00193798	0.00386473	0.370025	0.000717103	0.00107565	0.500684	0.518662	0.395776	0.370025	1.06959
Herb_before_filtering	ADME	kNN	LUNG	0.585492	0.0322176	0.512531	0.655785	0.626943	0.896493	0.0011857	0.236111	0.793388	0.404762	0.635762	0.404762	0.236111	0.298246	0.373057	0.0880829	0.217617	0.51475	0.531221	0.414448	0.373057	1.11095
Herb_before_filtering_permutation	ADME_all	SVM	LUNG	0.53886	0.027405	0.465813	0.610696	0.621762	0.992347	0.832107	0.410959	0.616667	0.394737	0.632479	0.394737	0.410959	0.402685	0.378238	0.15544	0.393782	0.513813
Herb_before_filtering	ADME_Ext	SVM	LUNG	0.632124	0.0309738	0.559883	0.700238	0.626943	0.472851	4.77e-15	0.0416667	0.983471	0.6	0.632979	0.6	0.0416667	0.0779221	0.373057	0.015544	0.0259067	0.512569	0.5361	0.407712	0.373057	1.09289
Herb_before_filtering_permutation	ADME_Ext	SVM	LUNG	0.549223	0.023268	0.476141	0.620769	0.621762	0.983591	0.520051	0.356164	0.666667	0.393939	0.629921	0.393939	0.356164	0.374101	0.378238	0.134715	0.341969	0.511416
Herb_before_filtering	ADME_Ext	RF	LUNG	0.621762	0.0239695	0.549304	0.690417	0.626943	0.590628	2.18e-12	0.0694444	0.950413	0.454545	0.631868	0.454545	0.0694444	0.120482	0.373057	0.0259067	0.0569948	0.509929	0.597107	0.476987	0.373057	1.27859
Herb_before_filtering	Ext	RF	HEART	0.720207	0.0160498	0.651218	0.782295	0.720207	0.536595	3.91e-12	0.0185185	0.992806	0.5	0.722513	0.5	0.0185185	0.0357143	0.279793	0.00518135	0.0103627	0.505662	0.590528	0.369031	0.279793	1.31894
Herb_after_filtering_permutation	ADME_all	SVM	LUNG	0.526012	0.0207097	0.448828	0.602289	0.583815	0.946725	0.912067	0.416667	0.60396	0.428571	0.592233	0.428571	0.416667	0.422535	0.416185	0.17341	0.404624	0.510314
Compound_permutation	PubChem	SVM	SPLEEN	0.546791	0.0135848	0.528096	0.565388	0.552528	0.73524	1.65636e-150	0.120994	0.891629	0.474843	0.55605	0.474843	0.120994	0.192848	0.447472	0.0541413	0.114019	0.506311
Herb_before_filtering_permutation	Ext	kNN	LUNG	0.595855	0.0137579	0.522998	0.66572	0.621762	0.793406	1.02801e-07	0.136986	0.875	0.4	0.625	0.4	0.136986	0.204082	0.378238	0.0518135	0.129534	0.505993
Herb_after_filtering	ADME_all	SVM	SPLEEN	0.653179	0.0304502	0.577204	0.723804	0.647399	0.471408	1.86e-13	0.0327869	0.991071	0.666667	0.652941	0.666667	0.0327869	0.0625	0.352601	0.0115607	0.017341	0.511929	0.674107	0.482438	0.352601	1.36823
Herb_before_filtering_permutation	ADME_Ext	RF	KIDNEY	0.720207	0.00648236	0.651218	0.782295	0.725389	0.599955	2.59215e-11	0.0188679	0.985714	0.333333	0.726316	0.333333	0.0188679	0.0357143	0.274611	0.00518135	0.015544	0.502291
Herb_after_filtering_permutation	Sub	SVM	STOMACH	0.618497	0.0141599	0.541692	0.691168	0.618497	0.533622	5.97717e-14	0.030303	0.981308	0.5	0.621302	0.5	0.030303	0.0571429	0.381503	0.0115607	0.0231214	0.505806
Herb_after_filtering_permutation	ADME_all	kNN	SPLEEN	0.589595	0.0194779	0.512392	0.663675	0.612717	0.759643	6.21277e-07	0.149254	0.867925	0.416667	0.61745	0.416667	0.149254	0.21978	0.387283	0.0578035	0.138728	0.508589
Compound_permutation	Ext	RF	HEART	0.624597	0.0109195	0.606323	0.642608	0.629258	0.702101	9.12052e-185	0.0396518	0.969231	0.431579	0.631403	0.431579	0.0396518	0.0726306	0.370742	0.0147006	0.0340624	0.504441
Herb_after_filtering_permutation	PubChem	SVM	KIDNEY	0.687861	0.0139329	0.613125	0.756027	0.728324	0.898761	7.9335e-05	0.106383	0.904762	0.294118	0.730769	0.294118	0.106383	0.15625	0.271676	0.0289017	0.0982659	0.505572
Herb_after_filtering_permutation	ADME_Ext	RF	STOMACH	0.612717	0.0166285	0.535811	0.68569	0.618497	0.595035	7.83743e-12	0.0606061	0.953271	0.444444	0.621951	0.444444	0.0606061	0.106667	0.381503	0.0231214	0.0520231	0.506939
Herb_before_filtering_permutation	ADME_all	kNN	STOMACH	0.57513	0.0146931	0.502096	0.645819	0.606218	0.830982	5.96313e-06	0.184211	0.82906	0.411765	0.610063	0.411765	0.184211	0.254545	0.393782	0.0725389	0.176166	0.506635
Herb_before_filtering_permutation	ADME_Ext	kNN	STOMACH	0.57513	0.0146931	0.502096	0.645819	0.606218	0.830982	5.96313e-06	0.184211	0.82906	0.411765	0.610063	0.411765	0.184211	0.254545	0.393782	0.0725389	0.176166	0.506635
Herb_after_filtering	Sub	kNN	KIDNEY	0.653179	0.0125571	0.577204	0.723804	0.687861	0.856647	6.23e-06	0.111111	0.89916	0.333333	0.690323	0.333333	0.111111	0.166667	0.312139	0.0346821	0.104046	0.505135	0.478369	0.311902	0.312139	0.99924
Herb_before_filtering_permutation	MACCS	RF	LIVER	0.507772	0.0459961	0.435007	0.580295	0.57513	0.974881	0.000486054	0.414414	0.634146	0.605263	0.444444	0.605263	0.414414	0.491979	0.57513	0.238342	0.393782	0.52428
Herb_before_filtering	PubChem	kNN	STOMACH	0.595855	0.0103865	0.522998	0.66572	0.668394	0.985682	0.0314504	0.234375	0.775194	0.340909	0.671141	0.340909	0.234375	0.277778	0.331606	0.0777202	0.227979	0.504784	0.530342	0.369585	0.331606	1.11453
Compound	ADME_Ext	DT	LIVER	0.590681	0.0879707	0.572169	0.609002	0.58172	0.17356	3.27e-81	0.847197	0.233933	0.605994	0.523992	0.605994	0.847197	0.706578	0.58172	0.492832	0.813262	0.540565	0.557806	0.620498	0.58172	1.06666
Herb_after_filtering	ADME	DT	HEART	0.797688	0	0.730034	0.854852	0.797688	0.545079	9.08e-09	0	1	NA	0.797688	NA	0	NA	0.202312	0	0	0.5	0.5	0.202312	0.202312	1
Herb_after_filtering	ADME_all	DT	HEART	0.797688	0	0.730034	0.854852	0.797688	0.545079	9.08e-09	0	1	NA	0.797688	NA	0	NA	0.202312	0	0	0.5	0.5	0.202312	0.202312	1
Herb_after_filtering	ADME_Ext	DT	HEART	0.797688	0	0.730034	0.854852	0.797688	0.545079	9.08e-09	0	1	NA	0.797688	NA	0	NA	0.202312	0	0	0.5	0.5	0.202312	0.202312	1
Compound_permutation	Sub	SVM	LIVER	0.582796	0.0110197	0.564241	0.601177	0.58172	0.462193	4.03402e-230	0.982132	0.0274207	0.584097	0.52459	0.584097	0.982132	0.732537	0.58172	0.571326	0.978136	0.504776
Herb_after_filtering_permutation	MACCS	DT	LIVER	0.50289	0.00945406	0.426011	0.579669	0.508671	0.590345	0.0404795	0.611765	0.397727	0.495238	0.514706	0.495238	0.611765	0.547368	0.491329	0.300578	0.606936	0.504746
Herb_before_filtering	PubChem	kNN	HEART	0.694301	0.0121454	0.624078	0.758441	0.720207	0.811814	1.91e-07	0.0740741	0.935252	0.307692	0.722222	0.307692	0.0740741	0.119403	0.279793	0.0207254	0.0673575	0.504663	0.627698	0.357573	0.279793	1.27799
Herb_before_filtering	Ext	RF	STOMACH	0.621762	0.0103954	0.549304	0.690417	0.668394	0.925639	6.91e-05	0.15625	0.852713	0.344828	0.670732	0.344828	0.15625	0.215054	0.331606	0.0518135	0.150259	0.504482	0.507267	0.329683	0.331606	0.994201
Compound_permutation	ADME_Ext	RF	HEART	0.623162	0.00762553	0.604877	0.641189	0.629258	0.753942	2.69552e-183	0.0386847	0.967521	0.412371	0.630758	0.412371	0.0386847	0.0707339	0.370742	0.0143421	0.0347795	0.503103
Herb_before_filtering	Ext	kNN	LARGE.INTESTINE	0.829016	0.013323	0.76834	0.879283	0.84456	0.760254	2.94e-05	0.0333333	0.97546	0.2	0.845745	0.2	0.0333333	0.0571429	0.15544	0.00518135	0.0259067	0.504397	0.652454	0.225271	0.15544	1.44924
Herb_before_filtering	Ext	SVM	STOMACH	0.658031	0.0104102	0.586478	0.724644	0.668394	0.651521	1.29e-11	0.046875	0.96124	0.375	0.67027	0.375	0.046875	0.0833333	0.331606	0.015544	0.0414508	0.504058	0.558018	0.363592	0.331606	1.09646
Herb_after_filtering	ADME_all	SVM	KIDNEY	0.687861	0	0.613125	0.756027	0.687861	0.536742	5.5e-13	0	1	NA	0.687861	NA	0	NA	0.312139	0	0	0.5	0.549564	0.369649	0.312139	1.18425
Herb_after_filtering	ADME_Ext	SVM	KIDNEY	0.687861	0	0.613125	0.756027	0.687861	0.536742	5.5e-13	0	1	NA	0.687861	NA	0	NA	0.312139	0	0	0.5	0.603097	0.417255	0.312139	1.33676
Compound_permutation	PubChem	kNN	LARGE.INTESTINE	0.789172	0.0114865	0.773555	0.80418	0.795626	0.807813	9.98002e-105	0.0210526	0.98648	0.285714	0.796869	0.285714	0.0210526	0.0392157	0.204374	0.00430262	0.0150592	0.503767
Compound_permutation	MACCS	SVM	STOMACH	0.535317	0.00791899	0.516599	0.553961	0.535676	0.522887	3.61648e-218	0.0610039	0.946452	0.496855	0.537643	0.496855	0.0610039	0.108666	0.464324	0.0283256	0.0570097	0.503728
Herb_after_filtering	ADME	SVM	LARGE.INTESTINE	0.855491	0	0.794109	0.904247	0.855491	0.553083	1.59e-06	0	1	NA	0.855491	NA	0	NA	0.144509	0	0	0.5	0.523378	0.170223	0.144509	1.17794
Herb_before_filtering_permutation	MACCS	kNN	LUNG	0.595855	0.00764667	0.522998	0.66572	0.621762	0.793406	2.88696e-08	0.123288	0.883333	0.391304	0.623529	0.391304	0.123288	0.1875	0.378238	0.0466321	0.119171	0.503311
Herb_after_filtering	Ext	SVM	SPLEEN	0.641618	0.00758697	0.565323	0.712969	0.647399	0.597146	2.85e-12	0.0327869	0.973214	0.4	0.64881	0.4	0.0327869	0.0606061	0.352601	0.0115607	0.0289017	0.503001	0.660348	0.475383	0.352601	1.34822
Herb_before_filtering_permutation	Sub	kNN	LIVER	0.492228	0.0053639	0.419705	0.564993	0.57513	0.991585	0.00638333	0.432432	0.573171	0.578313	0.427273	0.578313	0.432432	0.494845	0.57513	0.248705	0.430052	0.502802
Herb_before_filtering	ADME	DT	LARGE.INTESTINE	0.84456	0	0.785595	0.892601	0.84456	0.548524	1.19e-07	0	1	NA	0.84456	NA	0	NA	0.15544	0	0	0.5	0.5	0.15544	0.15544	1
Herb_before_filtering	ADME_all	DT	LARGE.INTESTINE	0.84456	0	0.785595	0.892601	0.84456	0.548524	1.19e-07	0	1	NA	0.84456	NA	0	NA	0.15544	0	0	0.5	0.5	0.15544	0.15544	1
Herb_before_filtering	ADME_all	kNN	LIVER	0.528497	0.059041	0.455514	0.600592	0.523316	0.471734	0.401678	0.50495	0.554348	0.554348	0.50495	0.554348	0.50495	0.528497	0.523316	0.264249	0.476684	0.529649	0.551227	0.545853	0.523316	1.04307
Compound_permutation	MACCS	DT	STOMACH	0.525636	0.0057684	0.506906	0.544313	0.535676	0.860375	1.22175e-105	0.182239	0.823293	0.472	0.537353	0.472	0.182239	0.262953	0.464324	0.0846181	0.179276	0.502766
Herb_after_filtering_permutation	ADME_Ext	RF	SPLEEN	0.618497	0.0182287	0.541692	0.691168	0.612717	0.47124	1.23466e-15	0.0149254	1	1	0.616279	1	0.0149254	0.0294118	0.387283	0.00578035	0.00578035	0.507463
Herb_after_filtering	Ext	SVM	LUNG	0.612717	0.00668438	0.535811	0.68569	0.612717	0.533409	5.33e-15	0.0149254	0.990566	0.5	0.614035	0.5	0.0149254	0.0289855	0.387283	0.00578035	0.0115607	0.502746	0.510842	0.415644	0.387283	1.07323
Herb_after_filtering	MACCS	SVM	LUNG	0.612717	0.00668438	0.535811	0.68569	0.612717	0.533409	5.33e-15	0.0149254	0.990566	0.5	0.614035	0.5	0.0149254	0.0289855	0.387283	0.00578035	0.0115607	0.502746	0.573782	0.430232	0.387283	1.1109
Herb_before_filtering	Ext	kNN	HEART	0.699482	0.0069198	0.629487	0.763231	0.720207	0.766428	1.64e-08	0.0555556	0.94964	0.3	0.721311	0.3	0.0555556	0.09375	0.279793	0.015544	0.0518135	0.502598	0.577138	0.313591	0.279793	1.1208
Herb_before_filtering	MACCS	DT	SPLEEN	0.668394	0.00595525	0.597176	0.734346	0.699482	0.846198	2.98e-07	0.0862069	0.918519	0.3125	0.700565	0.3125	0.0862069	0.135135	0.300518	0.0259067	0.0829016	0.502363	0.511622	0.308853	0.300518	1.02773
Herb_before_filtering_permutation	Sub	RF	LUNG	0.626943	0.0234715	0.55459	0.695332	0.621762	0.472823	4.23214e-16	0.0273973	0.991667	0.666667	0.626316	0.666667	0.0273973	0.0526316	0.378238	0.0103627	0.015544	0.509532
Compound_permutation	PubChem	kNN	LUNG	0.512545	0.00470264	0.493813	0.53125	0.546237	0.999833	1.21106e-06	0.391785	0.612861	0.456722	0.548122	0.456722	0.391785	0.421769	0.453763	0.177778	0.389247	0.502323
Herb_after_filtering_permutation	Ext	RF	STOMACH	0.606936	0.00541089	0.52994	0.680202	0.618497	0.654085	2.56275e-11	0.0606061	0.943925	0.4	0.619632	0.4	0.0606061	0.105263	0.381503	0.0231214	0.0578035	0.502266
Herb_before_filtering	MACCS	RF	HEART	0.715026	0.00580688	0.64577	0.777544	0.720207	0.599296	1.56e-11	0.0185185	0.985612	0.333333	0.721053	0.333333	0.0185185	0.0350877	0.279793	0.00518135	0.015544	0.502065	0.572142	0.345837	0.279793	1.23605
Herb_after_filtering_permutation	Sub	SVM	LUNG	0.583815	0.00463481	0.506563	0.658145	0.583815	0.532429	4.23214e-16	0.0138889	0.990099	0.5	0.584795	0.5	0.0138889	0.027027	0.416185	0.00578035	0.0115607	0.501994
Compound_permutation	ADME_all	SVM	LUNG	0.514337	0.00856311	0.495605	0.533038	0.546237	0.999661	1.74194e-06	0.394945	0.613517	0.459137	0.549677	0.459137	0.394945	0.424628	0.453763	0.179211	0.390323	0.504231
Compound_permutation	ADME	kNN	LUNG	0.512903	0.00765067	0.494172	0.531608	0.546237	0.999807	7.48127e-05	0.405213	0.602362	0.458445	0.549372	0.458445	0.405213	0.430189	0.453763	0.183871	0.401075	0.503788
Herb_before_filtering_permutation	ADME_all	kNN	SPLEEN	0.632124	0.0196036	0.559883	0.700238	0.668394	0.87376	6.48979e-06	0.140625	0.875969	0.36	0.672619	0.36	0.140625	0.202247	0.331606	0.0466321	0.129534	0.508297
Compound_permutation	ADME	RF	SPLEEN	0.52958	0.0138034	0.510854	0.548244	0.552528	0.992922	2.05495e-37	0.288462	0.724854	0.459184	0.557107	0.459184	0.288462	0.354331	0.447472	0.129079	0.281104	0.506658
Herb_before_filtering_permutation	ADME	RF	SPLEEN	0.658031	0.0104102	0.586478	0.724644	0.668394	0.651521	1.28754e-11	0.046875	0.96124	0.375	0.67027	0.375	0.046875	0.0833333	0.331606	0.015544	0.0414508	0.504058
Compound_permutation	MACCS	kNN	LARGE.INTESTINE	0.791323	0.00576135	0.775761	0.806272	0.795626	0.722403	3.45976e-112	0.0122807	0.991438	0.269231	0.796236	0.269231	0.0122807	0.0234899	0.204374	0.00250986	0.00932234	0.501859
Compound_permutation	ADME_all	RF	SPLEEN	0.554679	0.00631335	0.536005	0.573238	0.552528	0.4173	1.89889e-266	0.00961538	0.996106	0.666667	0.553952	0.666667	0.00961538	0.0189573	0.447472	0.00430262	0.00645393	0.502861
Herb_before_filtering	MACCS	SVM	KIDNEY	0.709845	0.00515464	0.640333	0.772783	0.715026	0.598659	9.42e-12	0.0181818	0.985507	0.333333	0.715789	0.333333	0.0181818	0.0344828	0.284974	0.00518135	0.015544	0.501845	0.513834	0.276424	0.284974	0.969998
Herb_after_filtering_permutation	Ext	RF	SPLEEN	0.612717	0.00668438	0.535811	0.68569	0.612717	0.533409	5.33104e-15	0.0149254	0.990566	0.5	0.614035	0.5	0.0149254	0.0289855	0.387283	0.00578035	0.0115607	0.502746
Compound_permutation	MACCS	SVM	HEART	0.627824	0.004593	0.609578	0.645801	0.629258	0.570657	4.27053e-211	0.0145068	0.989174	0.441176	0.630127	0.441176	0.0145068	0.0280899	0.370742	0.00537827	0.0121907	0.50184
Compound_permutation	Sub	SVM	KIDNEY	0.628899	0.00436592	0.610663	0.646865	0.629975	0.555247	5.80688e-213	0.0125969	0.990894	0.448276	0.630797	0.448276	0.0125969	0.0245052	0.370025	0.00466117	0.010398	0.501745
Compound_permutation	Ext	kNN	SPLEEN	0.520258	0.00354503	0.501525	0.538949	0.552528	0.999709	4.03407e-21	0.325321	0.678131	0.450111	0.553789	0.450111	0.325321	0.377674	0.447472	0.145572	0.323413	0.501726
Herb_before_filtering	Ext	SVM	LUNG	0.621762	0.00367725	0.549304	0.690417	0.626943	0.590628	1.12e-14	0.0277778	0.975207	0.4	0.62766	0.4	0.0277778	0.0519481	0.373057	0.0103627	0.0259067	0.501492	0.519915	0.390268	0.373057	1.04613
Compound_permutation	ADME_all	kNN	STOMACH	0.505558	0.00169083	0.486825	0.524278	0.535676	0.999325	0.0236959	0.434749	0.566934	0.465289	0.536415	0.465289	0.434749	0.449501	0.464324	0.201864	0.433847	0.500842
Compound_permutation	Ext	SVM	LARGE.INTESTINE	0.760488	0.00374747	0.744201	0.776226	0.795626	0.999997	9.11944e-54	0.0631579	0.939612	0.211765	0.796105	0.211765	0.0631579	0.0972973	0.204374	0.0129079	0.0609537	0.501385
Herb_before_filtering_permutation	ADME_Ext	RF	STOMACH	0.595855	0.00159172	0.522998	0.66572	0.606218	0.645311	1.84185e-13	0.0526316	0.948718	0.4	0.606557	0.4	0.0526316	0.0930233	0.393782	0.0207254	0.0518135	0.500675
Herb_after_filtering_permutation	Ext	DT	LIVER	0.50289	0.00228004	0.426011	0.579669	0.508671	0.590345	0.105772	0.4	0.602273	0.492754	0.509615	0.492754	0.4	0.441558	0.491329	0.196532	0.398844	0.501136
Herb_before_filtering_permutation	MACCS	SVM	HEART	0.626943	0.00229753	0.55459	0.695332	0.740933	0.999817	0.723674	0.24	0.762238	0.26087	0.741497	0.26087	0.24	0.25	0.259067	0.0621762	0.238342	0.501119
Herb_after_filtering	ADME	SVM	HEART	0.797688	0	0.730034	0.854852	0.797688	0.545079	9.08e-09	0	1	NA	0.797688	NA	0	NA	0.202312	0	0	0.5	0.508282	0.208834	0.202312	1.03224
Herb_after_filtering	ADME_all	SVM	HEART	0.797688	0	0.730034	0.854852	0.797688	0.545079	9.08e-09	0	1	NA	0.797688	NA	0	NA	0.202312	0	0	0.5	0.631263	0.315649	0.202312	1.56021
Herb_after_filtering	ADME_Ext	SVM	HEART	0.797688	0	0.730034	0.854852	0.797688	0.545079	9.08e-09	0	1	NA	0.797688	NA	0	NA	0.202312	0	0	0.5	0.657971	0.339596	0.202312	1.67857
Compound_permutation	Ext	SVM	KIDNEY	0.571531	0.00216103	0.552919	0.589993	0.629975	1	4.29953e-30	0.229651	0.772339	0.372057	0.630576	0.372057	0.229651	0.284002	0.370025	0.0849767	0.228397	0.500995
Compound_permutation	MACCS	RF	LUNG	0.546237	0.00204104	0.527543	0.564833	0.546237	0.507818	7.98567e-265	0.0110585	0.990814	0.5	0.546705	0.5	0.0110585	0.0216383	0.453763	0.00501792	0.0100358	0.500936
Compound_permutation	Sub	SVM	LUNG	0.541935	0.00160611	0.523233	0.56055	0.546237	0.682885	8.4495e-213	0.0552923	0.946194	0.460526	0.546626	0.460526	0.0552923	0.0987306	0.453763	0.0250896	0.0544803	0.500743
Herb_before_filtering_permutation	PubChem	SVM	KIDNEY	0.683938	0.0018652	0.61329	0.748831	0.725389	0.913305	1.34132e-05	0.0943396	0.907143	0.277778	0.725714	0.277778	0.0943396	0.140845	0.274611	0.0259067	0.0932642	0.500741
Herb_before_filtering	ADME	DT	KIDNEY	0.715026	0	0.64577	0.777544	0.715026	0.536284	3.3e-13	0	1	NA	0.715026	NA	0	NA	0.284974	0	0	0.5	0.5	0.284974	0.284974	1
Herb_before_filtering	ADME_all	DT	KIDNEY	0.715026	0	0.64577	0.777544	0.715026	0.536284	3.3e-13	0	1	NA	0.715026	NA	0	NA	0.284974	0	0	0.5	0.5	0.284974	0.284974	1
Herb_before_filtering	ADME_Ext	DT	KIDNEY	0.715026	0	0.64577	0.777544	0.715026	0.536284	3.3e-13	0	1	NA	0.715026	NA	0	NA	0.284974	0	0	0.5	0.5	0.284974	0.284974	1
Compound_permutation	Sub	DT	STOMACH	0.52958	0.00156076	0.510854	0.548244	0.535676	0.746871	7.62275e-177	0.0965251	0.904953	0.468165	0.536082	0.468165	0.0965251	0.160051	0.464324	0.0448189	0.0957332	0.500739
Compound	Sub	DT	LIVER	0.597133	0.0685465	0.57866	0.615402	0.58172	0.0512358	7.52e-167	0.938386	0.122536	0.597958	0.588477	0.597958	0.938386	0.730456	0.58172	0.545878	0.912903	0.530461	0.550563	0.618288	0.58172	1.06286
Herb_before_filtering	ADME_Ext	DT	LARGE.INTESTINE	0.84456	0	0.785595	0.892601	0.84456	0.548524	1.19e-07	0	1	NA	0.84456	NA	0	NA	0.15544	0	0	0.5	0.5	0.15544	0.15544	1
Compound_permutation	Sub	kNN	SPLEEN	0.519183	0.00138896	0.500449	0.537876	0.552528	0.99981	5.78411e-21	0.324519	0.676833	0.448505	0.553022	0.448505	0.324519	0.376569	0.447472	0.145213	0.323772	0.500676
Compound_permutation	Sub	SVM	HEART	0.629258	0.00149784	0.611025	0.647219	0.629258	0.508493	7.88368e-224	0.00290135	0.998291	0.5	0.629536	0.5	0.00290135	0.00576923	0.370742	0.00107565	0.00215131	0.500596
Compound_permutation	PubChem	RF	LUNG	0.546595	0.0010088	0.527903	0.565189	0.546237	0.492649	9.15504e-276	0.00157978	0.999344	0.666667	0.546466	0.666667	0.00157978	0.00315209	0.453763	0.000716846	0.00107527	0.500462
Compound_permutation	MACCS	SVM	LIVER	0.579928	0.000892813	0.561359	0.59833	0.58172	0.583979	1.65511e-238	0.987061	0.0137104	0.581911	0.432432	0.581911	0.987061	0.732176	0.58172	0.574194	0.986738	0.500386
Herb_before_filtering	ADME_Ext	kNN	LARGE.INTESTINE	0.84456	0	0.785595	0.892601	0.84456	0.548524	1.19e-07	0	1	NA	0.84456	NA	0	NA	0.15544	0	0	0.5	0.600716	0.23082	0.15544	1.48494
Herb_before_filtering_permutation	MACCS	SVM	KIDNEY	0.632124	0.000437669	0.559883	0.700238	0.725389	0.998161	0.154407	0.207547	0.792857	0.275	0.72549	0.275	0.207547	0.236559	0.274611	0.0569948	0.207254	0.500202
Herb_after_filtering	Sub	RF	LIVER	0.520231	0.0410071	0.443109	0.596649	0.50289	0.352023	0.379882	0.471264	0.569767	0.525641	0.515789	0.525641	0.471264	0.49697	0.50289	0.236994	0.450867	0.520516	0.522654	0.495045	0.50289	0.9844
Herb_after_filtering_permutation	ADME_all	kNN	LIVER	0.526012	0.051738	0.448828	0.602289	0.508671	0.352097	1	0.517647	0.534091	0.517647	0.534091	0.517647	0.517647	0.517647	0.491329	0.254335	0.491329	0.525869
Compound_permutation	MACCS	RF	SPLEEN	0.553962	0.00421102	0.535286	0.572524	0.552528	0.447244	1.3203e-268	0.00641026	0.997404	0.666667	0.553475	0.666667	0.00641026	0.0126984	0.447472	0.00286841	0.00430262	0.501907
Herb_before_filtering	ADME_Ext	kNN	LIVER	0.528497	0.0517251	0.455514	0.600592	0.523316	0.471734	0.529368	0.584158	0.467391	0.546296	0.505882	0.546296	0.584158	0.564593	0.523316	0.305699	0.559585	0.525775	0.54181	0.582172	0.523316	1.11247
Compound_permutation	PubChem	SVM	LUNG	0.528674	0.000219094	0.50995	0.547337	0.546237	0.970014	1.30223e-90	0.191153	0.809055	0.454034	0.5463	0.454034	0.191153	0.269038	0.453763	0.0867384	0.191039	0.500104
Herb_after_filtering_permutation	ADME_Ext	RF	LIVER	0.514451	0.0270487	0.4374	0.590998	0.508671	0.469883	0.445009	0.458824	0.568182	0.506494	0.520833	0.506494	0.458824	0.481481	0.491329	0.225434	0.445087	0.513503
Herb_after_filtering_permutation	ADME_all	SVM	LIVER	0.526012	0.0502142	0.448828	0.602289	0.508671	0.352097	0.43951	0.470588	0.579545	0.519481	0.53125	0.519481	0.470588	0.493827	0.491329	0.231214	0.445087	0.525067
Herb_after_filtering_permutation	Ext	RF	LUNG	0.572254	0.000156201	0.494936	0.647054	0.583815	0.651405	6.95334e-12	0.0694444	0.930693	0.416667	0.583851	0.416667	0.0694444	0.119048	0.416185	0.0289017	0.0693642	0.500069
Herb_after_filtering_permutation	ADME_Ext	kNN	LUNG	0.566474	0.00688863	0.489137	0.641493	0.583815	0.706337	7.76404e-09	0.125	0.881188	0.428571	0.585526	0.428571	0.125	0.193548	0.416185	0.0520231	0.121387	0.503094
Herb_before_filtering	ADME_all	SVM	LUNG	0.626943	0.007003	0.55459	0.695332	0.626943	0.532145	4.23e-16	0.0138889	0.991736	0.5	0.628272	0.5	0.0138889	0.027027	0.373057	0.00518135	0.0103627	0.502812	0.539428	0.380636	0.373057	1.02031
Herb_after_filtering	ADME_all	SVM	LUNG	0.612717	0.00668438	0.535811	0.68569	0.612717	0.533409	5.33e-15	0.0149254	0.990566	0.5	0.614035	0.5	0.0149254	0.0289855	0.387283	0.00578035	0.0115607	0.502746	0.533089	0.404397	0.387283	1.04419
Herb_before_filtering_permutation	Sub	DT	LUNG	0.57513	0.000126358	0.502096	0.645819	0.621762	0.919976	0.000111042	0.191781	0.808333	0.378378	0.621795	0.378378	0.191781	0.254545	0.378238	0.0725389	0.19171	0.500057
Herb_before_filtering_permutation	PubChem	SVM	STOMACH	0.569948	0.000124836	0.49689	0.640824	0.606218	0.865194	4.02477e-06	0.171053	0.82906	0.393939	0.60625	0.393939	0.171053	0.238532	0.393782	0.0673575	0.170984	0.500056
Compound	MACCS	DT	LIVER	0.579211	0.0599606	0.560638	0.597618	0.58172	0.613634	6.57e-84	0.8435	0.211654	0.598078	0.493014	0.598078	0.8435	0.699898	0.58172	0.490681	0.82043	0.527577	0.540053	0.614232	0.58172	1.05589
Compound	Sub	SVM	LIVER	0.598925	0.0705499	0.580463	0.617178	0.58172	0.0339528	9.68e-174	0.945163	0.117395	0.598284	0.606195	0.598284	0.945163	0.732744	0.58172	0.549821	0.918996	0.531279	0.558341	0.60996	0.58172	1.04854
Compound_permutation	ADME_Ext	kNN	SPLEEN	0.515238	0.00602805	0.496504	0.533941	0.552528	0.999964	1.12643e-06	0.386218	0.619727	0.451311	0.55491	0.451311	0.386218	0.416235	0.447472	0.172822	0.382933	0.502973
Herb_before_filtering_permutation	MACCS	RF	SPLEEN	0.65285	0.000463786	0.581142	0.71978	0.668394	0.705782	4.19137e-11	0.046875	0.953488	0.333333	0.668478	0.333333	0.046875	0.0821918	0.331606	0.015544	0.0466321	0.500182
Compound	PubChem	DT	LIVER	0.593907	0.0472811	0.575414	0.612202	0.58172	0.0991431	1.22e-205	0.968577	0.0728363	0.592313	0.625	0.592313	0.968577	0.735095	0.58172	0.563441	0.951254	0.520707	0.530742	0.609812	0.58172	1.04829
Compound	ADME	SVM	KIDNEY	0.629975	0	0.611748	0.647928	0.629975	0.5085	5.41e-226	0	1	NA	0.629975	NA	0	NA	0.370025	0	0	0.5	0.501209	0.379329	0.370025	1.02514
Herb_after_filtering	MACCS	DT	KIDNEY	0.687861	0	0.613125	0.756027	0.687861	0.536742	5.5e-13	0	1	NA	0.687861	NA	0	NA	0.312139	0	0	0.5	0.5	0.312139	0.312139	1
Herb_after_filtering	MACCS	DT	LARGE.INTESTINE	0.855491	0	0.794109	0.904247	0.855491	0.553083	1.59e-06	0	1	NA	0.855491	NA	0	NA	0.144509	0	0	0.5	0.5	0.144509	0.144509	1
Compound_permutation	ADME_all	RF	STOMACH	0.534959	0.000877777	0.51624	0.553604	0.535676	0.537987	5.79659e-264	0.0162162	0.984605	0.477273	0.535883	0.477273	0.0162162	0.0313667	0.464324	0.00752958	0.0157763	0.500411
Herb_before_filtering_permutation	ADME_all	RF	STOMACH	0.601036	0.000806831	0.528244	0.670675	0.606218	0.589347	1.49641e-15	0.0263158	0.974359	0.4	0.606383	0.4	0.0263158	0.0493827	0.393782	0.0103627	0.0259067	0.500337
Herb_before_filtering	ADME_Ext	SVM	STOMACH	0.65285	0.000463786	0.581142	0.71978	0.668394	0.705782	4.19e-11	0.046875	0.953488	0.333333	0.668478	0.333333	0.046875	0.0821918	0.331606	0.015544	0.0466321	0.500182	0.55608	0.372884	0.331606	1.12448
Herb_after_filtering	PubChem	DT	LARGE.INTESTINE	0.855491	0	0.794109	0.904247	0.855491	0.553083	1.59e-06	0	1	NA	0.855491	NA	0	NA	0.144509	0	0	0.5	0.5	0.144509	0.144509	1
Herb_after_filtering	ADME_all	DT	STOMACH	0.595376	0	0.518231	0.669194	0.595376	0.532804	1.62e-16	0	1	NA	0.595376	NA	0	NA	0.404624	0	0	0.5	0.5	0.404624	0.404624	1
Herb_after_filtering	ADME_Ext	DT	STOMACH	0.595376	0	0.518231	0.669194	0.595376	0.532804	1.62e-16	0	1	NA	0.595376	NA	0	NA	0.404624	0	0	0.5	0.5	0.404624	0.404624	1
Herb_after_filtering	Sub	DT	LARGE.INTESTINE	0.855491	0	0.794109	0.904247	0.855491	0.553083	1.59e-06	0	1	NA	0.855491	NA	0	NA	0.144509	0	0	0.5	0.5	0.144509	0.144509	1
Herb_after_filtering	Sub	kNN	LARGE.INTESTINE	0.855491	0	0.794109	0.904247	0.855491	0.553083	1.59e-06	0	1	NA	0.855491	NA	0	NA	0.144509	0	0	0.5	0.613784	0.208469	0.144509	1.44261
Herb_after_filtering	MACCS	RF	LARGE.INTESTINE	0.855491	0	0.794109	0.904247	0.855491	0.553083	1.59e-06	0	1	NA	0.855491	NA	0	NA	0.144509	0	0	0.5	0.590135	0.216912	0.144509	1.50103
Herb_before_filtering	ADME	DT	HEART	0.720207	0	0.651218	0.782295	0.720207	0.536595	5.5e-13	0	1	NA	0.720207	NA	0	NA	0.279793	0	0	0.5	0.5	0.279793	0.279793	1
Herb_before_filtering	ADME_all	DT	HEART	0.720207	0	0.651218	0.782295	0.720207	0.536595	5.5e-13	0	1	NA	0.720207	NA	0	NA	0.279793	0	0	0.5	0.5	0.279793	0.279793	1
Herb_before_filtering	ADME_Ext	DT	HEART	0.720207	0	0.651218	0.782295	0.720207	0.536595	5.5e-13	0	1	NA	0.720207	NA	0	NA	0.279793	0	0	0.5	0.5	0.279793	0.279793	1
Herb_after_filtering	PubChem	RF	LARGE.INTESTINE	0.855491	0	0.794109	0.904247	0.855491	0.553083	1.59e-06	0	1	NA	0.855491	NA	0	NA	0.144509	0	0	0.5	0.535405	0.208116	0.144509	1.44016
Herb_after_filtering	MACCS	DT	HEART	0.797688	0	0.730034	0.854852	0.797688	0.545079	9.08e-09	0	1	NA	0.797688	NA	0	NA	0.202312	0	0	0.5	0.5	0.202312	0.202312	1
Herb_after_filtering	PubChem	DT	HEART	0.797688	0	0.730034	0.854852	0.797688	0.545079	9.08e-09	0	1	NA	0.797688	NA	0	NA	0.202312	0	0	0.5	0.5	0.202312	0.202312	1
Herb_after_filtering	PubChem	DT	KIDNEY	0.687861	0	0.613125	0.756027	0.687861	0.536742	5.5e-13	0	1	NA	0.687861	NA	0	NA	0.312139	0	0	0.5	0.5	0.312139	0.312139	1
Herb_after_filtering	Sub	DT	KIDNEY	0.687861	0	0.613125	0.756027	0.687861	0.536742	5.5e-13	0	1	NA	0.687861	NA	0	NA	0.312139	0	0	0.5	0.5	0.312139	0.312139	1
Herb_before_filtering	ADME_all	SVM	KIDNEY	0.715026	0	0.64577	0.777544	0.715026	0.536284	3.3e-13	0	1	NA	0.715026	NA	0	NA	0.284974	0	0	0.5	0.555336	0.29334	0.284974	1.02936
Herb_before_filtering	ADME_Ext	SVM	KIDNEY	0.715026	0	0.64577	0.777544	0.715026	0.536284	3.3e-13	0	1	NA	0.715026	NA	0	NA	0.284974	0	0	0.5	0.614493	0.376348	0.284974	1.32064
Herb_after_filtering	Sub	RF	KIDNEY	0.687861	0	0.613125	0.756027	0.687861	0.536742	5.5e-13	0	1	NA	0.687861	NA	0	NA	0.312139	0	0	0.5	0.550654	0.341395	0.312139	1.09373
Herb_after_filtering	Sub	RF	LARGE.INTESTINE	0.855491	0	0.794109	0.904247	0.855491	0.553083	1.59e-06	0	1	NA	0.855491	NA	0	NA	0.144509	0	0	0.5	0.592162	0.203497	0.144509	1.4082
Herb_after_filtering	MACCS	SVM	LARGE.INTESTINE	0.855491	0	0.794109	0.904247	0.855491	0.553083	1.59e-06	0	1	NA	0.855491	NA	0	NA	0.144509	0	0	0.5	0.640946	0.296062	0.144509	2.04875
Herb_before_filtering	ADME	SVM	LARGE.INTESTINE	0.84456	0	0.785595	0.892601	0.84456	0.548524	1.19e-07	0	1	NA	0.84456	NA	0	NA	0.15544	0	0	0.5	0.454908	0.138423	0.15544	0.89052
Herb_before_filtering	ADME_all	SVM	LARGE.INTESTINE	0.84456	0	0.785595	0.892601	0.84456	0.548524	1.19e-07	0	1	NA	0.84456	NA	0	NA	0.15544	0	0	0.5	0.695603	0.250918	0.15544	1.61424
Herb_before_filtering	ADME_Ext	SVM	LARGE.INTESTINE	0.84456	0	0.785595	0.892601	0.84456	0.548524	1.19e-07	0	1	NA	0.84456	NA	0	NA	0.15544	0	0	0.5	0.73773	0.275723	0.15544	1.77382
Herb_after_filtering	PubChem	SVM	LARGE.INTESTINE	0.855491	0	0.794109	0.904247	0.855491	0.553083	1.59e-06	0	1	NA	0.855491	NA	0	NA	0.144509	0	0	0.5	0.561757	0.249362	0.144509	1.72558
Herb_after_filtering	Sub	SVM	LARGE.INTESTINE	0.855491	0	0.794109	0.904247	0.855491	0.553083	1.59e-06	0	1	NA	0.855491	NA	0	NA	0.144509	0	0	0.5	0.602027	0.305025	0.144509	2.11078
Compound_permutation	ADME	DT	LARGE.INTESTINE	0.795626	0	0.780174	0.810454	0.795626	0.51121	1.52753e-125	0	1	NA	0.795626	NA	0	NA	0.204374	0	0	0.5
Herb_after_filtering	Sub	DT	HEART	0.797688	0	0.730034	0.854852	0.797688	0.545079	9.08e-09	0	1	NA	0.797688	NA	0	NA	0.202312	0	0	0.5	0.5	0.202312	0.202312	1
Herb_after_filtering	Sub	RF	HEART	0.797688	0	0.730034	0.854852	0.797688	0.545079	9.08e-09	0	1	NA	0.797688	NA	0	NA	0.202312	0	0	0.5	0.627743	0.296953	0.202312	1.4678
Herb_after_filtering	MACCS	SVM	HEART	0.797688	0	0.730034	0.854852	0.797688	0.545079	9.08e-09	0	1	NA	0.797688	NA	0	NA	0.202312	0	0	0.5	0.609317	0.259655	0.202312	1.28344
Herb_after_filtering	PubChem	SVM	KIDNEY	0.687861	0	0.613125	0.756027	0.687861	0.536742	5.5e-13	0	1	NA	0.687861	NA	0	NA	0.312139	0	0	0.5	0.492141	0.317288	0.312139	1.0165
Herb_after_filtering	Sub	SVM	KIDNEY	0.687861	0	0.613125	0.756027	0.687861	0.536742	5.5e-13	0	1	NA	0.687861	NA	0	NA	0.312139	0	0	0.5	0.543962	0.361761	0.312139	1.15898
Herb_before_filtering	MACCS	DT	KIDNEY	0.715026	0	0.64577	0.777544	0.715026	0.536284	3.3e-13	0	1	NA	0.715026	NA	0	NA	0.284974	0	0	0.5	0.5	0.284974	0.284974	1
Herb_before_filtering	MACCS	DT	LARGE.INTESTINE	0.84456	0	0.785595	0.892601	0.84456	0.548524	1.19e-07	0	1	NA	0.84456	NA	0	NA	0.15544	0	0	0.5	0.5	0.15544	0.15544	1
Herb_before_filtering	PubChem	DT	LARGE.INTESTINE	0.84456	0	0.785595	0.892601	0.84456	0.548524	1.19e-07	0	1	NA	0.84456	NA	0	NA	0.15544	0	0	0.5	0.5	0.15544	0.15544	1
Herb_before_filtering	Sub	DT	LARGE.INTESTINE	0.84456	0	0.785595	0.892601	0.84456	0.548524	1.19e-07	0	1	NA	0.84456	NA	0	NA	0.15544	0	0	0.5	0.5	0.15544	0.15544	1
Herb_before_filtering	PubChem	RF	LARGE.INTESTINE	0.84456	0	0.785595	0.892601	0.84456	0.548524	1.19e-07	0	1	NA	0.84456	NA	0	NA	0.15544	0	0	0.5	0.571984	0.197828	0.15544	1.27269
Compound	MACCS	DT	KIDNEY	0.629975	0	0.611748	0.647928	0.629975	0.5085	5.41e-226	0	1	NA	0.629975	NA	0	NA	0.370025	0	0	0.5	0.5	0.370025	0.370025	1
Herb_after_filtering	Ext	DT	LARGE.INTESTINE	0.855491	0	0.794109	0.904247	0.855491	0.553083	1.59e-06	0	1	NA	0.855491	NA	0	NA	0.144509	0	0	0.5	0.5	0.144509	0.144509	1
Herb_after_filtering	Ext	DT	KIDNEY	0.687861	0	0.613125	0.756027	0.687861	0.536742	5.5e-13	0	1	NA	0.687861	NA	0	NA	0.312139	0	0	0.5	0.5	0.312139	0.312139	1
Herb_after_filtering	PubChem	SVM	HEART	0.797688	0	0.730034	0.854852	0.797688	0.545079	9.08e-09	0	1	NA	0.797688	NA	0	NA	0.202312	0	0	0.5	0.640787	0.359691	0.202312	1.7779
Herb_after_filtering_permutation	ADME_Ext	kNN	SPLEEN	0.583815	0.00256246	0.506563	0.658145	0.612717	0.805072	4.02866e-07	0.134328	0.867925	0.391304	0.613333	0.391304	0.134328	0.2	0.387283	0.0520231	0.132948	0.501126
Compound_permutation	ADME_Ext	SVM	SPLEEN	0.514521	0.00178216	0.495786	0.533226	0.552528	0.999974	5.1297e-09	0.370994	0.630759	0.448643	0.553216	0.448643	0.370994	0.40614	0.447472	0.166009	0.370025	0.500876
Herb_after_filtering	Sub	SVM	HEART	0.797688	0	0.730034	0.854852	0.797688	0.545079	9.08e-09	0	1	NA	0.797688	NA	0	NA	0.202312	0	0	0.5	0.57764	0.24624	0.202312	1.21713
Herb_after_filtering	Ext	DT	HEART	0.797688	0	0.730034	0.854852	0.797688	0.545079	9.08e-09	0	1	NA	0.797688	NA	0	NA	0.202312	0	0	0.5	0.5	0.202312	0.202312	1
Herb_after_filtering	ADME	DT	SPLEEN	0.647399	0	0.571258	0.718392	0.647399	0.534788	1.56e-14	0	1	NA	0.647399	NA	0	NA	0.352601	0	0	0.5	0.5	0.352601	0.352601	1
Herb_after_filtering	ADME_all	DT	SPLEEN	0.647399	0	0.571258	0.718392	0.647399	0.534788	1.56e-14	0	1	NA	0.647399	NA	0	NA	0.352601	0	0	0.5	0.5	0.352601	0.352601	1
Herb_after_filtering	ADME_Ext	DT	SPLEEN	0.647399	0	0.571258	0.718392	0.647399	0.534788	1.56e-14	0	1	NA	0.647399	NA	0	NA	0.352601	0	0	0.5	0.5	0.352601	0.352601	1
Herb_before_filtering	MACCS	DT	HEART	0.720207	0	0.651218	0.782295	0.720207	0.536595	5.5e-13	0	1	NA	0.720207	NA	0	NA	0.279793	0	0	0.5	0.5	0.279793	0.279793	1
Herb_before_filtering	PubChem	DT	KIDNEY	0.715026	0	0.64577	0.777544	0.715026	0.536284	3.3e-13	0	1	NA	0.715026	NA	0	NA	0.284974	0	0	0.5	0.5	0.284974	0.284974	1
Herb_before_filtering	Sub	DT	KIDNEY	0.715026	0	0.64577	0.777544	0.715026	0.536284	3.3e-13	0	1	NA	0.715026	NA	0	NA	0.284974	0	0	0.5	0.5	0.284974	0.284974	1
Herb_after_filtering	ADME	SVM	STOMACH	0.595376	0	0.518231	0.669194	0.595376	0.532804	1.62e-16	0	1	NA	0.595376	NA	0	NA	0.404624	0	0	0.5	0.603259	0.528289	0.404624	1.30563
Herb_before_filtering	ADME	DT	STOMACH	0.668394	0	0.597176	0.734346	0.668394	0.533855	3.41e-15	0	1	NA	0.668394	NA	0	NA	0.331606	0	0	0.5	0.5	0.331606	0.331606	1
Herb_before_filtering	ADME_all	DT	STOMACH	0.668394	0	0.597176	0.734346	0.668394	0.533855	3.41e-15	0	1	NA	0.668394	NA	0	NA	0.331606	0	0	0.5	0.5	0.331606	0.331606	1
Herb_before_filtering	ADME_Ext	DT	STOMACH	0.668394	0	0.597176	0.734346	0.668394	0.533855	3.41e-15	0	1	NA	0.668394	NA	0	NA	0.331606	0	0	0.5	0.5	0.331606	0.331606	1
Herb_before_filtering	Sub	RF	KIDNEY	0.715026	0	0.64577	0.777544	0.715026	0.536284	3.3e-13	0	1	NA	0.715026	NA	0	NA	0.284974	0	0	0.5	0.586232	0.36387	0.284974	1.27685
Herb_after_filtering	Ext	RF	KIDNEY	0.687861	0	0.613125	0.756027	0.687861	0.536742	5.5e-13	0	1	NA	0.687861	NA	0	NA	0.312139	0	0	0.5	0.576486	0.411583	0.312139	1.31859
Herb_before_filtering	ADME	RF	HEART	0.720207	0	0.651218	0.782295	0.720207	0.536595	5.5e-13	0	1	NA	0.720207	NA	0	NA	0.279793	0	0	0.5	0.57967	0.325722	0.279793	1.16415
Herb_before_filtering	PubChem	SVM	KIDNEY	0.715026	0	0.64577	0.777544	0.715026	0.536284	3.3e-13	0	1	NA	0.715026	NA	0	NA	0.284974	0	0	0.5	0.547826	0.348003	0.284974	1.22117
Herb_before_filtering	Sub	RF	LARGE.INTESTINE	0.84456	0	0.785595	0.892601	0.84456	0.548524	1.19e-07	0	1	NA	0.84456	NA	0	NA	0.15544	0	0	0.5	0.515746	0.151217	0.15544	0.972829
Herb_before_filtering	ADME	SVM	HEART	0.720207	0	0.651218	0.782295	0.720207	0.536595	5.5e-13	0	1	NA	0.720207	NA	0	NA	0.279793	0	0	0.5	0.557687	0.312884	0.279793	1.11827
Herb_before_filtering	ADME_all	SVM	HEART	0.720207	0	0.651218	0.782295	0.720207	0.536595	5.5e-13	0	1	NA	0.720207	NA	0	NA	0.279793	0	0	0.5	0.680389	0.437766	0.279793	1.56461
Herb_after_filtering	Ext	SVM	KIDNEY	0.687861	0	0.613125	0.756027	0.687861	0.536742	5.5e-13	0	1	NA	0.687861	NA	0	NA	0.312139	0	0	0.5	0.614457	0.419172	0.312139	1.3429
Compound_permutation	ADME	DT	KIDNEY	0.629975	0	0.611748	0.647928	0.629975	0.5085	5.41043e-226	0	1	NA	0.629975	NA	0	NA	0.370025	0	0	0.5
Compound_permutation	ADME_all	DT	KIDNEY	0.629975	0	0.611748	0.647928	0.629975	0.5085	5.41043e-226	0	1	NA	0.629975	NA	0	NA	0.370025	0	0	0.5
Compound_permutation	ADME_Ext	DT	KIDNEY	0.629975	0	0.611748	0.647928	0.629975	0.5085	5.41043e-226	0	1	NA	0.629975	NA	0	NA	0.370025	0	0	0.5
Herb_before_filtering	PubChem	SVM	LARGE.INTESTINE	0.84456	0	0.785595	0.892601	0.84456	0.548524	1.19e-07	0	1	NA	0.84456	NA	0	NA	0.15544	0	0	0.5	0.700102	0.247179	0.15544	1.59019
Herb_after_filtering	Ext	SVM	HEART	0.797688	0	0.730034	0.854852	0.797688	0.545079	9.08e-09	0	1	NA	0.797688	NA	0	NA	0.202312	0	0	0.5	0.647826	0.350254	0.202312	1.73125
Herb_before_filtering	Ext	DT	KIDNEY	0.715026	0	0.64577	0.777544	0.715026	0.536284	3.3e-13	0	1	NA	0.715026	NA	0	NA	0.284974	0	0	0.5	0.5	0.284974	0.284974	1
Compound_permutation	ADME_all	DT	LARGE.INTESTINE	0.795626	0	0.780174	0.810454	0.795626	0.51121	1.52753e-125	0	1	NA	0.795626	NA	0	NA	0.204374	0	0	0.5
Compound_permutation	ADME_Ext	DT	LARGE.INTESTINE	0.795626	0	0.780174	0.810454	0.795626	0.51121	1.52753e-125	0	1	NA	0.795626	NA	0	NA	0.204374	0	0	0.5
Herb_after_filtering	MACCS	DT	STOMACH	0.595376	0	0.518231	0.669194	0.595376	0.532804	1.62e-16	0	1	NA	0.595376	NA	0	NA	0.404624	0	0	0.5	0.5	0.404624	0.404624	1
Herb_after_filtering	PubChem	DT	STOMACH	0.595376	0	0.518231	0.669194	0.595376	0.532804	1.62e-16	0	1	NA	0.595376	NA	0	NA	0.404624	0	0	0.5	0.5	0.404624	0.404624	1
Herb_after_filtering	Sub	DT	STOMACH	0.595376	0	0.518231	0.669194	0.595376	0.532804	1.62e-16	0	1	NA	0.595376	NA	0	NA	0.404624	0	0	0.5	0.5	0.404624	0.404624	1
Herb_before_filtering	PubChem	DT	HEART	0.720207	0	0.651218	0.782295	0.720207	0.536595	5.5e-13	0	1	NA	0.720207	NA	0	NA	0.279793	0	0	0.5	0.5	0.279793	0.279793	1
Compound_permutation	ADME_all	RF	LARGE.INTESTINE	0.795626	0	0.780174	0.810454	0.795626	0.51121	1.52753e-125	0	1	NA	0.795626	NA	0	NA	0.204374	0	0	0.5
Herb_before_filtering	Sub	DT	HEART	0.720207	0	0.651218	0.782295	0.720207	0.536595	5.5e-13	0	1	NA	0.720207	NA	0	NA	0.279793	0	0	0.5	0.5	0.279793	0.279793	1
Herb_before_filtering	PubChem	RF	HEART	0.720207	0	0.651218	0.782295	0.720207	0.536595	5.5e-13	0	1	NA	0.720207	NA	0	NA	0.279793	0	0	0.5	0.570677	0.347091	0.279793	1.24053
Herb_before_filtering	Sub	RF	HEART	0.720207	0	0.651218	0.782295	0.720207	0.536595	5.5e-13	0	1	NA	0.720207	NA	0	NA	0.279793	0	0	0.5	0.567879	0.344891	0.279793	1.23267
Herb_before_filtering	Sub	SVM	KIDNEY	0.715026	0	0.64577	0.777544	0.715026	0.536284	3.3e-13	0	1	NA	0.715026	NA	0	NA	0.284974	0	0	0.5	0.547036	0.338141	0.284974	1.18657
Herb_before_filtering	Ext	DT	LARGE.INTESTINE	0.84456	0	0.785595	0.892601	0.84456	0.548524	1.19e-07	0	1	NA	0.84456	NA	0	NA	0.15544	0	0	0.5	0.5	0.15544	0.15544	1
Compound_permutation	Ext	RF	LIVER	0.571326	0.0107562	0.552717	0.589786	0.58172	0.871169	2.89077e-152	0.911892	0.0976864	0.584287	0.44358	0.584287	0.911892	0.712223	0.58172	0.530466	0.907885	0.504789
Compound_permutation	MACCS	DT	KIDNEY	0.629975	0	0.611748	0.647928	0.629975	0.5085	5.41043e-226	0	1	NA	0.629975	NA	0	NA	0.370025	0	0	0.5
Compound_permutation	PubChem	DT	KIDNEY	0.629975	0	0.611748	0.647928	0.629975	0.5085	5.41043e-226	0	1	NA	0.629975	NA	0	NA	0.370025	0	0	0.5
Herb_after_filtering	ADME	DT	LUNG	0.612717	0	0.535811	0.68569	0.612717	0.533409	7.43e-16	0	1	NA	0.612717	NA	0	NA	0.387283	0	0	0.5	0.5	0.387283	0.387283	1
Herb_after_filtering	ADME_all	DT	LUNG	0.612717	0	0.535811	0.68569	0.612717	0.533409	7.43e-16	0	1	NA	0.612717	NA	0	NA	0.387283	0	0	0.5	0.5	0.387283	0.387283	1
Herb_after_filtering	ADME_Ext	DT	LUNG	0.612717	0	0.535811	0.68569	0.612717	0.533409	7.43e-16	0	1	NA	0.612717	NA	0	NA	0.387283	0	0	0.5	0.5	0.387283	0.387283	1
Herb_after_filtering	Ext	DT	STOMACH	0.595376	0	0.518231	0.669194	0.595376	0.532804	1.62e-16	0	1	NA	0.595376	NA	0	NA	0.404624	0	0	0.5	0.5	0.404624	0.404624	1
Compound_permutation	MACCS	DT	LARGE.INTESTINE	0.795626	0	0.780174	0.810454	0.795626	0.51121	1.52753e-125	0	1	NA	0.795626	NA	0	NA	0.204374	0	0	0.5
Compound_permutation	PubChem	DT	LARGE.INTESTINE	0.795626	0	0.780174	0.810454	0.795626	0.51121	1.52753e-125	0	1	NA	0.795626	NA	0	NA	0.204374	0	0	0.5
Compound_permutation	Sub	DT	LARGE.INTESTINE	0.795626	0	0.780174	0.810454	0.795626	0.51121	1.52753e-125	0	1	NA	0.795626	NA	0	NA	0.204374	0	0	0.5
Herb_before_filtering	Ext	DT	HEART	0.720207	0	0.651218	0.782295	0.720207	0.536595	5.5e-13	0	1	NA	0.720207	NA	0	NA	0.279793	0	0	0.5	0.5	0.279793	0.279793	1
Herb_before_filtering	Ext	SVM	KIDNEY	0.715026	0	0.64577	0.777544	0.715026	0.536284	3.3e-13	0	1	NA	0.715026	NA	0	NA	0.284974	0	0	0.5	0.60303	0.365718	0.284974	1.28334
Herb_before_filtering	Ext	SVM	LARGE.INTESTINE	0.84456	0	0.785595	0.892601	0.84456	0.548524	1.19e-07	0	1	NA	0.84456	NA	0	NA	0.15544	0	0	0.5	0.742434	0.285323	0.15544	1.83558
Compound_permutation	Ext	DT	KIDNEY	0.629975	0	0.611748	0.647928	0.629975	0.5085	5.41043e-226	0	1	NA	0.629975	NA	0	NA	0.370025	0	0	0.5
Herb_before_filtering	ADME_all	DT	SPLEEN	0.699482	0	0.629487	0.763231	0.699482	0.535404	7.18e-14	0	1	NA	0.699482	NA	0	NA	0.300518	0	0	0.5	0.5	0.300518	0.300518	1
Herb_before_filtering	ADME_Ext	DT	SPLEEN	0.699482	0	0.629487	0.763231	0.699482	0.535404	7.18e-14	0	1	NA	0.699482	NA	0	NA	0.300518	0	0	0.5	0.5	0.300518	0.300518	1
Herb_after_filtering	MACCS	DT	LUNG	0.612717	0	0.535811	0.68569	0.612717	0.533409	7.43e-16	0	1	NA	0.612717	NA	0	NA	0.387283	0	0	0.5	0.5	0.387283	0.387283	1
Herb_after_filtering	Sub	DT	LUNG	0.612717	0	0.535811	0.68569	0.612717	0.533409	7.43e-16	0	1	NA	0.612717	NA	0	NA	0.387283	0	0	0.5	0.5	0.387283	0.387283	1
Herb_before_filtering	ADME	SVM	STOMACH	0.668394	0	0.597176	0.734346	0.668394	0.533855	3.41e-15	0	1	NA	0.668394	NA	0	NA	0.331606	0	0	0.5	0.613372	0.441641	0.331606	1.33182
Herb_after_filtering	PubChem	DT	SPLEEN	0.647399	0	0.571258	0.718392	0.647399	0.534788	1.56e-14	0	1	NA	0.647399	NA	0	NA	0.352601	0	0	0.5	0.5	0.352601	0.352601	1
Herb_after_filtering	Sub	DT	SPLEEN	0.647399	0	0.571258	0.718392	0.647399	0.534788	1.56e-14	0	1	NA	0.647399	NA	0	NA	0.352601	0	0	0.5	0.5	0.352601	0.352601	1
Herb_after_filtering	Sub	RF	SPLEEN	0.647399	0	0.571258	0.718392	0.647399	0.534788	1.56e-14	0	1	NA	0.647399	NA	0	NA	0.352601	0	0	0.5	0.647102	0.497787	0.352601	1.41176
Compound_permutation	ADME	DT	STOMACH	0.535676	0	0.516958	0.554319	0.535676	0.507753	3.75193e-283	0	1	NA	0.535676	NA	0	NA	0.464324	0	0	0.5
Herb_before_filtering	ADME_Ext	SVM	HEART	0.720207	0	0.651218	0.782295	0.720207	0.536595	5.5e-13	0	1	NA	0.720207	NA	0	NA	0.279793	0	0	0.5	0.640155	0.3842	0.279793	1.37316
Herb_after_filtering	MACCS	SVM	SPLEEN	0.647399	0	0.571258	0.718392	0.647399	0.534788	1.56e-14	0	1	NA	0.647399	NA	0	NA	0.352601	0	0	0.5	0.594189	0.433269	0.352601	1.22878
Herb_after_filtering	Sub	SVM	SPLEEN	0.647399	0	0.571258	0.718392	0.647399	0.534788	1.56e-14	0	1	NA	0.647399	NA	0	NA	0.352601	0	0	0.5	0.663861	0.462223	0.352601	1.3109
Compound_permutation	Ext	DT	LARGE.INTESTINE	0.795626	0	0.780174	0.810454	0.795626	0.51121	1.52753e-125	0	1	NA	0.795626	NA	0	NA	0.204374	0	0	0.5
Compound_permutation	ADME	DT	HEART	0.629258	0	0.611025	0.647219	0.629258	0.508493	1.98846e-226	0	1	NA	0.629258	NA	0	NA	0.370742	0	0	0.5
Compound_permutation	ADME_Ext	DT	HEART	0.629258	0	0.611025	0.647219	0.629258	0.508493	1.98846e-226	0	1	NA	0.629258	NA	0	NA	0.370742	0	0	0.5
Herb_before_filtering	MACCS	DT	STOMACH	0.668394	0	0.597176	0.734346	0.668394	0.533855	3.41e-15	0	1	NA	0.668394	NA	0	NA	0.331606	0	0	0.5	0.5	0.331606	0.331606	1
Herb_before_filtering	MACCS	SVM	STOMACH	0.668394	0	0.597176	0.734346	0.668394	0.533855	3.41e-15	0	1	NA	0.668394	NA	0	NA	0.331606	0	0	0.5	0.551235	0.397132	0.331606	1.1976
Herb_before_filtering	PubChem	SVM	STOMACH	0.668394	0	0.597176	0.734346	0.668394	0.533855	3.41e-15	0	1	NA	0.668394	NA	0	NA	0.331606	0	0	0.5	0.543241	0.376879	0.331606	1.13653
Herb_before_filtering	Sub	SVM	STOMACH	0.668394	0	0.597176	0.734346	0.668394	0.533855	3.41e-15	0	1	NA	0.668394	NA	0	NA	0.331606	0	0	0.5	0.495155	0.319079	0.331606	0.962222
Compound_permutation	ADME	SVM	KIDNEY	0.629975	0	0.611748	0.647928	0.629975	0.5085	5.41043e-226	0	1	NA	0.629975	NA	0	NA	0.370025	0	0	0.5
Herb_after_filtering_permutation	ADME_all	DT	KIDNEY	0.728324	0	0.655593	0.793053	0.728324	0.539177	1.94905e-11	0	1	NA	0.728324	NA	0	NA	0.271676	0	0	0.5
Herb_after_filtering_permutation	ADME_Ext	DT	KIDNEY	0.728324	0	0.655593	0.793053	0.728324	0.539177	1.94905e-11	0	1	NA	0.728324	NA	0	NA	0.271676	0	0	0.5
Herb_after_filtering	Ext	DT	LUNG	0.612717	0	0.535811	0.68569	0.612717	0.533409	7.43e-16	0	1	NA	0.612717	NA	0	NA	0.387283	0	0	0.5	0.5	0.387283	0.387283	1
Herb_before_filtering	PubChem	SVM	HEART	0.720207	0	0.651218	0.782295	0.720207	0.536595	5.5e-13	0	1	NA	0.720207	NA	0	NA	0.279793	0	0	0.5	0.586864	0.414845	0.279793	1.48269
Herb_before_filtering	Sub	SVM	HEART	0.720207	0	0.651218	0.782295	0.720207	0.536595	5.5e-13	0	1	NA	0.720207	NA	0	NA	0.279793	0	0	0.5	0.56688	0.4071	0.279793	1.45501
Herb_before_filtering	Ext	DT	STOMACH	0.668394	0	0.597176	0.734346	0.668394	0.533855	3.41e-15	0	1	NA	0.668394	NA	0	NA	0.331606	0	0	0.5	0.5	0.331606	0.331606	1
Compound_permutation	ADME	SVM	LARGE.INTESTINE	0.795626	0	0.780174	0.810454	0.795626	0.51121	1.52753e-125	0	1	NA	0.795626	NA	0	NA	0.204374	0	0	0.5
Compound_permutation	Sub	DT	KIDNEY	0.629975	0	0.611748	0.647928	0.629975	0.5085	5.41043e-226	0	1	NA	0.629975	NA	0	NA	0.370025	0	0	0.5
Herb_after_filtering_permutation	ADME	DT	LARGE.INTESTINE	0.843931	0	0.78111	0.89456	0.843931	0.551127	5.62396e-07	0	1	NA	0.843931	NA	0	NA	0.156069	0	0	0.5
Herb_after_filtering_permutation	ADME_all	DT	LARGE.INTESTINE	0.843931	0	0.78111	0.89456	0.843931	0.551127	5.62396e-07	0	1	NA	0.843931	NA	0	NA	0.156069	0	0	0.5
Compound_permutation	PubChem	RF	KIDNEY	0.629975	0	0.611748	0.647928	0.629975	0.5085	5.41043e-226	0	1	NA	0.629975	NA	0	NA	0.370025	0	0	0.5
Compound_permutation	Sub	RF	KIDNEY	0.629975	0	0.611748	0.647928	0.629975	0.5085	5.41043e-226	0	1	NA	0.629975	NA	0	NA	0.370025	0	0	0.5
Herb_before_filtering_permutation	ADME	SVM	LIVER	0.502591	0.0166649	0.429899	0.575202	0.57513	0.982229	0.0320887	0.468468	0.54878	0.58427	0.432692	0.58427	0.468468	0.52	0.57513	0.26943	0.46114	0.508624
Herb_before_filtering	Ext	SVM	HEART	0.720207	0	0.651218	0.782295	0.720207	0.536595	5.5e-13	0	1	NA	0.720207	NA	0	NA	0.279793	0	0	0.5	0.626432	0.379291	0.279793	1.35561
Compound_permutation	ADME_Ext	SVM	LIVER	0.539785	0.0146923	0.521078	0.558408	0.58172	0.999996	1.49825e-20	0.707332	0.306769	0.586612	0.429772	0.586612	0.707332	0.641341	0.58172	0.41147	0.701434	0.507051
Compound_permutation	ADME_all	kNN	LIVER	0.535842	0.0101	0.517128	0.554481	0.58172	1	4.77424e-17	0.694393	0.315338	0.585151	0.425926	0.585151	0.694393	0.635108	0.58172	0.403943	0.690323	0.504866
Compound_permutation	MACCS	RF	LARGE.INTESTINE	0.795626	0	0.780174	0.810454	0.795626	0.51121	1.52753e-125	0	1	NA	0.795626	NA	0	NA	0.204374	0	0	0.5
Herb_after_filtering	ADME	SVM	LUNG	0.612717	0	0.535811	0.68569	0.612717	0.533409	7.43e-16	0	1	NA	0.612717	NA	0	NA	0.387283	0	0	0.5	0.486483	0.404083	0.387283	1.04338
Compound_permutation	PubChem	RF	LARGE.INTESTINE	0.795626	0	0.780174	0.810454	0.795626	0.51121	1.52753e-125	0	1	NA	0.795626	NA	0	NA	0.204374	0	0	0.5
Compound_permutation	Sub	RF	LARGE.INTESTINE	0.795626	0	0.780174	0.810454	0.795626	0.51121	1.52753e-125	0	1	NA	0.795626	NA	0	NA	0.204374	0	0	0.5
Herb_before_filtering	ADME	DT	LUNG	0.626943	0	0.55459	0.695332	0.626943	0.532145	5.89e-17	0	1	NA	0.626943	NA	0	NA	0.373057	0	0	0.5	0.5	0.373057	0.373057	1
Herb_before_filtering	ADME_all	DT	LUNG	0.626943	0	0.55459	0.695332	0.626943	0.532145	5.89e-17	0	1	NA	0.626943	NA	0	NA	0.373057	0	0	0.5	0.5	0.373057	0.373057	1
Herb_before_filtering	ADME_Ext	DT	LUNG	0.626943	0	0.55459	0.695332	0.626943	0.532145	5.89e-17	0	1	NA	0.626943	NA	0	NA	0.373057	0	0	0.5	0.5	0.373057	0.373057	1
Compound_permutation	Sub	SVM	LARGE.INTESTINE	0.795626	0	0.780174	0.810454	0.795626	0.51121	1.52753e-125	0	1	NA	0.795626	NA	0	NA	0.204374	0	0	0.5
Compound_permutation	Ext	DT	HEART	0.629258	0	0.611025	0.647219	0.629258	0.508493	1.98846e-226	0	1	NA	0.629258	NA	0	NA	0.370742	0	0	0.5
Herb_after_filtering	PubChem	SVM	LUNG	0.612717	0	0.535811	0.68569	0.612717	0.533409	7.43e-16	0	1	NA	0.612717	NA	0	NA	0.387283	0	0	0.5	0.516474	0.40084	0.387283	1.03501
Compound_permutation	ADME	DT	SPLEEN	0.552528	0	0.533848	0.571097	0.552528	0.507861	6.1404e-273	0	1	NA	0.552528	NA	0	NA	0.447472	0	0	0.5
Compound_permutation	ADME_all	DT	SPLEEN	0.552528	0	0.533848	0.571097	0.552528	0.507861	6.1404e-273	0	1	NA	0.552528	NA	0	NA	0.447472	0	0	0.5
Compound_permutation	ADME_Ext	DT	SPLEEN	0.552528	0	0.533848	0.571097	0.552528	0.507861	6.1404e-273	0	1	NA	0.552528	NA	0	NA	0.447472	0	0	0.5
Herb_after_filtering	Sub	SVM	LUNG	0.612717	0	0.535811	0.68569	0.612717	0.533409	7.43e-16	0	1	NA	0.612717	NA	0	NA	0.387283	0	0	0.5	0.537595	0.409968	0.387283	1.05857
Herb_after_filtering_permutation	Ext	DT	KIDNEY	0.728324	0	0.655593	0.793053	0.728324	0.539177	1.94905e-11	0	1	NA	0.728324	NA	0	NA	0.271676	0	0	0.5
Compound_permutation	ADME_all	DT	STOMACH	0.535676	0	0.516958	0.554319	0.535676	0.507753	3.75193e-283	0	1	NA	0.535676	NA	0	NA	0.464324	0	0	0.5
Compound_permutation	ADME_Ext	DT	STOMACH	0.535676	0	0.516958	0.554319	0.535676	0.507753	3.75193e-283	0	1	NA	0.535676	NA	0	NA	0.464324	0	0	0.5
Herb_before_filtering	Ext	DT	LUNG	0.626943	0	0.55459	0.695332	0.626943	0.532145	5.89e-17	0	1	NA	0.626943	NA	0	NA	0.373057	0	0	0.5	0.5	0.373057	0.373057	1
Herb_before_filtering	Sub	DT	SPLEEN	0.699482	0	0.629487	0.763231	0.699482	0.535404	7.18e-14	0	1	NA	0.699482	NA	0	NA	0.300518	0	0	0.5	0.5	0.300518	0.300518	1
Compound_permutation	MACCS	DT	SPLEEN	0.552528	0	0.533848	0.571097	0.552528	0.507861	6.1404e-273	0	1	NA	0.552528	NA	0	NA	0.447472	0	0	0.5
Compound_permutation	ADME	SVM	STOMACH	0.535676	0	0.516958	0.554319	0.535676	0.507753	3.75193e-283	0	1	NA	0.535676	NA	0	NA	0.464324	0	0	0.5
Herb_after_filtering_permutation	ADME	DT	STOMACH	0.618497	0	0.541692	0.691168	0.618497	0.533622	1.23466e-15	0	1	NA	0.618497	NA	0	NA	0.381503	0	0	0.5
Compound_permutation	PubChem	DT	SPLEEN	0.552528	0	0.533848	0.571097	0.552528	0.507861	6.1404e-273	0	1	NA	0.552528	NA	0	NA	0.447472	0	0	0.5
Herb_before_filtering	Ext	DT	SPLEEN	0.699482	0	0.629487	0.763231	0.699482	0.535404	7.18e-14	0	1	NA	0.699482	NA	0	NA	0.300518	0	0	0.5	0.5	0.300518	0.300518	1
Compound_permutation	PubChem	DT	STOMACH	0.535676	0	0.516958	0.554319	0.535676	0.507753	3.75193e-283	0	1	NA	0.535676	NA	0	NA	0.464324	0	0	0.5
Compound_permutation	ADME_all	RF	HEART	0.629258	0	0.611025	0.647219	0.629258	0.508493	1.98846e-226	0	1	NA	0.629258	NA	0	NA	0.370742	0	0	0.5
Compound_permutation	Sub	RF	STOMACH	0.535676	0	0.516958	0.554319	0.535676	0.507753	3.75193e-283	0	1	NA	0.535676	NA	0	NA	0.464324	0	0	0.5
Compound_permutation	MACCS	DT	HEART	0.629258	0	0.611025	0.647219	0.629258	0.508493	1.98846e-226	0	1	NA	0.629258	NA	0	NA	0.370742	0	0	0.5
Compound_permutation	ADME	SVM	HEART	0.629258	0	0.611025	0.647219	0.629258	0.508493	1.98846e-226	0	1	NA	0.629258	NA	0	NA	0.370742	0	0	0.5
Compound_permutation	PubChem	DT	HEART	0.629258	0	0.611025	0.647219	0.629258	0.508493	1.98846e-226	0	1	NA	0.629258	NA	0	NA	0.370742	0	0	0.5
Compound_permutation	Sub	DT	HEART	0.629258	0	0.611025	0.647219	0.629258	0.508493	1.98846e-226	0	1	NA	0.629258	NA	0	NA	0.370742	0	0	0.5
Compound_permutation	PubChem	RF	HEART	0.629258	0	0.611025	0.647219	0.629258	0.508493	1.98846e-226	0	1	NA	0.629258	NA	0	NA	0.370742	0	0	0.5
Compound_permutation	Sub	RF	HEART	0.629258	0	0.611025	0.647219	0.629258	0.508493	1.98846e-226	0	1	NA	0.629258	NA	0	NA	0.370742	0	0	0.5
Herb_after_filtering_permutation	MACCS	DT	KIDNEY	0.728324	0	0.655593	0.793053	0.728324	0.539177	1.94905e-11	0	1	NA	0.728324	NA	0	NA	0.271676	0	0	0.5
Herb_after_filtering_permutation	PubChem	DT	KIDNEY	0.728324	0	0.655593	0.793053	0.728324	0.539177	1.94905e-11	0	1	NA	0.728324	NA	0	NA	0.271676	0	0	0.5
Herb_after_filtering_permutation	ADME	SVM	KIDNEY	0.728324	0	0.655593	0.793053	0.728324	0.539177	1.94905e-11	0	1	NA	0.728324	NA	0	NA	0.271676	0	0	0.5
Herb_after_filtering_permutation	ADME_Ext	DT	LARGE.INTESTINE	0.843931	0	0.78111	0.89456	0.843931	0.551127	5.62396e-07	0	1	NA	0.843931	NA	0	NA	0.156069	0	0	0.5
Herb_after_filtering_permutation	Sub	DT	KIDNEY	0.728324	0	0.655593	0.793053	0.728324	0.539177	1.94905e-11	0	1	NA	0.728324	NA	0	NA	0.271676	0	0	0.5
Herb_after_filtering_permutation	MACCS	RF	KIDNEY	0.728324	0	0.655593	0.793053	0.728324	0.539177	1.94905e-11	0	1	NA	0.728324	NA	0	NA	0.271676	0	0	0.5
Herb_after_filtering_permutation	PubChem	RF	KIDNEY	0.728324	0	0.655593	0.793053	0.728324	0.539177	1.94905e-11	0	1	NA	0.728324	NA	0	NA	0.271676	0	0	0.5
Herb_after_filtering_permutation	Sub	RF	KIDNEY	0.728324	0	0.655593	0.793053	0.728324	0.539177	1.94905e-11	0	1	NA	0.728324	NA	0	NA	0.271676	0	0	0.5
Herb_after_filtering_permutation	ADME_all	kNN	LARGE.INTESTINE	0.843931	0	0.78111	0.89456	0.843931	0.551127	5.62396e-07	0	1	NA	0.843931	NA	0	NA	0.156069	0	0	0.5
Herb_after_filtering_permutation	ADME_Ext	kNN	LARGE.INTESTINE	0.843931	0	0.78111	0.89456	0.843931	0.551127	5.62396e-07	0	1	NA	0.843931	NA	0	NA	0.156069	0	0	0.5
Compound_permutation	Ext	DT	STOMACH	0.535676	0	0.516958	0.554319	0.535676	0.507753	3.75193e-283	0	1	NA	0.535676	NA	0	NA	0.464324	0	0	0.5
Herb_after_filtering_permutation	MACCS	DT	LARGE.INTESTINE	0.843931	0	0.78111	0.89456	0.843931	0.551127	5.62396e-07	0	1	NA	0.843931	NA	0	NA	0.156069	0	0	0.5
Herb_after_filtering_permutation	PubChem	DT	LARGE.INTESTINE	0.843931	0	0.78111	0.89456	0.843931	0.551127	5.62396e-07	0	1	NA	0.843931	NA	0	NA	0.156069	0	0	0.5
Compound_permutation	ADME_all	RF	LIVER	0.582079	0.00295148	0.56352	0.600465	0.58172	0.492762	4.49433e-249	0.995687	0.00685518	0.582342	0.533333	0.582342	0.995687	0.734879	0.58172	0.579211	0.994624	0.501271
Herb_after_filtering_permutation	ADME_Ext	DT	LIVER	0.50289	0.00228004	0.426011	0.579669	0.508671	0.590345	0.105772	0.4	0.602273	0.492754	0.509615	0.492754	0.4	0.441558	0.491329	0.196532	0.398844	0.501136
Herb_after_filtering_permutation	Sub	DT	LARGE.INTESTINE	0.843931	0	0.78111	0.89456	0.843931	0.551127	5.62396e-07	0	1	NA	0.843931	NA	0	NA	0.156069	0	0	0.5
Herb_after_filtering_permutation	Ext	DT	LARGE.INTESTINE	0.843931	0	0.78111	0.89456	0.843931	0.551127	5.62396e-07	0	1	NA	0.843931	NA	0	NA	0.156069	0	0	0.5
Herb_before_filtering	PubChem	DT	LUNG	0.626943	0	0.55459	0.695332	0.626943	0.532145	5.89e-17	0	1	NA	0.626943	NA	0	NA	0.373057	0	0	0.5	0.5	0.373057	0.373057	1
Herb_before_filtering	Sub	DT	LUNG	0.626943	0	0.55459	0.695332	0.626943	0.532145	5.89e-17	0	1	NA	0.626943	NA	0	NA	0.373057	0	0	0.5	0.5	0.373057	0.373057	1
Herb_before_filtering	ADME	SVM	LUNG	0.626943	0	0.55459	0.695332	0.626943	0.532145	5.89e-17	0	1	NA	0.626943	NA	0	NA	0.373057	0	0	0.5	0.547808	0.430758	0.373057	1.15467
Compound_permutation	ADME	DT	LUNG	0.546237	0	0.527543	0.564833	0.546237	0.507818	7.52384e-277	0	1	NA	0.546237	NA	0	NA	0.453763	0	0	0.5
Compound_permutation	ADME_all	DT	LUNG	0.546237	0	0.527543	0.564833	0.546237	0.507818	7.52384e-277	0	1	NA	0.546237	NA	0	NA	0.453763	0	0	0.5
Compound_permutation	Ext	DT	LUNG	0.546237	0	0.527543	0.564833	0.546237	0.507818	7.52384e-277	0	1	NA	0.546237	NA	0	NA	0.453763	0	0	0.5
Compound_permutation	Sub	DT	LUNG	0.546237	0	0.527543	0.564833	0.546237	0.507818	7.52384e-277	0	1	NA	0.546237	NA	0	NA	0.453763	0	0	0.5
Compound_permutation	Sub	DT	SPLEEN	0.552528	0	0.533848	0.571097	0.552528	0.507861	6.1404e-273	0	1	NA	0.552528	NA	0	NA	0.447472	0	0	0.5
Compound_permutation	PubChem	RF	SPLEEN	0.552528	0	0.533848	0.571097	0.552528	0.507861	6.1404e-273	0	1	NA	0.552528	NA	0	NA	0.447472	0	0	0.5
Compound_permutation	Sub	RF	SPLEEN	0.552528	0	0.533848	0.571097	0.552528	0.507861	6.1404e-273	0	1	NA	0.552528	NA	0	NA	0.447472	0	0	0.5
Compound_permutation	ADME	SVM	SPLEEN	0.552528	0	0.533848	0.571097	0.552528	0.507861	6.1404e-273	0	1	NA	0.552528	NA	0	NA	0.447472	0	0	0.5
Herb_after_filtering_permutation	ADME	DT	SPLEEN	0.612717	0	0.535811	0.68569	0.612717	0.533409	7.43329e-16	0	1	NA	0.612717	NA	0	NA	0.387283	0	0	0.5
Herb_after_filtering_permutation	ADME_all	DT	SPLEEN	0.612717	0	0.535811	0.68569	0.612717	0.533409	7.43329e-16	0	1	NA	0.612717	NA	0	NA	0.387283	0	0	0.5
Herb_after_filtering_permutation	ADME_Ext	DT	SPLEEN	0.612717	0	0.535811	0.68569	0.612717	0.533409	7.43329e-16	0	1	NA	0.612717	NA	0	NA	0.387283	0	0	0.5
Herb_after_filtering_permutation	ADME_all	DT	STOMACH	0.618497	0	0.541692	0.691168	0.618497	0.533622	1.23466e-15	0	1	NA	0.618497	NA	0	NA	0.381503	0	0	0.5
Herb_after_filtering_permutation	ADME_Ext	DT	STOMACH	0.618497	0	0.541692	0.691168	0.618497	0.533622	1.23466e-15	0	1	NA	0.618497	NA	0	NA	0.381503	0	0	0.5
Herb_after_filtering_permutation	Ext	DT	STOMACH	0.618497	0	0.541692	0.691168	0.618497	0.533622	1.23466e-15	0	1	NA	0.618497	NA	0	NA	0.381503	0	0	0.5
Herb_after_filtering_permutation	PubChem	DT	STOMACH	0.618497	0	0.541692	0.691168	0.618497	0.533622	1.23466e-15	0	1	NA	0.618497	NA	0	NA	0.381503	0	0	0.5
Herb_after_filtering_permutation	Sub	DT	STOMACH	0.618497	0	0.541692	0.691168	0.618497	0.533622	1.23466e-15	0	1	NA	0.618497	NA	0	NA	0.381503	0	0	0.5
Herb_before_filtering_permutation	ADME	DT	STOMACH	0.606218	0	0.533497	0.675623	0.606218	0.531416	7.75981e-18	0	1	NA	0.606218	NA	0	NA	0.393782	0	0	0.5
Herb_before_filtering_permutation	ADME_all	DT	STOMACH	0.606218	0	0.533497	0.675623	0.606218	0.531416	7.75981e-18	0	1	NA	0.606218	NA	0	NA	0.393782	0	0	0.5
Herb_after_filtering_permutation	ADME	DT	HEART	0.722543	0	0.649487	0.787803	0.722543	0.538793	1.17002e-11	0	1	NA	0.722543	NA	0	NA	0.277457	0	0	0.5
Herb_after_filtering_permutation	ADME_all	DT	HEART	0.722543	0	0.649487	0.787803	0.722543	0.538793	1.17002e-11	0	1	NA	0.722543	NA	0	NA	0.277457	0	0	0.5
Herb_after_filtering_permutation	ADME_Ext	DT	HEART	0.722543	0	0.649487	0.787803	0.722543	0.538793	1.17002e-11	0	1	NA	0.722543	NA	0	NA	0.277457	0	0	0.5
Herb_after_filtering_permutation	Ext	DT	HEART	0.722543	0	0.649487	0.787803	0.722543	0.538793	1.17002e-11	0	1	NA	0.722543	NA	0	NA	0.277457	0	0	0.5
Herb_after_filtering_permutation	MACCS	DT	HEART	0.722543	0	0.649487	0.787803	0.722543	0.538793	1.17002e-11	0	1	NA	0.722543	NA	0	NA	0.277457	0	0	0.5
Herb_after_filtering_permutation	PubChem	DT	HEART	0.722543	0	0.649487	0.787803	0.722543	0.538793	1.17002e-11	0	1	NA	0.722543	NA	0	NA	0.277457	0	0	0.5
Herb_after_filtering_permutation	Sub	DT	HEART	0.722543	0	0.649487	0.787803	0.722543	0.538793	1.17002e-11	0	1	NA	0.722543	NA	0	NA	0.277457	0	0	0.5
Herb_after_filtering_permutation	Sub	SVM	KIDNEY	0.728324	0	0.655593	0.793053	0.728324	0.539177	1.94905e-11	0	1	NA	0.728324	NA	0	NA	0.271676	0	0	0.5
Herb_before_filtering_permutation	ADME	DT	KIDNEY	0.725389	0	0.656676	0.787035	0.725389	0.536916	9.14824e-13	0	1	NA	0.725389	NA	0	NA	0.274611	0	0	0.5
Herb_before_filtering_permutation	ADME_all	DT	KIDNEY	0.725389	0	0.656676	0.787035	0.725389	0.536916	9.14824e-13	0	1	NA	0.725389	NA	0	NA	0.274611	0	0	0.5
Herb_before_filtering_permutation	ADME_Ext	DT	KIDNEY	0.725389	0	0.656676	0.787035	0.725389	0.536916	9.14824e-13	0	1	NA	0.725389	NA	0	NA	0.274611	0	0	0.5
Herb_before_filtering_permutation	Ext	DT	KIDNEY	0.725389	0	0.656676	0.787035	0.725389	0.536916	9.14824e-13	0	1	NA	0.725389	NA	0	NA	0.274611	0	0	0.5
Herb_before_filtering_permutation	MACCS	DT	KIDNEY	0.725389	0	0.656676	0.787035	0.725389	0.536916	9.14824e-13	0	1	NA	0.725389	NA	0	NA	0.274611	0	0	0.5
Herb_before_filtering_permutation	PubChem	DT	KIDNEY	0.725389	0	0.656676	0.787035	0.725389	0.536916	9.14824e-13	0	1	NA	0.725389	NA	0	NA	0.274611	0	0	0.5
Herb_after_filtering_permutation	Ext	kNN	LARGE.INTESTINE	0.843931	0	0.78111	0.89456	0.843931	0.551127	5.62396e-07	0	1	NA	0.843931	NA	0	NA	0.156069	0	0	0.5
Herb_after_filtering_permutation	PubChem	kNN	LARGE.INTESTINE	0.843931	0	0.78111	0.89456	0.843931	0.551127	5.62396e-07	0	1	NA	0.843931	NA	0	NA	0.156069	0	0	0.5
Herb_after_filtering_permutation	Sub	kNN	LARGE.INTESTINE	0.843931	0	0.78111	0.89456	0.843931	0.551127	5.62396e-07	0	1	NA	0.843931	NA	0	NA	0.156069	0	0	0.5
Herb_after_filtering_permutation	MACCS	RF	LARGE.INTESTINE	0.843931	0	0.78111	0.89456	0.843931	0.551127	5.62396e-07	0	1	NA	0.843931	NA	0	NA	0.156069	0	0	0.5
Herb_after_filtering_permutation	PubChem	RF	LARGE.INTESTINE	0.843931	0	0.78111	0.89456	0.843931	0.551127	5.62396e-07	0	1	NA	0.843931	NA	0	NA	0.156069	0	0	0.5
Herb_after_filtering_permutation	Sub	RF	LARGE.INTESTINE	0.843931	0	0.78111	0.89456	0.843931	0.551127	5.62396e-07	0	1	NA	0.843931	NA	0	NA	0.156069	0	0	0.5
Herb_after_filtering_permutation	ADME	SVM	LARGE.INTESTINE	0.843931	0	0.78111	0.89456	0.843931	0.551127	5.62396e-07	0	1	NA	0.843931	NA	0	NA	0.156069	0	0	0.5
Herb_after_filtering_permutation	ADME	DT	LIVER	0.49711	0.000531244	0.420331	0.573989	0.508671	0.648183	0.000601893	0.682353	0.318182	0.491525	0.509091	0.491525	0.682353	0.571429	0.491329	0.33526	0.682081	0.500267
Herb_after_filtering	ADME_all	DT	LIVER	0.49711	0	0.420331	0.573989	0.50289	0.590225	2.97e-20	0	1	NA	0.49711	NA	0	NA	0.50289	0	0	0.5	0.5	0.50289	0.50289	1
Herb_after_filtering	ADME_Ext	DT	LIVER	0.49711	0	0.420331	0.573989	0.50289	0.590225	2.97e-20	0	1	NA	0.49711	NA	0	NA	0.50289	0	0	0.5	0.5	0.50289	0.50289	1
Herb_after_filtering	Ext	DT	LIVER	0.49711	0	0.420331	0.573989	0.50289	0.590225	2.97e-20	0	1	NA	0.49711	NA	0	NA	0.50289	0	0	0.5	0.5	0.50289	0.50289	1
Herb_after_filtering	MACCS	DT	LIVER	0.49711	0	0.420331	0.573989	0.50289	0.590225	2.97e-20	0	1	NA	0.49711	NA	0	NA	0.50289	0	0	0.5	0.5	0.50289	0.50289	1
Herb_before_filtering	MACCS	DT	LIVER	0.523316	0	0.450376	0.595529	0.523316	0.529155	2.37e-21	1	0	0.523316	NA	0.523316	1	0.687075	0.523316	0.523316	1	0.5	0.5	0.523316	0.523316	1
Herb_before_filtering	PubChem	DT	LIVER	0.523316	0	0.450376	0.595529	0.523316	0.529155	2.37e-21	1	0	0.523316	NA	0.523316	1	0.687075	0.523316	0.523316	1	0.5	0.5	0.523316	0.523316	1
Compound_permutation	Sub	RF	LUNG	0.546237	0	0.527543	0.564833	0.546237	0.507818	7.52384e-277	0	1	NA	0.546237	NA	0	NA	0.453763	0	0	0.5
Compound_permutation	ADME	SVM	LUNG	0.546237	0	0.527543	0.564833	0.546237	0.507818	7.52384e-277	0	1	NA	0.546237	NA	0	NA	0.453763	0	0	0.5
Herb_after_filtering_permutation	ADME	DT	LUNG	0.583815	0	0.506563	0.658145	0.583815	0.532429	5.88884e-17	0	1	NA	0.583815	NA	0	NA	0.416185	0	0	0.5
Herb_after_filtering_permutation	ADME_all	DT	LUNG	0.583815	0	0.506563	0.658145	0.583815	0.532429	5.88884e-17	0	1	NA	0.583815	NA	0	NA	0.416185	0	0	0.5
Herb_after_filtering_permutation	ADME_Ext	DT	LUNG	0.583815	0	0.506563	0.658145	0.583815	0.532429	5.88884e-17	0	1	NA	0.583815	NA	0	NA	0.416185	0	0	0.5
Herb_after_filtering_permutation	Ext	DT	LUNG	0.583815	0	0.506563	0.658145	0.583815	0.532429	5.88884e-17	0	1	NA	0.583815	NA	0	NA	0.416185	0	0	0.5
Herb_after_filtering_permutation	MACCS	DT	LUNG	0.583815	0	0.506563	0.658145	0.583815	0.532429	5.88884e-17	0	1	NA	0.583815	NA	0	NA	0.416185	0	0	0.5
Herb_after_filtering_permutation	Ext	DT	SPLEEN	0.612717	0	0.535811	0.68569	0.612717	0.533409	7.43329e-16	0	1	NA	0.612717	NA	0	NA	0.387283	0	0	0.5
Herb_after_filtering_permutation	MACCS	DT	SPLEEN	0.612717	0	0.535811	0.68569	0.612717	0.533409	7.43329e-16	0	1	NA	0.612717	NA	0	NA	0.387283	0	0	0.5
Herb_after_filtering_permutation	PubChem	DT	SPLEEN	0.612717	0	0.535811	0.68569	0.612717	0.533409	7.43329e-16	0	1	NA	0.612717	NA	0	NA	0.387283	0	0	0.5
Herb_after_filtering_permutation	ADME_all	RF	SPLEEN	0.612717	0	0.535811	0.68569	0.612717	0.533409	7.43329e-16	0	1	NA	0.612717	NA	0	NA	0.387283	0	0	0.5
Herb_after_filtering_permutation	MACCS	RF	SPLEEN	0.612717	0	0.535811	0.68569	0.612717	0.533409	7.43329e-16	0	1	NA	0.612717	NA	0	NA	0.387283	0	0	0.5
Herb_after_filtering_permutation	Sub	RF	SPLEEN	0.612717	0	0.535811	0.68569	0.612717	0.533409	7.43329e-16	0	1	NA	0.612717	NA	0	NA	0.387283	0	0	0.5
Herb_after_filtering_permutation	ADME	SVM	SPLEEN	0.612717	0	0.535811	0.68569	0.612717	0.533409	7.43329e-16	0	1	NA	0.612717	NA	0	NA	0.387283	0	0	0.5
Herb_before_filtering_permutation	ADME_Ext	DT	STOMACH	0.606218	0	0.533497	0.675623	0.606218	0.531416	7.75981e-18	0	1	NA	0.606218	NA	0	NA	0.393782	0	0	0.5
Herb_before_filtering_permutation	Ext	DT	STOMACH	0.606218	0	0.533497	0.675623	0.606218	0.531416	7.75981e-18	0	1	NA	0.606218	NA	0	NA	0.393782	0	0	0.5
Herb_before_filtering_permutation	MACCS	DT	STOMACH	0.606218	0	0.533497	0.675623	0.606218	0.531416	7.75981e-18	0	1	NA	0.606218	NA	0	NA	0.393782	0	0	0.5
Herb_before_filtering_permutation	PubChem	DT	STOMACH	0.606218	0	0.533497	0.675623	0.606218	0.531416	7.75981e-18	0	1	NA	0.606218	NA	0	NA	0.393782	0	0	0.5
Herb_before_filtering_permutation	Sub	DT	STOMACH	0.606218	0	0.533497	0.675623	0.606218	0.531416	7.75981e-18	0	1	NA	0.606218	NA	0	NA	0.393782	0	0	0.5
Herb_after_filtering_permutation	Sub	RF	HEART	0.722543	0	0.649487	0.787803	0.722543	0.538793	1.17002e-11	0	1	NA	0.722543	NA	0	NA	0.277457	0	0	0.5
Herb_after_filtering_permutation	Sub	SVM	HEART	0.722543	0	0.649487	0.787803	0.722543	0.538793	1.17002e-11	0	1	NA	0.722543	NA	0	NA	0.277457	0	0	0.5
Herb_before_filtering_permutation	Ext	DT	HEART	0.740933	0	0.673113	0.801191	0.740933	0.537939	4.21894e-12	0	1	NA	0.740933	NA	0	NA	0.259067	0	0	0.5
Herb_after_filtering_permutation	ADME	SVM	HEART	0.722543	0	0.649487	0.787803	0.722543	0.538793	1.17002e-11	0	1	NA	0.722543	NA	0	NA	0.277457	0	0	0.5
Herb_before_filtering_permutation	Sub	DT	KIDNEY	0.725389	0	0.656676	0.787035	0.725389	0.536916	9.14824e-13	0	1	NA	0.725389	NA	0	NA	0.274611	0	0	0.5
Herb_before_filtering_permutation	ADME	DT	HEART	0.740933	0	0.673113	0.801191	0.740933	0.537939	4.21894e-12	0	1	NA	0.740933	NA	0	NA	0.259067	0	0	0.5
Herb_before_filtering_permutation	ADME_all	DT	HEART	0.740933	0	0.673113	0.801191	0.740933	0.537939	4.21894e-12	0	1	NA	0.740933	NA	0	NA	0.259067	0	0	0.5
Herb_before_filtering_permutation	ADME_Ext	DT	HEART	0.740933	0	0.673113	0.801191	0.740933	0.537939	4.21894e-12	0	1	NA	0.740933	NA	0	NA	0.259067	0	0	0.5
Herb_before_filtering_permutation	Sub	RF	KIDNEY	0.725389	0	0.656676	0.787035	0.725389	0.536916	9.14824e-13	0	1	NA	0.725389	NA	0	NA	0.274611	0	0	0.5
Herb_after_filtering_permutation	Sub	SVM	LARGE.INTESTINE	0.843931	0	0.78111	0.89456	0.843931	0.551127	5.62396e-07	0	1	NA	0.843931	NA	0	NA	0.156069	0	0	0.5
Herb_before_filtering_permutation	Ext	DT	LARGE.INTESTINE	0.854922	0	0.797192	0.901382	0.854922	0.550187	3.3516e-07	0	1	NA	0.854922	NA	0	NA	0.145078	0	0	0.5
Compound_permutation	ADME_all	RF	KIDNEY	0.629616	-0.000213163	0.611386	0.647574	0.629975	0.524129	1.77701e-224	0.000968992	0.998862	0.333333	0.629935	0.333333	0.000968992	0.00193237	0.370025	0.000358551	0.00107565	0.499915
Herb_before_filtering_permutation	MACCS	DT	LARGE.INTESTINE	0.854922	0	0.797192	0.901382	0.854922	0.550187	3.3516e-07	0	1	NA	0.854922	NA	0	NA	0.145078	0	0	0.5
Herb_before_filtering_permutation	PubChem	DT	LARGE.INTESTINE	0.854922	0	0.797192	0.901382	0.854922	0.550187	3.3516e-07	0	1	NA	0.854922	NA	0	NA	0.145078	0	0	0.5
Compound_permutation	Ext	DT	LIVER	0.58172	0	0.56316	0.600109	0.58172	0.508072	2.46424e-255	1	0	0.58172	NA	0.58172	1	0.735554	0.58172	0.58172	1	0.5
Compound_permutation	ADME	kNN	KIDNEY	0.577985	-0.00327942	0.559402	0.596404	0.629975	1	6.47282e-46	0.192829	0.804212	0.366483	0.629118	0.366483	0.192829	0.252698	0.370025	0.0713517	0.194693	0.498521
Compound_permutation	MACCS	DT	LIVER	0.58172	0	0.56316	0.600109	0.58172	0.508072	2.46424e-255	1	0	0.58172	NA	0.58172	1	0.735554	0.58172	0.58172	1	0.5
Herb_before_filtering_permutation	ADME	DT	LARGE.INTESTINE	0.854922	0	0.797192	0.901382	0.854922	0.550187	3.3516e-07	0	1	NA	0.854922	NA	0	NA	0.145078	0	0	0.5
Herb_before_filtering_permutation	ADME_all	DT	LARGE.INTESTINE	0.854922	0	0.797192	0.901382	0.854922	0.550187	3.3516e-07	0	1	NA	0.854922	NA	0	NA	0.145078	0	0	0.5
Herb_before_filtering_permutation	ADME_Ext	DT	LARGE.INTESTINE	0.854922	0	0.797192	0.901382	0.854922	0.550187	3.3516e-07	0	1	NA	0.854922	NA	0	NA	0.145078	0	0	0.5
Compound_permutation	PubChem	DT	LIVER	0.58172	0	0.56316	0.600109	0.58172	0.508072	2.46424e-255	1	0	0.58172	NA	0.58172	1	0.735554	0.58172	0.58172	1	0.5
Compound_permutation	Sub	DT	LIVER	0.58172	0	0.56316	0.600109	0.58172	0.508072	2.46424e-255	1	0	0.58172	NA	0.58172	1	0.735554	0.58172	0.58172	1	0.5
Compound_permutation	PubChem	RF	LIVER	0.58172	0	0.56316	0.600109	0.58172	0.508072	2.46424e-255	1	0	0.58172	NA	0.58172	1	0.735554	0.58172	0.58172	1	0.5
Compound_permutation	ADME_all	DT	LIVER	0.58172	0	0.56316	0.600109	0.58172	0.508072	2.46424e-255	1	0	0.58172	NA	0.58172	1	0.735554	0.58172	0.58172	1	0.5
Compound_permutation	ADME_Ext	DT	LIVER	0.58172	0	0.56316	0.600109	0.58172	0.508072	2.46424e-255	1	0	0.58172	NA	0.58172	1	0.735554	0.58172	0.58172	1	0.5
Herb_after_filtering_permutation	PubChem	DT	LUNG	0.583815	0	0.506563	0.658145	0.583815	0.532429	5.88884e-17	0	1	NA	0.583815	NA	0	NA	0.416185	0	0	0.5
Herb_after_filtering_permutation	Sub	DT	LUNG	0.583815	0	0.506563	0.658145	0.583815	0.532429	5.88884e-17	0	1	NA	0.583815	NA	0	NA	0.416185	0	0	0.5
Herb_after_filtering_permutation	Sub	RF	LUNG	0.583815	0	0.506563	0.658145	0.583815	0.532429	5.88884e-17	0	1	NA	0.583815	NA	0	NA	0.416185	0	0	0.5
Herb_before_filtering_permutation	Ext	DT	LUNG	0.621762	0	0.549304	0.690417	0.621762	0.531956	3.54753e-17	0	1	NA	0.621762	NA	0	NA	0.378238	0	0	0.5
Herb_before_filtering_permutation	MACCS	DT	LUNG	0.621762	0	0.549304	0.690417	0.621762	0.531956	3.54753e-17	0	1	NA	0.621762	NA	0	NA	0.378238	0	0	0.5
Herb_after_filtering_permutation	Sub	SVM	SPLEEN	0.612717	0	0.535811	0.68569	0.612717	0.533409	7.43329e-16	0	1	NA	0.612717	NA	0	NA	0.387283	0	0	0.5
Herb_before_filtering_permutation	Ext	DT	SPLEEN	0.668394	0	0.597176	0.734346	0.668394	0.533855	3.40743e-15	0	1	NA	0.668394	NA	0	NA	0.331606	0	0	0.5
Herb_before_filtering_permutation	MACCS	DT	SPLEEN	0.668394	0	0.597176	0.734346	0.668394	0.533855	3.40743e-15	0	1	NA	0.668394	NA	0	NA	0.331606	0	0	0.5
Herb_before_filtering_permutation	ADME	DT	LUNG	0.621762	0	0.549304	0.690417	0.621762	0.531956	3.54753e-17	0	1	NA	0.621762	NA	0	NA	0.378238	0	0	0.5
Herb_before_filtering_permutation	ADME_Ext	DT	LUNG	0.621762	0	0.549304	0.690417	0.621762	0.531956	3.54753e-17	0	1	NA	0.621762	NA	0	NA	0.378238	0	0	0.5
Herb_before_filtering_permutation	Sub	DT	SPLEEN	0.668394	0	0.597176	0.734346	0.668394	0.533855	3.40743e-15	0	1	NA	0.668394	NA	0	NA	0.331606	0	0	0.5
Herb_before_filtering_permutation	MACCS	DT	HEART	0.740933	0	0.673113	0.801191	0.740933	0.537939	4.21894e-12	0	1	NA	0.740933	NA	0	NA	0.259067	0	0	0.5
Herb_before_filtering_permutation	PubChem	DT	HEART	0.740933	0	0.673113	0.801191	0.740933	0.537939	4.21894e-12	0	1	NA	0.740933	NA	0	NA	0.259067	0	0	0.5
Herb_before_filtering_permutation	ADME	DT	SPLEEN	0.668394	0	0.597176	0.734346	0.668394	0.533855	3.40743e-15	0	1	NA	0.668394	NA	0	NA	0.331606	0	0	0.5
Herb_before_filtering_permutation	ADME_all	DT	SPLEEN	0.668394	0	0.597176	0.734346	0.668394	0.533855	3.40743e-15	0	1	NA	0.668394	NA	0	NA	0.331606	0	0	0.5
Herb_before_filtering_permutation	ADME_Ext	DT	SPLEEN	0.668394	0	0.597176	0.734346	0.668394	0.533855	3.40743e-15	0	1	NA	0.668394	NA	0	NA	0.331606	0	0	0.5
Herb_before_filtering_permutation	Sub	DT	HEART	0.740933	0	0.673113	0.801191	0.740933	0.537939	4.21894e-12	0	1	NA	0.740933	NA	0	NA	0.259067	0	0	0.5
Herb_before_filtering_permutation	PubChem	RF	HEART	0.740933	0	0.673113	0.801191	0.740933	0.537939	4.21894e-12	0	1	NA	0.740933	NA	0	NA	0.259067	0	0	0.5
Herb_before_filtering_permutation	Sub	RF	HEART	0.740933	0	0.673113	0.801191	0.740933	0.537939	4.21894e-12	0	1	NA	0.740933	NA	0	NA	0.259067	0	0	0.5
Herb_after_filtering_permutation	ADME_all	RF	STOMACH	0.606936	-0.00153244	0.52994	0.680202	0.618497	0.654085	4.76975e-12	0.0454545	0.953271	0.375	0.618182	0.375	0.0454545	0.0810811	0.381503	0.017341	0.0462428	0.499363
Herb_before_filtering_permutation	Sub	SVM	HEART	0.740933	0	0.673113	0.801191	0.740933	0.537939	4.21894e-12	0	1	NA	0.740933	NA	0	NA	0.259067	0	0	0.5
Herb_before_filtering_permutation	Sub	DT	LARGE.INTESTINE	0.854922	0	0.797192	0.901382	0.854922	0.550187	3.3516e-07	0	1	NA	0.854922	NA	0	NA	0.145078	0	0	0.5
Herb_before_filtering_permutation	MACCS	RF	LARGE.INTESTINE	0.854922	0	0.797192	0.901382	0.854922	0.550187	3.3516e-07	0	1	NA	0.854922	NA	0	NA	0.145078	0	0	0.5
Herb_before_filtering_permutation	PubChem	RF	LARGE.INTESTINE	0.854922	0	0.797192	0.901382	0.854922	0.550187	3.3516e-07	0	1	NA	0.854922	NA	0	NA	0.145078	0	0	0.5
Compound_permutation	ADME_Ext	RF	STOMACH	0.504123	-0.00598555	0.485392	0.522846	0.535676	0.999605	2.21641e-06	0.397683	0.596386	0.460644	0.533214	0.460644	0.397683	0.426855	0.464324	0.184654	0.400861	0.497034
Herb_before_filtering_permutation	Sub	RF	LARGE.INTESTINE	0.854922	0	0.797192	0.901382	0.854922	0.550187	3.3516e-07	0	1	NA	0.854922	NA	0	NA	0.145078	0	0	0.5
Herb_before_filtering_permutation	Sub	SVM	LARGE.INTESTINE	0.854922	0	0.797192	0.901382	0.854922	0.550187	3.3516e-07	0	1	NA	0.854922	NA	0	NA	0.145078	0	0	0.5
Compound_permutation	Sub	RF	LIVER	0.58172	0	0.56316	0.600109	0.58172	0.508072	2.46424e-255	1	0	0.58172	NA	0.58172	1	0.735554	0.58172	0.58172	1	0.5
Herb_before_filtering_permutation	MACCS	DT	LIVER	0.42487	0	0.354181	0.497904	0.57513	0.99999	1.6155e-25	0	1	NA	0.42487	NA	0	NA	0.57513	0	0	0.5
Herb_before_filtering_permutation	PubChem	DT	LUNG	0.621762	0	0.549304	0.690417	0.621762	0.531956	3.54753e-17	0	1	NA	0.621762	NA	0	NA	0.378238	0	0	0.5
Compound_permutation	Sub	kNN	LARGE.INTESTINE	0.790247	-0.000374014	0.774658	0.805226	0.795626	0.767311	5.01221e-112	0.00877193	0.990987	0.2	0.795586	0.2	0.00877193	0.0168067	0.204374	0.00179276	0.00896379	0.499879
Herb_before_filtering_permutation	ADME	SVM	HEART	0.740933	0	0.673113	0.801191	0.740933	0.537939	4.21894e-12	0	1	NA	0.740933	NA	0	NA	0.259067	0	0	0.5
Compound_permutation	MACCS	RF	LIVER	0.581362	-0.000436558	0.5628	0.599754	0.58172	0.523369	8.1013e-254	0.998768	0.000856898	0.581629	0.333333	0.581629	0.998768	0.735147	0.58172	0.581004	0.998925	0.499812
Compound_permutation	MACCS	SVM	LARGE.INTESTINE	0.795267	-0.00071636	0.779806	0.810106	0.795626	0.529908	6.81602e-125	0	0.999549	0	0.795552	0	0	NA	0.204374	0	0.000358551	0.499775
Compound_permutation	MACCS	kNN	STOMACH	0.505199	-0.000531874	0.486467	0.52392	0.535676	0.999408	0.00235123	0.423166	0.576305	0.464014	0.535448	0.464014	0.423166	0.442649	0.464324	0.196486	0.423449	0.499736
Compound_permutation	MACCS	RF	KIDNEY	0.629616	-0.000716922	0.611386	0.647574	0.629975	0.524129	2.41893e-225	0	0.999431	0	0.629842	0	0	NA	0.370025	0	0.000358551	0.499715
Compound_permutation	Ext	RF	KIDNEY	0.618143	-0.00934901	0.599816	0.636221	0.629975	0.905349	3.25642e-183	0.0271318	0.965282	0.314607	0.628148	0.314607	0.0271318	0.0499554	0.370025	0.0100394	0.0319111	0.496207
Herb_after_filtering	ADME	SVM	KIDNEY	0.682081	-0.0114808	0.607109	0.750687	0.687861	0.600896	2.35e-12	0	0.991597	0	0.686047	0	0	NA	0.312139	0	0.00578035	0.495798	0.560302	0.354304	0.312139	1.13508
Herb_after_filtering_permutation	Sub	DT	SPLEEN	0.595376	-0.000991899	0.518231	0.669194	0.612717	0.708909	2.37786e-10	0.0746269	0.924528	0.384615	0.6125	0.384615	0.0746269	0.125	0.387283	0.0289017	0.0751445	0.499578
Compound_permutation	ADME_Ext	SVM	KIDNEY	0.56687	-0.0106685	0.548239	0.58536	0.629975	1	4.36753e-31	0.218992	0.771201	0.359873	0.627025	0.359873	0.218992	0.272289	0.370025	0.0810326	0.22517	0.495097
Compound_permutation	PubChem	kNN	SPLEEN	0.514521	-0.00100888	0.495786	0.533226	0.552528	0.999974	9.02476e-12	0.356571	0.64244	0.446787	0.552147	0.446787	0.356571	0.396613	0.447472	0.159555	0.357117	0.499505
Herb_before_filtering_permutation	ADME_all	RF	LARGE.INTESTINE	0.854922	0	0.797192	0.901382	0.854922	0.550187	3.3516e-07	0	1	NA	0.854922	NA	0	NA	0.145078	0	0	0.5
Compound_permutation	PubChem	SVM	STOMACH	0.516314	-0.00110212	0.497579	0.535015	0.535676	0.980678	3.9672e-52	0.26332	0.735609	0.463315	0.535314	0.463315	0.26332	0.335795	0.464324	0.122266	0.263894	0.499465
Compound_permutation	Sub	kNN	HEART	0.593044	-0.00129815	0.574543	0.61135	0.629258	0.999962	1.90993e-82	0.137331	0.861538	0.368831	0.628952	0.368831	0.137331	0.200141	0.370742	0.0509143	0.138042	0.499435
Compound_permutation	Ext	SVM	LUNG	0.512186	-0.00138293	0.493455	0.530892	0.546237	0.999856	2.68233e-12	0.36019	0.638451	0.45283	0.545709	0.45283	0.36019	0.401232	0.453763	0.163441	0.360932	0.499321
Herb_before_filtering_permutation	ADME	SVM	LARGE.INTESTINE	0.854922	0	0.797192	0.901382	0.854922	0.550187	3.3516e-07	0	1	NA	0.854922	NA	0	NA	0.145078	0	0	0.5
Compound_permutation	PubChem	SVM	LARGE.INTESTINE	0.793474	-0.00220971	0.777967	0.808363	0.795626	0.621495	7.6768e-121	0.00175439	0.996845	0.125	0.795397	0.125	0.00175439	0.00346021	0.204374	0.000358551	0.00286841	0.4993
Compound_permutation	MACCS	RF	HEART	0.628182	-0.0021497	0.60994	0.646155	0.629258	0.555222	1.75663e-224	0	0.998291	0	0.628859	0	0	NA	0.370742	0	0.00107565	0.499145
Compound_permutation	ADME	SVM	LIVER	0.58172	0	0.56316	0.600109	0.58172	0.508072	2.46424e-255	1	0	0.58172	NA	0.58172	1	0.735554	0.58172	0.58172	1	0.5
Compound_permutation	Sub	kNN	LIVER	0.546953	-0.00187673	0.528262	0.565546	0.58172	0.999904	3.07477e-61	0.791744	0.206512	0.581185	0.416235	0.581185	0.791744	0.670318	0.58172	0.460573	0.792473	0.499128
Compound_permutation	PubChem	RF	STOMACH	0.5346	-0.00193017	0.515881	0.553247	0.535676	0.553032	1.7723e-279	0.0015444	0.996653	0.285714	0.535226	0.285714	0.0015444	0.0030722	0.464324	0.000717103	0.00250986	0.499099
Compound_permutation	ADME	kNN	LIVER	0.525448	-0.000443623	0.506721	0.544121	0.58172	1	9.25535e-09	0.656808	0.342759	0.58156	0.417973	0.58156	0.656808	0.616898	0.58172	0.382079	0.656989	0.499784
Compound_permutation	ADME	DT	LIVER	0.579211	-0.000533339	0.560638	0.597618	0.58172	0.613634	2.86316e-237	0.985829	0.0137104	0.581607	0.410256	0.581607	0.985829	0.731596	0.58172	0.573477	0.986022	0.49977
Compound_permutation	ADME_Ext	RF	LIVER	0.568817	-0.000579533	0.550197	0.587293	0.58172	0.919231	3.61589e-165	0.922366	0.0771208	0.581585	0.416667	0.581585	0.922366	0.713367	0.58172	0.536559	0.922581	0.499743
Compound_permutation	Ext	kNN	LARGE.INTESTINE	0.779491	-0.00299864	0.763636	0.794757	0.795626	0.983029	5.4359e-89	0.0245614	0.973411	0.191781	0.795287	0.191781	0.0245614	0.0435459	0.204374	0.00501972	0.0261743	0.498986
Compound_permutation	PubChem	DT	LUNG	0.53871	-0.00245566	0.520001	0.557337	0.546237	0.793255	3.40108e-196	0.0679305	0.92979	0.445596	0.54563	0.445596	0.0679305	0.117889	0.453763	0.0308244	0.0691756	0.49886
Compound_permutation	MACCS	SVM	KIDNEY	0.626748	-0.00291061	0.608493	0.644737	0.629975	0.645811	2.89096e-214	0.00678295	0.990894	0.304348	0.629429	0.304348	0.00678295	0.0132701	0.370025	0.00250986	0.00824668	0.498838
Compound_permutation	MACCS	SVM	LUNG	0.540143	-0.00251724	0.521437	0.558765	0.546237	0.747227	4.12106e-213	0.0521327	0.945538	0.442953	0.545627	0.442953	0.0521327	0.0932862	0.453763	0.0236559	0.053405	0.498835
Compound_permutation	ADME_all	RF	LUNG	0.544086	-0.00283482	0.525388	0.562692	0.546237	0.597824	1.97367e-264	0.00789889	0.989501	0.384615	0.545586	0.384615	0.00789889	0.0154799	0.453763	0.00358423	0.009319	0.4987
Herb_before_filtering	Sub	SVM	LUNG	0.621762	-0.00327565	0.549304	0.690417	0.626943	0.590628	1.74e-15	0.0138889	0.983471	0.333333	0.626316	0.333333	0.0138889	0.0266667	0.373057	0.00518135	0.015544	0.49868	0.573634	0.416548	0.373057	1.11658
Compound_permutation	PubChem	kNN	HEART	0.578343	-0.00293002	0.559763	0.59676	0.629258	1	1.34516e-47	0.190522	0.806838	0.367537	0.628495	0.367537	0.190522	0.250955	0.370742	0.0706346	0.192184	0.49868
Compound_permutation	Ext	DT	SPLEEN	0.543564	-0.00289423	0.524861	0.562175	0.552528	0.834255	3.27195e-188	0.0713141	0.926022	0.438424	0.551817	0.438424	0.0713141	0.122674	0.447472	0.0319111	0.0727859	0.498668
Compound_permutation	ADME_Ext	RF	LARGE.INTESTINE	0.794191	-0.000788935	0.778703	0.80906	0.795626	0.585398	4.15961e-122	0.00175439	0.997747	0.166667	0.795544	0.166667	0.00175439	0.00347222	0.204374	0.000358551	0.00215131	0.499751
Compound_permutation	ADME_Ext	RF	SPLEEN	0.537827	-0.00108267	0.519113	0.556462	0.552528	0.942885	1.01879e-129	0.134615	0.864374	0.445623	0.552239	0.445623	0.134615	0.206769	0.447472	0.0602366	0.135174	0.499495
Compound_permutation	ADME_all	SVM	SPLEEN	0.510577	-0.00174985	0.491843	0.529289	0.552528	0.999996	2.41726e-05	0.390224	0.608047	0.446379	0.551826	0.446379	0.390224	0.416417	0.447472	0.174615	0.39118	0.499136
Compound_permutation	PubChem	kNN	KIDNEY	0.58408	-0.00323803	0.565529	0.602455	0.629975	1	2.77729e-59	0.169574	0.827547	0.366109	0.629165	0.366109	0.169574	0.231788	0.370025	0.0627465	0.171388	0.49856
Compound_permutation	ADME_all	kNN	SPLEEN	0.509143	-0.00375672	0.490409	0.527858	0.552528	0.999998	9.94656e-05	0.393429	0.602855	0.44515	0.551008	0.44515	0.393429	0.417695	0.447472	0.176049	0.395482	0.498142
Compound_permutation	MACCS	RF	STOMACH	0.533883	-0.00314248	0.515163	0.552532	0.535676	0.582873	1.78197e-276	0.0030888	0.993976	0.307692	0.534942	0.307692	0.0030888	0.00611621	0.464324	0.00143421	0.00466117	0.498532
Compound_permutation	PubChem	kNN	STOMACH	0.505199	-0.00312654	0.486467	0.52392	0.535676	0.999408	1.14496e-05	0.403861	0.593039	0.462423	0.534379	0.462423	0.403861	0.431162	0.464324	0.187522	0.405522	0.49845
Herb_after_filtering_permutation	PubChem	kNN	HEART	0.710983	-0.00441245	0.637315	0.777264	0.722543	0.668099	1.19347e-09	0.0208333	0.976	0.25	0.721893	0.25	0.0208333	0.0384615	0.277457	0.00578035	0.0231214	0.498417
Compound_permutation	Ext	kNN	LIVER	0.529391	-0.00340854	0.510668	0.548052	0.58172	1	1.23995e-16	0.688232	0.308483	0.580561	0.415704	0.580561	0.688232	0.629828	0.58172	0.400358	0.689606	0.498357
Compound	Sub	DT	KIDNEY	0.629975	0	0.611748	0.647928	0.629975	0.5085	5.41e-226	0	1	NA	0.629975	NA	0	NA	0.370025	0	0	0.5	0.5	0.370025	0.370025	1
Herb_before_filtering_permutation	ADME	SVM	STOMACH	0.601036	-0.0103338	0.528244	0.670675	0.606218	0.589347	3.36677e-17	0	0.991453	0	0.604167	0	0	NA	0.393782	0	0.00518135	0.495726
Compound_permutation	MACCS	DT	LUNG	0.525806	-0.00402789	0.50708	0.544479	0.546237	0.985541	6.35689e-84	0.198262	0.7979	0.449016	0.545047	0.449016	0.198262	0.275068	0.453763	0.0899642	0.200358	0.498081
Compound_permutation	ADME	kNN	STOMACH	0.500179	-0.00942893	0.481452	0.518907	0.535676	0.999919	0.0171378	0.427027	0.563588	0.458921	0.531566	0.458921	0.427027	0.4424	0.464324	0.198279	0.432054	0.495307
Compound_permutation	Sub	kNN	LUNG	0.511828	-0.00396303	0.493097	0.530534	0.546237	0.999876	1.14096e-14	0.349131	0.646982	0.45102	0.544751	0.45102	0.349131	0.393589	0.453763	0.158423	0.351254	0.498056
Compound_permutation	MACCS	kNN	LIVER	0.535125	-0.00422601	0.51641	0.553767	0.58172	1	3.33104e-29	0.7252	0.27078	0.580375	0.414698	0.580375	0.7252	0.644755	0.58172	0.421864	0.726882	0.49799
Compound_permutation	ADME	kNN	HEART	0.56687	-0.00280562	0.548239	0.58536	0.629258	1	7.21224e-27	0.23501	0.762393	0.368182	0.628464	0.368182	0.23501	0.286895	0.370742	0.087128	0.236644	0.498701
Herb_after_filtering_permutation	PubChem	kNN	STOMACH	0.554913	-0.00437307	0.47757	0.630342	0.618497	0.963142	0.0226545	0.257576	0.738318	0.377778	0.617188	0.377778	0.257576	0.306306	0.381503	0.0982659	0.260116	0.497947
Herb_before_filtering	ADME	kNN	HEART	0.709845	-0.0042743	0.640333	0.772783	0.720207	0.659322	5.84e-11	0.0185185	0.978417	0.25	0.719577	0.25	0.0185185	0.0344828	0.279793	0.00518135	0.0207254	0.498468	0.593725	0.365283	0.279793	1.30555
Herb_after_filtering_permutation	ADME	kNN	HEART	0.710983	-0.00441245	0.637315	0.777264	0.722543	0.668099	1.19347e-09	0.0208333	0.976	0.25	0.721893	0.25	0.0208333	0.0384615	0.277457	0.00578035	0.0231214	0.498417
Compound_permutation	PubChem	SVM	HEART	0.62137	-0.00519254	0.603069	0.639415	0.629258	0.811234	2.22161e-195	0.0203095	0.975499	0.328125	0.628257	0.328125	0.0203095	0.0382514	0.370742	0.00752958	0.0229473	0.497904
Herb_after_filtering	ADME_all	RF	KIDNEY	0.647399	-0.0101465	0.571258	0.718392	0.687861	0.889889	4.04e-06	0.0925926	0.89916	0.294118	0.685897	0.294118	0.0925926	0.140845	0.312139	0.0289017	0.0982659	0.495876	0.562325	0.353377	0.312139	1.13211
Compound_permutation	MACCS	kNN	LUNG	0.508602	-0.00504798	0.489872	0.527314	0.546237	0.999969	3.59874e-08	0.377567	0.617454	0.450518	0.544245	0.450518	0.377567	0.410829	0.453763	0.171326	0.380287	0.497511
Compound_permutation	ADME_all	kNN	KIDNEY	0.576551	-0.0161457	0.557961	0.594979	0.629975	1	1.15789e-53	0.170543	0.815026	0.351297	0.625874	0.351297	0.170543	0.229615	0.370025	0.0631051	0.179634	0.492784
Herb_after_filtering_permutation	ADME_all	kNN	KIDNEY	0.687861	-0.0200917	0.613125	0.756027	0.728324	0.898761	7.09791e-06	0.0638298	0.920635	0.230769	0.725	0.230769	0.0638298	0.1	0.271676	0.017341	0.0751445	0.492232
Herb_after_filtering_permutation	ADME_Ext	kNN	KIDNEY	0.687861	-0.0200917	0.613125	0.756027	0.728324	0.898761	7.09791e-06	0.0638298	0.920635	0.230769	0.725	0.230769	0.0638298	0.1	0.271676	0.017341	0.0751445	0.492232
Herb_before_filtering	MACCS	SVM	SPLEEN	0.689119	-0.00678143	0.618679	0.75364	0.699482	0.655859	7.79e-12	0.0172414	0.977778	0.25	0.698413	0.25	0.0172414	0.0322581	0.300518	0.00518135	0.0207254	0.49751	0.560792	0.339548	0.300518	1.12988
Compound_permutation	ADME_Ext	kNN	KIDNEY	0.574758	-0.0183978	0.55616	0.593198	0.629975	1	1.0509e-51	0.172481	0.811042	0.34902	0.625274	0.34902	0.172481	0.230869	0.370025	0.0638222	0.182861	0.491761
Compound_permutation	Sub	SVM	SPLEEN	0.542847	-0.00630217	0.524143	0.561461	0.552528	0.852493	7.79628e-196	0.0616987	0.932511	0.425414	0.550997	0.425414	0.0616987	0.107768	0.447472	0.0276085	0.0648978	0.497105
Compound_permutation	Ext	kNN	STOMACH	0.503406	-0.0060827	0.484676	0.52213	0.535676	0.999701	5.5642e-05	0.40695	0.587015	0.460664	0.533131	0.460664	0.40695	0.432144	0.464324	0.188957	0.410183	0.496982
Compound_permutation	Ext	RF	LARGE.INTESTINE	0.793474	-0.004276	0.777967	0.808363	0.795626	0.621495	1.08683e-121	0	0.997296	0	0.795185	0	0	NA	0.204374	0	0.00215131	0.498648
Herb_before_filtering_permutation	Ext	RF	LARGE.INTESTINE	0.849741	-0.0101065	0.791383	0.897002	0.854922	0.628675	1.37857e-06	0	0.993939	0	0.854167	0	0	NA	0.145078	0	0.00518135	0.49697
Herb_before_filtering_permutation	ADME_Ext	RF	LARGE.INTESTINE	0.849741	-0.0101065	0.791383	0.897002	0.854922	0.628675	1.37857e-06	0	0.993939	0	0.854167	0	0	NA	0.145078	0	0.00518135	0.49697
Herb_before_filtering	Sub	SVM	LARGE.INTESTINE	0.839378	-0.01013	0.779825	0.888181	0.84456	0.625005	4.93e-07	0	0.993865	0	0.84375	0	0	NA	0.15544	0	0.00518135	0.496933	0.559202	0.167481	0.15544	1.07746
Herb_before_filtering	ADME	kNN	LARGE.INTESTINE	0.818653	-0.00505877	0.756924	0.870315	0.84456	0.862012	0.000200268	0.0333333	0.96319	0.142857	0.844086	0.142857	0.0333333	0.0540541	0.15544	0.00518135	0.0362694	0.498262	0.601534	0.203396	0.15544	1.30851
Compound	ADME	SVM	LARGE.INTESTINE	0.795626	0	0.780174	0.810454	0.795626	0.51121	1.53e-125	0	1	NA	0.795626	NA	0	NA	0.204374	0	0	0.5	0.485731	0.193565	0.204374	0.947112
Compound_permutation	MACCS	SVM	SPLEEN	0.543205	-0.00676506	0.524502	0.561818	0.552528	0.843549	1.75615e-201	0.0560897	0.937703	0.421687	0.550896	0.421687	0.0560897	0.0990099	0.447472	0.0250986	0.0595195	0.496896
Compound_permutation	ADME	RF	LIVER	0.544444	-0.0033955	0.525747	0.563048	0.58172	0.999968	7.79904e-55	0.780037	0.216795	0.580734	0.414754	0.580734	0.780037	0.66579	0.58172	0.453763	0.781362	0.498416
Herb_before_filtering	Sub	DT	STOMACH	0.601036	-0.0070475	0.528244	0.670675	0.668394	0.97933	0.00304681	0.1875	0.806202	0.324324	0.666667	0.324324	0.1875	0.237624	0.331606	0.0621762	0.19171	0.496851	0.5	0.330313	0.331606	0.996099
Herb_before_filtering_permutation	MACCS	kNN	SPLEEN	0.611399	-0.00751723	0.538758	0.680562	0.668394	0.9593	0.000219851	0.15625	0.837209	0.322581	0.666667	0.322581	0.15625	0.210526	0.331606	0.0518135	0.160622	0.49673
Herb_before_filtering_permutation	ADME_Ext	DT	LIVER	0.497409	-0.00439938	0.424798	0.570101	0.57513	0.987657	0.155176	0.495495	0.5	0.572917	0.42268	0.572917	0.495495	0.531401	0.57513	0.284974	0.497409	0.497748
Compound_permutation	PubChem	SVM	KIDNEY	0.610972	-0.00794145	0.59259	0.62912	0.629975	0.981813	2.91175e-150	0.0571705	0.936255	0.345029	0.628342	0.345029	0.0571705	0.0980881	0.370025	0.0211545	0.0613123	0.496713
Herb_after_filtering	PubChem	kNN	LARGE.INTESTINE	0.849711	-0.011241	0.787597	0.899417	0.855491	0.635747	6.46e-06	0	0.993243	0	0.854651	0	0	NA	0.144509	0	0.00578035	0.496622	0.603108	0.201195	0.144509	1.39227
Compound_permutation	ADME_Ext	kNN	LUNG	0.509319	-0.00453519	0.490588	0.52803	0.546237	0.999957	3.81799e-09	0.372828	0.622703	0.450812	0.544464	0.450812	0.372828	0.408128	0.453763	0.169176	0.375269	0.497766
Herb_before_filtering	Sub	kNN	KIDNEY	0.663212	-0.00835946	0.591822	0.7295	0.715026	0.951152	7.21e-05	0.109091	0.884058	0.272727	0.71345	0.272727	0.109091	0.155844	0.284974	0.0310881	0.11399	0.496574	0.491041	0.294783	0.284974	1.03442
Herb_after_filtering_permutation	ADME_Ext	RF	LUNG	0.566474	-0.00651617	0.489137	0.641493	0.583815	0.706337	1.00416e-10	0.0833333	0.910891	0.4	0.582278	0.4	0.0833333	0.137931	0.416185	0.0346821	0.0867052	0.497112
Compound_permutation	ADME_Ext	DT	LUNG	0.524373	-0.0070635	0.505645	0.543049	0.546237	0.990264	1.1233e-83	0.196682	0.796588	0.445438	0.544151	0.445438	0.196682	0.272877	0.453763	0.0892473	0.200358	0.496635
Compound_permutation	ADME_Ext	RF	LUNG	0.529032	-0.00773519	0.510309	0.547695	0.546237	0.967338	5.26927e-123	0.14297	0.849738	0.441463	0.544118	0.441463	0.14297	0.21599	0.453763	0.0648746	0.146953	0.496354
Compound_permutation	PubChem	SVM	LIVER	0.567742	-0.00787008	0.549118	0.586224	0.58172	0.935079	5.67602e-177	0.932224	0.0608398	0.579916	0.392265	0.579916	0.932224	0.715028	0.58172	0.542294	0.935125	0.496532
Compound_permutation	Sub	SVM	STOMACH	0.527429	-0.00760107	0.508701	0.5461	0.535676	0.813891	1.13507e-205	0.0617761	0.931058	0.437158	0.533768	0.437158	0.0617761	0.108254	0.464324	0.0286841	0.0656149	0.496417
Herb_before_filtering	MACCS	SVM	HEART	0.715026	-0.0102789	0.64577	0.777544	0.720207	0.599296	2.35e-12	0	0.992806	0	0.71875	0	0	NA	0.279793	0	0.00518135	0.496403	0.487876	0.289067	0.279793	1.03315
Herb_before_filtering_permutation	Ext	RF	STOMACH	0.590674	-0.00846617	0.517761	0.660756	0.606218	0.698229	5.99646e-13	0.0526316	0.940171	0.363636	0.604396	0.363636	0.0526316	0.091954	0.393782	0.0207254	0.0569948	0.496401
Herb_before_filtering	ADME	SVM	SPLEEN	0.694301	-0.0102919	0.624078	0.758441	0.699482	0.596876	3.09e-13	0	0.992593	0	0.697917	0	0	NA	0.300518	0	0.00518135	0.496296	0.546232	0.329205	0.300518	1.09546
Herb_before_filtering_permutation	PubChem	DT	SPLEEN	0.65285	-0.00968221	0.581142	0.71978	0.668394	0.705782	7.83743e-12	0.03125	0.96124	0.285714	0.666667	0.285714	0.03125	0.056338	0.331606	0.0103627	0.0362694	0.496245
Herb_after_filtering_permutation	Ext	kNN	LUNG	0.549133	-0.00821877	0.471802	0.624751	0.583815	0.841965	1.006e-05	0.180556	0.811881	0.40625	0.58156	0.40625	0.180556	0.25	0.416185	0.0751445	0.184971	0.496218
Compound_permutation	ADME	RF	KIDNEY	0.591968	-0.0143121	0.573461	0.610283	0.629975	0.999983	1.1434e-91	0.116279	0.871372	0.346821	0.626688	0.346821	0.116279	0.174165	0.370025	0.0430262	0.124059	0.493825
Herb_before_filtering	ADME_all	kNN	STOMACH	0.569948	-0.0140533	0.49689	0.640824	0.668394	0.998288	0.272361	0.265625	0.72093	0.320755	0.664286	0.320755	0.265625	0.290598	0.331606	0.0880829	0.274611	0.493278	0.500242	0.315267	0.331606	0.950727
Herb_before_filtering_permutation	PubChem	RF	SPLEEN	0.663212	-0.0103084	0.591822	0.7295	0.668394	0.593822	1.46959e-14	0	0.992248	0	0.666667	0	0	NA	0.331606	0	0.00518135	0.496124
Herb_before_filtering	ADME_all	RF	STOMACH	0.601036	-0.0159978	0.528244	0.670675	0.668394	0.97933	0.00141832	0.171875	0.813953	0.314286	0.664557	0.314286	0.171875	0.222222	0.331606	0.0569948	0.181347	0.492914	0.506904	0.335824	0.331606	1.01272
Herb_before_filtering_permutation	Sub	RF	SPLEEN	0.663212	-0.0103084	0.591822	0.7295	0.668394	0.593822	1.46959e-14	0	0.992248	0	0.666667	0	0	NA	0.331606	0	0.00518135	0.496124
Compound_permutation	ADME	RF	HEART	0.593761	-0.00780812	0.575264	0.612061	0.629258	0.999947	8.41655e-92	0.12089	0.872365	0.358166	0.627459	0.358166	0.12089	0.180766	0.370742	0.0448189	0.125134	0.496627
Compound_permutation	ADME	RF	STOMACH	0.503406	-0.0170473	0.484676	0.52213	0.535676	0.999701	6.60716e-22	0.326641	0.656627	0.451923	0.529412	0.451923	0.326641	0.379202	0.464324	0.151667	0.335604	0.491634
Herb_before_filtering	ADME_all	RF	HEART	0.715026	-0.0102789	0.64577	0.777544	0.720207	0.599296	2.35e-12	0	0.992806	0	0.71875	0	0	NA	0.279793	0	0.00518135	0.496403	0.580402	0.362057	0.279793	1.29402
Herb_before_filtering	ADME_Ext	RF	HEART	0.715026	-0.0102789	0.64577	0.777544	0.720207	0.599296	2.35e-12	0	0.992806	0	0.71875	0	0	NA	0.279793	0	0.00518135	0.496403	0.578604	0.351015	0.279793	1.25455
Herb_before_filtering	PubChem	RF	LUNG	0.621762	-0.0103263	0.549304	0.690417	0.626943	0.590628	2.55e-16	0	0.991736	0	0.625	0	0	NA	0.373057	0	0.00518135	0.495868	0.517792	0.402257	0.373057	1.07827
Herb_before_filtering	ADME_all	kNN	HEART	0.699482	-0.00828679	0.629487	0.763231	0.720207	0.766428	3.45e-09	0.037037	0.956835	0.25	0.718919	0.25	0.037037	0.0645161	0.279793	0.0103627	0.0414508	0.496936	0.613576	0.369249	0.279793	1.31972
Herb_after_filtering_permutation	Ext	RF	HEART	0.716763	-0.0114545	0.643394	0.78254	0.722543	0.605025	4.98348e-11	0	0.992	0	0.72093	0	0	NA	0.277457	0	0.00578035	0.496
Herb_after_filtering_permutation	MACCS	RF	HEART	0.716763	-0.0114545	0.643394	0.78254	0.722543	0.605025	4.98348e-11	0	0.992	0	0.72093	0	0	NA	0.277457	0	0.00578035	0.496
Herb_after_filtering_permutation	PubChem	RF	HEART	0.716763	-0.0114545	0.643394	0.78254	0.722543	0.605025	4.98348e-11	0	0.992	0	0.72093	0	0	NA	0.277457	0	0.00578035	0.496
Herb_after_filtering	MACCS	SVM	KIDNEY	0.682081	-0.0114808	0.607109	0.750687	0.687861	0.600896	2.35e-12	0	0.991597	0	0.686047	0	0	NA	0.312139	0	0.00578035	0.495798	0.521242	0.317764	0.312139	1.01802
Herb_after_filtering	ADME_Ext	kNN	KIDNEY	0.641618	-0.0203577	0.565323	0.712969	0.687861	0.917139	8.79e-06	0.0925926	0.890756	0.277778	0.683871	0.277778	0.0925926	0.138889	0.312139	0.0289017	0.104046	0.491674	0.574152	0.34172	0.312139	1.09477
Herb_before_filtering_permutation	Sub	RF	STOMACH	0.601036	-0.0103338	0.528244	0.670675	0.606218	0.589347	3.36677e-17	0	0.991453	0	0.604167	0	0	NA	0.393782	0	0.00518135	0.495726
Herb_after_filtering	ADME	kNN	KIDNEY	0.647399	-0.0228749	0.571258	0.718392	0.687861	0.889889	1.14e-06	0.0740741	0.907563	0.266667	0.683544	0.266667	0.0740741	0.115942	0.312139	0.0231214	0.0867052	0.490819	0.476813	0.300207	0.312139	0.961773
Herb_after_filtering_permutation	MACCS	SVM	LUNG	0.520231	-0.00942004	0.443109	0.596649	0.583815	0.961342	0.272361	0.347222	0.643564	0.409836	0.580357	0.409836	0.347222	0.37594	0.416185	0.144509	0.352601	0.495393
Compound_permutation	ADME_all	SVM	KIDNEY	0.558265	-0.0231821	0.539602	0.576805	0.629975	1	7.53699e-26	0.223837	0.754696	0.348943	0.623413	0.348943	0.223837	0.272727	0.370025	0.0828254	0.237361	0.489266
Herb_after_filtering_permutation	ADME_all	RF	KIDNEY	0.710983	-0.0336998	0.637315	0.777264	0.728324	0.727879	1.19347e-09	0	0.97619	0	0.723529	0	0	NA	0.271676	0	0.017341	0.488095
Herb_after_filtering_permutation	ADME_Ext	RF	KIDNEY	0.710983	-0.0336998	0.637315	0.777264	0.728324	0.727879	1.19347e-09	0	0.97619	0	0.723529	0	0	NA	0.271676	0	0.017341	0.488095
Herb_before_filtering	MACCS	RF	LARGE.INTESTINE	0.839378	-0.01013	0.779825	0.888181	0.84456	0.625005	4.93e-07	0	0.993865	0	0.84375	0	0	NA	0.15544	0	0.00518135	0.496933	0.493354	0.15692	0.15544	1.00952
Herb_after_filtering_permutation	Sub	RF	STOMACH	0.612717	-0.0115193	0.535811	0.68569	0.618497	0.595035	5.33104e-15	0	0.990654	0	0.616279	0	0	NA	0.381503	0	0.00578035	0.495327
Herb_before_filtering	ADME_all	RF	LARGE.INTESTINE	0.839378	-0.01013	0.779825	0.888181	0.84456	0.625005	4.93e-07	0	0.993865	0	0.84375	0	0	NA	0.15544	0	0.00518135	0.496933	0.601943	0.187142	0.15544	1.20395
Herb_before_filtering	ADME_Ext	RF	LARGE.INTESTINE	0.839378	-0.01013	0.779825	0.888181	0.84456	0.625005	4.93e-07	0	0.993865	0	0.84375	0	0	NA	0.15544	0	0.00518135	0.496933	0.604499	0.195227	0.15544	1.25596
Herb_after_filtering_permutation	MACCS	SVM	LARGE.INTESTINE	0.734104	-0.0093861	0.661713	0.798288	0.843931	0.999928	1	0.148148	0.842466	0.148148	0.842466	0.148148	0.148148	0.148148	0.156069	0.0231214	0.156069	0.495307
Herb_before_filtering	MACCS	DT	LUNG	0.585492	-0.0112654	0.512531	0.655785	0.626943	0.896493	1.53e-06	0.138889	0.85124	0.357143	0.624242	0.357143	0.138889	0.2	0.373057	0.0518135	0.145078	0.495064	0.446511	0.340047	0.373057	0.911514
Herb_before_filtering	Sub	SVM	LIVER	0.518135	-0.0103574	0.445246	0.590458	0.523316	0.585958	1.03e-20	0.990099	0	0.520833	0	0.520833	0.990099	0.682594	0.523316	0.518135	0.994819	0.49505	0.588894	0.612875	0.523316	1.17114
Compound_permutation	ADME	RF	LUNG	0.514695	-0.0101851	0.495964	0.533396	0.546237	0.999611	5.22816e-36	0.28278	0.707349	0.445274	0.5428	0.445274	0.28278	0.345894	0.453763	0.128315	0.288172	0.495065
Herb_before_filtering	Ext	RF	LARGE.INTESTINE	0.834197	-0.0198151	0.774074	0.883741	0.84456	0.696266	1.82e-06	0	0.98773	0	0.842932	0	0	NA	0.15544	0	0.0103627	0.493865	0.607464	0.193653	0.15544	1.24583
Compound_permutation	ADME_Ext	kNN	LIVER	0.518638	-0.0146751	0.499907	0.53733	0.58172	1	1.3806e-08	0.650647	0.335047	0.576419	0.408142	0.576419	0.650647	0.611288	0.58172	0.378495	0.656631	0.492847
Compound_permutation	ADME_all	SVM	LIVER	0.52043	-0.0160416	0.5017	0.539117	0.58172	1	9.94864e-12	0.664818	0.319623	0.576081	0.406761	0.576081	0.664818	0.617277	0.58172	0.386738	0.671326	0.492221
Herb_before_filtering_permutation	MACCS	kNN	KIDNEY	0.673575	-0.0158743	0.602538	0.739183	0.725389	0.952879	5.53935e-05	0.0943396	0.892857	0.25	0.722543	0.25	0.0943396	0.136986	0.274611	0.0259067	0.103627	0.493598
Herb_before_filtering_permutation	ADME_all	SVM	LIVER	0.487047	-0.0251086	0.41462	0.559877	0.57513	0.99437	0.159412	0.486486	0.487805	0.5625	0.412371	0.5625	0.486486	0.521739	0.57513	0.279793	0.497409	0.487146
Herb_after_filtering_permutation	PubChem	RF	LUNG	0.572254	-0.0136184	0.494936	0.647054	0.583815	0.651405	4.15346e-14	0.0277778	0.960396	0.333333	0.580838	0.333333	0.0277778	0.0512821	0.416185	0.0115607	0.0346821	0.494087
Herb_after_filtering_permutation	MACCS	RF	STOMACH	0.595376	-0.0167926	0.518231	0.669194	0.618497	0.760306	2.37786e-10	0.0606061	0.925234	0.333333	0.614907	0.333333	0.0606061	0.102564	0.381503	0.0231214	0.0693642	0.49292
Compound_permutation	PubChem	kNN	LIVER	0.527957	-0.0148313	0.509233	0.546623	0.58172	1	6.41783e-24	0.707332	0.278492	0.576884	0.40625	0.576884	0.707332	0.635483	0.58172	0.41147	0.713262	0.492912
Herb_after_filtering	ADME_Ext	SVM	LUNG	0.606936	-0.0115219	0.52994	0.680202	0.612717	0.594663	3.21e-15	0	0.990566	0	0.610465	0	0	NA	0.387283	0	0.00578035	0.495283	0.502394	0.40922	0.387283	1.05664
Herb_after_filtering_permutation	MACCS	RF	LUNG	0.566474	-0.0156556	0.489137	0.641493	0.583815	0.706337	4.26219e-12	0.0555556	0.930693	0.363636	0.580247	0.363636	0.0555556	0.0963855	0.416185	0.0231214	0.0635838	0.493124
Herb_after_filtering	Sub	SVM	STOMACH	0.583815	-0.0174808	0.506563	0.658145	0.595376	0.652208	1.85e-14	0.0142857	0.970874	0.25	0.591716	0.25	0.0142857	0.027027	0.404624	0.00578035	0.0231214	0.49258	0.561373	0.468191	0.404624	1.1571
Herb_before_filtering	MACCS	RF	STOMACH	0.632124	-0.0182804	0.559883	0.700238	0.668394	0.87376	4.78e-08	0.078125	0.906977	0.294118	0.664773	0.294118	0.078125	0.123457	0.331606	0.0259067	0.0880829	0.492551	0.527071	0.338614	0.331606	1.02113
Herb_before_filtering_permutation	Sub	SVM	SPLEEN	0.658031	-0.0205095	0.586478	0.724644	0.668394	0.651521	5.97717e-14	0	0.984496	0	0.664921	0	0	NA	0.331606	0	0.0103627	0.492248
Herb_before_filtering_permutation	ADME	SVM	SPLEEN	0.663212	-0.0103084	0.591822	0.7295	0.668394	0.593822	1.46959e-14	0	0.992248	0	0.666667	0	0	NA	0.331606	0	0.00518135	0.496124
Herb_after_filtering	ADME	SVM	SPLEEN	0.641618	-0.0115051	0.565323	0.712969	0.647399	0.597146	6.73e-14	0	0.991071	0	0.645349	0	0	NA	0.352601	0	0.00578035	0.495536	0.579698	0.40666	0.352601	1.15331
Herb_after_filtering	ADME_Ext	SVM	SPLEEN	0.630058	-0.0148488	0.553486	0.70209	0.647399	0.713001	3.47e-11	0.0327869	0.955357	0.285714	0.644578	0.285714	0.0327869	0.0588235	0.352601	0.0115607	0.0404624	0.494072	0.651566	0.463012	0.352601	1.31313
Compound_permutation	ADME	kNN	SPLEEN	0.508785	-0.012995	0.490051	0.5275	0.552528	0.999998	8.18097e-12	0.349359	0.637897	0.438632	0.547632	0.438632	0.349359	0.388938	0.447472	0.156328	0.3564	0.493628
Herb_before_filtering_permutation	ADME_all	RF	SPLEEN	0.65285	-0.0200363	0.581142	0.71978	0.668394	0.705782	1.38216e-12	0.015625	0.968992	0.2	0.664894	0.2	0.015625	0.0289855	0.331606	0.00518135	0.0259067	0.492309
Compound_permutation	MACCS	kNN	KIDNEY	0.579778	-0.0177349	0.561204	0.598184	0.629975	1	1.86037e-62	0.155039	0.829254	0.347826	0.62559	0.347826	0.155039	0.214477	0.370025	0.0573682	0.164934	0.492147
Herb_after_filtering_permutation	Sub	kNN	LIVER	0.491329	-0.0168314	0.414662	0.568299	0.508671	0.702779	0.749119	0.505882	0.477273	0.483146	0.5	0.483146	0.505882	0.494253	0.491329	0.248555	0.514451	0.491578
Herb_before_filtering_permutation	PubChem	kNN	KIDNEY	0.704663	-0.0232537	0.634905	0.768012	0.725389	0.767733	1.10919e-09	0.0188679	0.964286	0.166667	0.721925	0.166667	0.0188679	0.0338983	0.274611	0.00518135	0.0310881	0.491577
Herb_before_filtering_permutation	Sub	SVM	STOMACH	0.595855	-0.0206102	0.522998	0.66572	0.606218	0.645311	1.38968e-16	0	0.982906	0	0.602094	0	0	NA	0.393782	0	0.0103627	0.491453
Compound_permutation	Ext	kNN	HEART	0.567228	-0.0188108	0.548599	0.585717	0.629258	1	2.26959e-38	0.198259	0.784615	0.35163	0.624207	0.35163	0.198259	0.253556	0.370742	0.073503	0.209035	0.491437
Compound_permutation	ADME_all	SVM	STOMACH	0.488347	-0.0306093	0.469637	0.507082	0.535676	1	0.314445	0.433977	0.535475	0.447452	0.521853	0.447452	0.433977	0.440612	0.464324	0.201506	0.450341	0.484726
Herb_before_filtering_permutation	Sub	kNN	LARGE.INTESTINE	0.839378	-0.0288908	0.779825	0.888181	0.854922	0.766455	1.62866e-05	0	0.981818	0	0.852632	0	0	NA	0.145078	0	0.015544	0.490909
Compound_permutation	Ext	SVM	STOMACH	0.498387	-0.0197409	0.479661	0.517116	0.535676	0.999963	7.69962e-09	0.376062	0.604418	0.451763	0.527762	0.451763	0.376062	0.410451	0.464324	0.174615	0.386518	0.49024
Compound_permutation	ADME_Ext	SVM	STOMACH	0.491574	-0.0331065	0.472858	0.510308	0.535676	0.999999	3.86127e-08	0.372201	0.595047	0.443422	0.522327	0.443422	0.372201	0.404702	0.464324	0.172822	0.389745	0.483624
Herb_before_filtering_permutation	ADME_all	kNN	HEART	0.725389	-0.0112704	0.656676	0.787035	0.740933	0.720296	1.50466e-09	0.02	0.972028	0.2	0.739362	0.2	0.02	0.0363636	0.259067	0.00518135	0.0259067	0.496014
Herb_after_filtering_permutation	ADME_all	RF	HEART	0.716763	-0.0114545	0.643394	0.78254	0.722543	0.605025	4.98348e-11	0	0.992	0	0.72093	0	0	NA	0.277457	0	0.00578035	0.496
Herb_after_filtering_permutation	ADME_Ext	RF	HEART	0.716763	-0.0114545	0.643394	0.78254	0.722543	0.605025	4.98348e-11	0	0.992	0	0.72093	0	0	NA	0.277457	0	0.00578035	0.496
Herb_before_filtering_permutation	MACCS	RF	STOMACH	0.585492	-0.0240085	0.512531	0.655785	0.606218	0.747212	3.66958e-13	0.0394737	0.940171	0.3	0.601093	0.3	0.0394737	0.0697674	0.393782	0.015544	0.0518135	0.489822
Herb_after_filtering_permutation	ADME_all	RF	LARGE.INTESTINE	0.83237	-0.0220004	0.76821	0.884769	0.843931	0.705743	8.32356e-06	0	0.986301	0	0.842105	0	0	NA	0.156069	0	0.0115607	0.493151
Herb_after_filtering_permutation	Sub	kNN	KIDNEY	0.66474	-0.0249234	0.589131	0.734592	0.728324	0.973399	0.00102832	0.106383	0.873016	0.238095	0.723684	0.238095	0.106383	0.147059	0.271676	0.0289017	0.121387	0.489699
Herb_before_filtering_permutation	Ext	SVM	LUNG	0.518135	-0.0217453	0.445246	0.590458	0.621762	0.998673	1	0.369863	0.608333	0.364865	0.613445	0.364865	0.369863	0.367347	0.378238	0.139896	0.38342	0.489098
Herb_before_filtering	ADME	kNN	KIDNEY	0.689119	-0.034298	0.618679	0.75364	0.715026	0.810493	1.3e-09	0.0181818	0.956522	0.142857	0.709677	0.142857	0.0181818	0.0322581	0.284974	0.00518135	0.0362694	0.487352	0.432477	0.240855	0.284974	0.845182
Herb_before_filtering	ADME_all	kNN	KIDNEY	0.689119	-0.034298	0.618679	0.75364	0.715026	0.810493	1.3e-09	0.0181818	0.956522	0.142857	0.709677	0.142857	0.0181818	0.0322581	0.284974	0.00518135	0.0362694	0.487352	0.449605	0.252425	0.284974	0.885782
Herb_after_filtering_permutation	PubChem	RF	STOMACH	0.601156	-0.0270154	0.52408	0.674703	0.618497	0.709512	5.07965e-13	0.0151515	0.962617	0.2	0.613095	0.2	0.0151515	0.028169	0.381503	0.00578035	0.0289017	0.488884
Herb_before_filtering_permutation	MACCS	kNN	HEART	0.704663	-0.0307318	0.634905	0.768012	0.740933	0.889939	4.82302e-07	0.04	0.937063	0.181818	0.736264	0.181818	0.04	0.0655738	0.259067	0.0103627	0.0569948	0.488531
Compound_permutation	Ext	SVM	HEART	0.562209	-0.0252587	0.54356	0.580727	0.629258	1	3.45651e-34	0.203095	0.773789	0.345964	0.622365	0.345964	0.203095	0.255941	0.370742	0.0752958	0.217641	0.488442
Herb_before_filtering_permutation	ADME_Ext	kNN	KIDNEY	0.673575	-0.0621997	0.602538	0.739183	0.725389	0.952879	1.6883e-06	0.0377358	0.914286	0.142857	0.715084	0.142857	0.0377358	0.0597015	0.274611	0.0103627	0.0725389	0.476011
Herb_before_filtering_permutation	ADME_all	kNN	KIDNEY	0.678756	-0.06973	0.607909	0.744012	0.725389	0.935448	1.91913e-07	0.0188679	0.928571	0.0909091	0.714286	0.0909091	0.0188679	0.03125	0.274611	0.00518135	0.0569948	0.47372
Herb_after_filtering_permutation	ADME	kNN	LARGE.INTESTINE	0.83815	-0.0112735	0.774648	0.889677	0.843931	0.631461	2.30619e-06	0	0.993151	0	0.843023	0	0	NA	0.156069	0	0.00578035	0.496575
Compound_permutation	ADME_Ext	SVM	LARGE.INTESTINE	0.751524	-0.00950285	0.735048	0.76747	0.795626	1	2.44258e-45	0.0649123	0.927895	0.187817	0.794367	0.187817	0.0649123	0.0964798	0.204374	0.0132664	0.0706346	0.496404
Compound_permutation	ADME	kNN	LARGE.INTESTINE	0.780925	-0.0120899	0.765105	0.796154	0.795626	0.973585	2.62805e-95	0.0140351	0.977918	0.140351	0.79429	0.140351	0.0140351	0.0255183	0.204374	0.00286841	0.0204374	0.495977
Herb_before_filtering_permutation	Ext	RF	SPLEEN	0.647668	-0.0299796	0.575814	0.714908	0.668394	0.755663	4.76975e-12	0.015625	0.96124	0.166667	0.663102	0.166667	0.015625	0.0285714	0.331606	0.00518135	0.0310881	0.488433
Herb_before_filtering	MACCS	SVM	LARGE.INTESTINE	0.823834	-0.0379627	0.762624	0.874807	0.84456	0.815675	1.81e-05	0	0.97546	0	0.84127	0	0	NA	0.15544	0	0.0207254	0.48773	0.635685	0.196442	0.15544	1.26378
Herb_after_filtering	ADME_Ext	kNN	LARGE.INTESTINE	0.843931	-0.0218771	0.78111	0.89456	0.855491	0.71177	2.3e-05	0	0.986486	0	0.853801	0	0	NA	0.144509	0	0.0115607	0.493243	0.604324	0.184225	0.144509	1.27484
Herb_after_filtering_permutation	Ext	RF	LARGE.INTESTINE	0.82659	-0.0322196	0.761795	0.879837	0.843931	0.771681	2.67852e-05	0	0.979452	0	0.841176	0	0	NA	0.156069	0	0.017341	0.489726
Herb_after_filtering_permutation	ADME_Ext	kNN	LIVER	0.479769	-0.0424478	0.403351	0.556891	0.508671	0.798549	0.460597	0.423529	0.534091	0.467532	0.489583	0.467532	0.423529	0.444444	0.491329	0.208092	0.445087	0.47881
Herb_before_filtering_permutation	ADME_all	RF	LIVER	0.455959	-0.0480993	0.384264	0.529027	0.57513	0.999662	0.000208556	0.351351	0.597561	0.541667	0.404959	0.541667	0.351351	0.42623	0.57513	0.202073	0.373057	0.474456
Herb_after_filtering_permutation	ADME	SVM	LIVER	0.473988	-0.0589224	0.397711	0.551172	0.508671	0.83855	0.00166169	0.282353	0.659091	0.444444	0.487395	0.444444	0.282353	0.345324	0.491329	0.138728	0.312139	0.470722
Herb_after_filtering	ADME_all	RF	LUNG	0.583815	-0.0229961	0.506563	0.658145	0.612717	0.805072	1.85e-09	0.0746269	0.90566	0.333333	0.607595	0.333333	0.0746269	0.121951	0.387283	0.0289017	0.0867052	0.490144	0.616798	0.455895	0.387283	1.17716
Herb_after_filtering_permutation	ADME	kNN	LIVER	0.468208	-0.0634772	0.392081	0.545443	0.508671	0.872988	0.916965	0.470588	0.465909	0.45977	0.476744	0.45977	0.470588	0.465116	0.491329	0.231214	0.50289	0.468249
Herb_before_filtering	Ext	kNN	LUNG	0.549223	-0.0303123	0.476141	0.620769	0.626943	0.988838	0.0183417	0.236111	0.735537	0.346939	0.618056	0.346939	0.236111	0.280992	0.373057	0.0880829	0.253886	0.485824	0.478994	0.361164	0.373057	0.968119
Herb_before_filtering_permutation	PubChem	kNN	HEART	0.709845	-0.0398307	0.640333	0.772783	0.740933	0.856894	4.28086e-08	0.02	0.951049	0.125	0.735135	0.125	0.02	0.0344828	0.259067	0.00518135	0.0414508	0.485524
Compound_permutation	Ext	RF	LUNG	0.522222	-0.0274804	0.503493	0.540905	0.546237	0.994826	6.50489e-142	0.107425	0.866798	0.40118	0.538964	0.40118	0.107425	0.16947	0.453763	0.0487455	0.121505	0.487111
Herb_before_filtering_permutation	Sub	kNN	HEART	0.709845	-0.0398307	0.640333	0.772783	0.740933	0.856894	4.28086e-08	0.02	0.951049	0.125	0.735135	0.125	0.02	0.0344828	0.259067	0.00518135	0.0414508	0.485524
Compound_permutation	ADME_Ext	SVM	LUNG	0.498566	-0.0246017	0.479844	0.517292	0.546237	1	3.77876e-07	0.372038	0.603675	0.43814	0.536443	0.43814	0.372038	0.402392	0.453763	0.168817	0.385305	0.487856
Herb_before_filtering_permutation	MACCS	SVM	STOMACH	0.528497	-0.0328139	0.455514	0.600592	0.606218	0.988279	0.0591721	0.276316	0.692308	0.368421	0.595588	0.368421	0.276316	0.315789	0.393782	0.108808	0.295337	0.484312
Herb_after_filtering_permutation	Ext	RF	KIDNEY	0.705202	-0.0445128	0.631248	0.771974	0.728324	0.78065	4.07361e-09	0	0.968254	0	0.721893	0	0	NA	0.271676	0	0.0231214	0.484127
Herb_after_filtering_permutation	ADME	SVM	LUNG	0.566474	-0.0344415	0.489137	0.641493	0.583815	0.706337	4.09573e-15	0	0.970297	0	0.576471	0	0	NA	0.416185	0	0.017341	0.485149
Compound_permutation	ADME_all	kNN	LUNG	0.493548	-0.0303889	0.474833	0.512278	0.546237	1	0.000802402	0.391785	0.578084	0.43547	0.533616	0.43547	0.391785	0.412474	0.453763	0.177778	0.408244	0.484935
Herb_before_filtering_permutation	ADME_Ext	kNN	SPLEEN	0.61658	-0.0362792	0.544027	0.685493	0.668394	0.944474	1.87777e-06	0.09375	0.875969	0.272727	0.660819	0.272727	0.09375	0.139535	0.331606	0.0310881	0.11399	0.484859
Herb_before_filtering	Sub	SVM	SPLEEN	0.663212	-0.041857	0.591822	0.7295	0.699482	0.879793	1.16e-08	0.0344828	0.933333	0.181818	0.692308	0.181818	0.0344828	0.057971	0.300518	0.0103627	0.0569948	0.483908	0.616858	0.354624	0.300518	1.18004
Herb_after_filtering_permutation	MACCS	SVM	STOMACH	0.508671	-0.0321471	0.431701	0.585338	0.618497	0.998712	0.828263	0.378788	0.588785	0.362319	0.605769	0.362319	0.378788	0.37037	0.381503	0.144509	0.398844	0.483786
Herb_before_filtering_permutation	PubChem	kNN	SPLEEN	0.606218	-0.0445805	0.533497	0.675623	0.668394	0.97072	2.19383e-05	0.109375	0.852713	0.269231	0.658683	0.269231	0.109375	0.155556	0.331606	0.0362694	0.134715	0.481044
Herb_before_filtering_permutation	Ext	kNN	SPLEEN	0.611399	-0.0453528	0.538758	0.680562	0.668394	0.9593	3.85962e-06	0.09375	0.868217	0.26087	0.658824	0.26087	0.09375	0.137931	0.331606	0.0310881	0.119171	0.480984
Herb_after_filtering_permutation	PubChem	kNN	KIDNEY	0.67052	-0.0496009	0.595112	0.739969	0.728324	0.961587	7.07953e-05	0.0638298	0.896825	0.1875	0.719745	0.1875	0.0638298	0.0952381	0.271676	0.017341	0.0924855	0.480328
Herb_before_filtering_permutation	ADME_Ext	RF	SPLEEN	0.637306	-0.0602731	0.565185	0.705137	0.668394	0.839896	9.57151e-12	0	0.953488	0	0.657754	0	0	NA	0.331606	0	0.0310881	0.476744
Herb_before_filtering	ADME	kNN	STOMACH	0.544041	-0.0367476	0.470973	0.615736	0.668394	0.999874	0.915106	0.296875	0.666667	0.306452	0.656489	0.306452	0.296875	0.301587	0.331606	0.0984456	0.321244	0.481771	0.491279	0.311128	0.331606	0.938244
Herb_before_filtering	ADME_Ext	kNN	STOMACH	0.549223	-0.0373139	0.476141	0.620769	0.668394	0.999779	0.668036	0.28125	0.682171	0.305085	0.656716	0.305085	0.28125	0.292683	0.331606	0.0932642	0.305699	0.48171	0.50751	0.326932	0.331606	0.985906
Herb_before_filtering	ADME_Ext	RF	STOMACH	0.590674	-0.0423874	0.517761	0.660756	0.668394	0.990269	0.00163133	0.15625	0.806202	0.285714	0.658228	0.285714	0.15625	0.20202	0.331606	0.0518135	0.181347	0.481226	0.500727	0.32687	0.331606	0.985718
Herb_after_filtering_permutation	Ext	SVM	SPLEEN	0.520231	-0.0423956	0.443109	0.596649	0.612717	0.994613	0.272361	0.298507	0.660377	0.357143	0.598291	0.357143	0.298507	0.325203	0.387283	0.115607	0.323699	0.479442
Herb_before_filtering_permutation	ADME	RF	STOMACH	0.564767	-0.0523173	0.491691	0.635822	0.606218	0.894295	4.99665e-10	0.0657895	0.888889	0.277778	0.594286	0.277778	0.0657895	0.106383	0.393782	0.0259067	0.0932642	0.477339
Herb_after_filtering	PubChem	DT	LIVER	0.479769	-0.041193	0.403351	0.556891	0.50289	0.753066	0.342782	0.54023	0.418605	0.484536	0.473684	0.484536	0.54023	0.51087	0.50289	0.271676	0.560694	0.479417	0.450281	0.468923	0.50289	0.932456
Herb_after_filtering_permutation	ADME	SVM	STOMACH	0.572254	-0.074895	0.494936	0.647054	0.618497	0.907624	7.223e-10	0.030303	0.906542	0.166667	0.602484	0.166667	0.030303	0.0512821	0.381503	0.0115607	0.0693642	0.468423
Herb_before_filtering_permutation	ADME	kNN	HEART	0.715026	-0.0304825	0.64577	0.777544	0.740933	0.817573	1.48508e-08	0.02	0.958042	0.142857	0.736559	0.142857	0.02	0.0350877	0.259067	0.00518135	0.0362694	0.489021
Herb_before_filtering_permutation	PubChem	SVM	SPLEEN	0.57513	-0.0493303	0.502096	0.645819	0.668394	0.997279	0.0203917	0.1875	0.767442	0.285714	0.655629	0.285714	0.1875	0.226415	0.331606	0.0621762	0.217617	0.477471
Herb_before_filtering	Sub	RF	STOMACH	0.580311	-0.0501108	0.50731	0.650806	0.668394	0.995758	0.00766076	0.171875	0.782946	0.282051	0.655844	0.282051	0.171875	0.213592	0.331606	0.0569948	0.202073	0.47741	0.45046	0.296067	0.331606	0.892827
Herb_after_filtering_permutation	ADME	RF	HEART	0.705202	-0.0337434	0.631248	0.771974	0.722543	0.726514	7.2181e-10	0	0.976	0	0.717647	0	0	NA	0.277457	0	0.017341	0.488
Herb_after_filtering	MACCS	kNN	KIDNEY	0.635838	-0.0564117	0.559399	0.707535	0.687861	0.938926	1.69e-06	0.0555556	0.89916	0.2	0.677215	0.2	0.0555556	0.0869565	0.312139	0.017341	0.0867052	0.477358	0.513461	0.340424	0.312139	1.09062
Herb_after_filtering_permutation	Ext	kNN	HEART	0.687861	-0.0657084	0.613125	0.756027	0.722543	0.864647	2.41359e-08	0	0.952	0	0.712575	0	0	NA	0.277457	0	0.0346821	0.476
Herb_after_filtering_permutation	MACCS	kNN	SPLEEN	0.560694	-0.0594682	0.483349	0.635923	0.612717	0.930124	2.44516e-07	0.0895522	0.858491	0.285714	0.598684	0.285714	0.0895522	0.136364	0.387283	0.0346821	0.121387	0.474021
Herb_after_filtering_permutation	ADME	kNN	KIDNEY	0.67052	-0.0675544	0.595112	0.739969	0.728324	0.961587	2.25015e-05	0.0425532	0.904762	0.142857	0.716981	0.142857	0.0425532	0.0655738	0.271676	0.0115607	0.0809249	0.473658
Herb_after_filtering_permutation	Ext	SVM	LUNG	0.491329	-0.0551705	0.414662	0.568299	0.583815	0.99427	0.749119	0.361111	0.584158	0.382353	0.561905	0.382353	0.361111	0.371429	0.416185	0.150289	0.393064	0.472635
Herb_after_filtering_permutation	ADME_Ext	SVM	KIDNEY	0.572254	-0.0666556	0.494936	0.647054	0.728324	0.999997	0.907456	0.234043	0.698413	0.22449	0.709677	0.22449	0.234043	0.229167	0.271676	0.0635838	0.283237	0.466228
Herb_after_filtering_permutation	MACCS	DT	STOMACH	0.526012	-0.0597639	0.448828	0.602289	0.618497	0.994697	0.0604721	0.242424	0.700935	0.333333	0.6	0.333333	0.242424	0.280702	0.381503	0.0924855	0.277457	0.471679
Herb_after_filtering_permutation	Ext	kNN	LIVER	0.468208	-0.0617745	0.392081	0.545443	0.508671	0.872988	0.348083	0.517647	0.420455	0.463158	0.474359	0.463158	0.517647	0.488889	0.491329	0.254335	0.549133	0.469051
Herb_before_filtering_permutation	Sub	kNN	KIDNEY	0.678756	-0.0866328	0.607909	0.744012	0.725389	0.935448	4.73445e-08	0	0.935714	0	0.711957	0	0	NA	0.274611	0	0.0466321	0.467857
Herb_before_filtering_permutation	ADME_all	SVM	KIDNEY	0.507772	-0.17359	0.435007	0.580295	0.725389	1	0.41177	0.188679	0.628571	0.16129	0.671756	0.16129	0.188679	0.173913	0.274611	0.0518135	0.321244	0.408625
Compound_permutation	ADME_all	kNN	LARGE.INTESTINE	0.771244	-0.0237277	0.755196	0.786721	0.795626	0.999253	3.39746e-80	0.0192982	0.964398	0.122222	0.792886	0.122222	0.0192982	0.0333333	0.204374	0.00394407	0.0322696	0.491848
Herb_after_filtering_permutation	Ext	SVM	LIVER	0.468208	-0.0647578	0.392081	0.545443	0.508671	0.872988	0.754454	0.435294	0.5	0.45679	0.478261	0.45679	0.435294	0.445783	0.491329	0.213873	0.468208	0.467647
Herb_after_filtering_permutation	ADME	RF	LARGE.INTESTINE	0.82659	-0.0322196	0.761795	0.879837	0.843931	0.771681	2.67852e-05	0	0.979452	0	0.841176	0	0	NA	0.156069	0	0.017341	0.489726
Herb_after_filtering_permutation	ADME_Ext	RF	LARGE.INTESTINE	0.82659	-0.0322196	0.761795	0.879837	0.843931	0.771681	2.67852e-05	0	0.979452	0	0.841176	0	0	NA	0.156069	0	0.017341	0.489726
Herb_before_filtering_permutation	Ext	SVM	LIVER	0.466321	-0.0632187	0.394352	0.539341	0.57513	0.999067	0.114904	0.459459	0.47561	0.542553	0.393939	0.542553	0.459459	0.497561	0.57513	0.264249	0.487047	0.467535
Herb_after_filtering_permutation	MACCS	kNN	LUNG	0.531792	-0.077343	0.454557	0.607919	0.583815	0.928023	7.56937e-09	0.0694444	0.861386	0.263158	0.564935	0.263158	0.0694444	0.10989	0.416185	0.0289017	0.109827	0.465415
Herb_after_filtering_permutation	ADME_all	SVM	LARGE.INTESTINE	0.705202	-0.0405708	0.631248	0.771974	0.843931	0.999999	0.575403	0.148148	0.808219	0.125	0.836879	0.125	0.148148	0.135593	0.156069	0.0231214	0.184971	0.478184
Herb_after_filtering_permutation	ADME	RF	LIVER	0.468208	-0.0664701	0.392081	0.545443	0.508671	0.872988	0.251452	0.388235	0.545455	0.452055	0.48	0.452055	0.388235	0.417722	0.491329	0.190751	0.421965	0.466845
Herb_before_filtering_permutation	ADME_Ext	SVM	LIVER	0.466321	-0.0698563	0.394352	0.539341	0.57513	0.999067	0.237049	0.477477	0.45122	0.540816	0.389474	0.540816	0.477477	0.507177	0.57513	0.274611	0.507772	0.464348
Herb_after_filtering_permutation	ADME_Ext	SVM	LIVER	0.462428	-0.0765473	0.38646	0.539705	0.508671	0.90196	0.678302	0.423529	0.5	0.45	0.473118	0.45	0.423529	0.436364	0.491329	0.208092	0.462428	0.461765
Herb_before_filtering	ADME	SVM	LIVER	0.476684	-0.0851751	0.404471	0.549624	0.523316	0.91445	1.32e-11	0.841584	0.076087	0.5	0.304348	0.5	0.841584	0.627306	0.523316	0.440415	0.880829	0.458836	0.429832	0.49576	0.523316	0.947343
Herb_after_filtering_permutation	Ext	SVM	KIDNEY	0.560694	-0.0673811	0.483349	0.635923	0.728324	0.999999	0.56628	0.255319	0.674603	0.226415	0.708333	0.226415	0.255319	0.24	0.271676	0.0693642	0.306358	0.464961
Herb_after_filtering_permutation	MACCS	SVM	KIDNEY	0.647399	-0.0867058	0.571258	0.718392	0.728324	0.992281	0.000871713	0.0638298	0.865079	0.15	0.712418	0.15	0.0638298	0.0895522	0.271676	0.017341	0.115607	0.464455
Herb_before_filtering_permutation	ADME_all	DT	LIVER	0.46114	-0.146447	0.389304	0.534187	0.57513	0.999433	0.0241123	0.63964	0.219512	0.525926	0.310345	0.525926	0.63964	0.577236	0.57513	0.367876	0.699482	0.429576
Herb_after_filtering_permutation	ADME_all	kNN	LUNG	0.526012	-0.0330615	0.448828	0.602289	0.583815	0.946725	0.00286698	0.236111	0.732673	0.386364	0.573643	0.386364	0.236111	0.293103	0.416185	0.0982659	0.254335	0.484392
Herb_after_filtering_permutation	ADME_all	RF	LUNG	0.537572	-0.0385712	0.460295	0.61354	0.583815	0.90464	4.56297e-06	0.152778	0.811881	0.366667	0.573427	0.366667	0.152778	0.215686	0.416185	0.0635838	0.17341	0.482329
Herb_before_filtering_permutation	Sub	kNN	STOMACH	0.53886	-0.083244	0.465813	0.610696	0.606218	0.975941	1.08264e-06	0.105263	0.820513	0.275862	0.585366	0.275862	0.105263	0.152381	0.393782	0.0414508	0.150259	0.462888
Herb_before_filtering_permutation	MACCS	SVM	SPLEEN	0.544041	-0.079583	0.470973	0.615736	0.668394	0.999874	0.240955	0.21875	0.705426	0.269231	0.64539	0.269231	0.21875	0.241379	0.331606	0.0725389	0.26943	0.462088
Herb_after_filtering_permutation	ADME_Ext	SVM	LUNG	0.479769	-0.0748309	0.403351	0.556891	0.583815	0.997693	0.916051	0.361111	0.564356	0.371429	0.553398	0.371429	0.361111	0.366197	0.416185	0.150289	0.404624	0.462734
Herb_after_filtering_permutation	ADME	kNN	LUNG	0.514451	-0.0952668	0.4374	0.590998	0.583815	0.972506	2.70965e-06	0.111111	0.80198	0.285714	0.558621	0.285714	0.111111	0.16	0.416185	0.0462428	0.16185	0.456546
Herb_after_filtering_permutation	PubChem	SVM	STOMACH	0.520231	-0.0893711	0.443109	0.596649	0.618497	0.99662	0.0157433	0.19697	0.719626	0.302326	0.592308	0.302326	0.19697	0.238532	0.381503	0.0751445	0.248555	0.458298
Herb_after_filtering_permutation	PubChem	SVM	SPLEEN	0.537572	-0.101385	0.460295	0.61354	0.612717	0.981726	4.56297e-06	0.0895522	0.820755	0.24	0.587838	0.24	0.0895522	0.130435	0.387283	0.0346821	0.144509	0.455153
Herb_after_filtering_permutation	ADME	RF	SPLEEN	0.572254	-0.0720147	0.494936	0.647054	0.612717	0.878735	3.44636e-11	0.0149254	0.924528	0.111111	0.597561	0.111111	0.0149254	0.0263158	0.387283	0.00578035	0.0520231	0.469727
Herb_before_filtering	ADME	DT	SPLEEN	0.637306	-0.0872364	0.565185	0.705137	0.699482	0.973602	9.56e-07	0.0344828	0.896296	0.125	0.683616	0.125	0.0344828	0.0540541	0.300518	0.0103627	0.0829016	0.46539	0.46539	0.268191	0.300518	0.892427
Herb_before_filtering_permutation	Ext	kNN	KIDNEY	0.642487	-0.112624	0.570496	0.710026	0.725389	0.995327	0.000116991	0.0377358	0.871429	0.1	0.705202	0.1	0.0377358	0.0547945	0.274611	0.0103627	0.103627	0.454582
Herb_after_filtering_permutation	ADME_all	SVM	SPLEEN	0.514451	-0.0888656	0.4374	0.590998	0.612717	0.996562	0.0219468	0.208955	0.707547	0.311111	0.585938	0.311111	0.208955	0.25	0.387283	0.0809249	0.260116	0.458251
Herb_after_filtering_permutation	PubChem	kNN	LUNG	0.50289	-0.116464	0.426011	0.579669	0.583815	0.986918	9.81799e-06	0.111111	0.782178	0.266667	0.552448	0.266667	0.111111	0.156863	0.416185	0.0462428	0.17341	0.446645
Herb_after_filtering_permutation	ADME_Ext	SVM	SPLEEN	0.49711	-0.0988538	0.420331	0.573989	0.612717	0.999213	0.198256	0.253731	0.650943	0.314815	0.579832	0.314815	0.253731	0.280992	0.387283	0.0982659	0.312139	0.452337
Herb_before_filtering_permutation	ADME	kNN	STOMACH	0.53886	-0.0721553	0.465813	0.610696	0.606218	0.975941	8.50777e-06	0.131579	0.803419	0.30303	0.5875	0.30303	0.131579	0.183486	0.393782	0.0518135	0.170984	0.467499
Herb_before_filtering_permutation	ADME_all	SVM	STOMACH	0.497409	-0.0749928	0.424798	0.570101	0.606218	0.999137	0.416633	0.302632	0.623932	0.343284	0.579365	0.343284	0.302632	0.321678	0.393782	0.119171	0.34715	0.463282
Herb_after_filtering_permutation	PubChem	kNN	LIVER	0.439306	-0.123301	0.364077	0.516651	0.508671	0.971431	0.542387	0.388235	0.488636	0.423077	0.452632	0.423077	0.388235	0.404908	0.491329	0.190751	0.450867	0.438436
Herb_before_filtering_permutation	PubChem	DT	LIVER	0.450777	-0.131026	0.379231	0.523859	0.57513	0.999802	0.770756	0.540541	0.329268	0.521739	0.346154	0.521739	0.540541	0.530973	0.57513	0.310881	0.595855	0.434904
Herb_after_filtering_permutation	ADME_all	SVM	STOMACH	0.456647	-0.138158	0.380849	0.533956	0.618497	0.999994	0.756997	0.318182	0.542056	0.3	0.563107	0.3	0.318182	0.308824	0.381503	0.121387	0.404624	0.430119
Herb_after_filtering_permutation	Ext	SVM	STOMACH	0.439306	-0.157869	0.364077	0.516651	0.618497	0.999999	0.416633	0.333333	0.504673	0.293333	0.55102	0.293333	0.333333	0.312057	0.381503	0.127168	0.433526	0.419003
Herb_after_filtering_permutation	ADME_Ext	SVM	STOMACH	0.427746	-0.181743	0.352946	0.505064	0.618497	1	0.42138	0.318182	0.495327	0.28	0.540816	0.28	0.318182	0.297872	0.381503	0.121387	0.433526	0.406754
