# Supplementary material for: Predicting Meridian in Chinese traditional medicine using machine learning approaches
Source: PLoS Comput Biol. 2019 Nov 25;15(11):e1007249. doi: 10.1371/journal.pcbi.1007249 (PMC6876772; doi:10.1371/journal.pcbi.1007249)
Supplement: S4 Table — (XLSX) [file pcbi.1007249.s008.xlsx]

## Sheet: top_importance_score
Table S4. Top 30 important ADME features, fingerprint bits and important substructure fragments for each Meridian determined at the compound level.
Meridian	Feature	Importance score
HEART	iLOGP	40.8536
HEART	Ali.Log.S	38.7846
HEART	ESOL.Log.S	38.5254
HEART	XLOGP3	35.6104
HEART	log.Kp..cm.s.	35.1833
HEART	Silicos.IT.Log.P	34.9929
HEART	MR	34.5957
HEART	WLOGP	33.8703
HEART	Silicos.IT.LogSw	33.8573
HEART	Synthetic.Accessibility	33.305
HEART	MW	32.5856
HEART	MLOGP	32.0181
HEART	X.Heavy.atoms	25.7235
HEART	TPSA	23.2262
HEART	Fraction.Csp3	22.444
HEART	X.Rotatable.bonds	21.2688
HEART	X.H.bond.acceptors	14.0354
HEART	X.H.bond.donors	11.7819
HEART	Muegge..violations	8.69083
HEART	Brenk..alerts	7.81889
HEART	Ghose..violations	7.72808
HEART	Bioavailability.Score	6.83737
HEART	SubFP84	6.50505
HEART	Leadlikeness..violations	6.468
HEART	PubchemFP189	4.29239
HEART	Lipinski..violations	4.15252
HEART	X.Aromatic.heavy.atoms	4.15003
HEART	Pgp.substrate	3.93763
HEART	MACCSFP155	3.89737
HEART	MACCSFP141	3.85287
KIDNEY	iLOGP	93.5131
KIDNEY	Synthetic.Accessibility	85.8336
KIDNEY	Ali.Log.S	73.8759
KIDNEY	log.Kp..cm.s.	63.5991
KIDNEY	ESOL.Log.S	62.2052
KIDNEY	Silicos.IT.LogSw	59.4502
KIDNEY	MR	53.5042
KIDNEY	Silicos.IT.Log.P	49.7484
KIDNEY	MLOGP	49.6992
KIDNEY	XLOGP3	49.1944
KIDNEY	WLOGP	48.2844
KIDNEY	MW	45.2993
KIDNEY	Fraction.Csp3	40.3225
KIDNEY	TPSA	38.5932
KIDNEY	X.Rotatable.bonds	29.8505
KIDNEY	PubchemFP189	27.8723
KIDNEY	PubchemFP839	22.5233
KIDNEY	PubchemFP860	17.3456
KIDNEY	X.Heavy.atoms	15.7635
KIDNEY	PubchemFP228	12.3661
KIDNEY	Brenk..alerts	10.6942
KIDNEY	X.H.bond.donors	10.5152
KIDNEY	X.H.bond.acceptors	8.54245
KIDNEY	Muegge..violations	7.84782
KIDNEY	Leadlikeness..violations	7.24798
KIDNEY	PubchemFP776	6.97904
KIDNEY	MACCSFP74	6.70674
KIDNEY	MACCSFP62	6.45081
KIDNEY	Ghose..violations	6.13257
KIDNEY	PubchemFP193	5.56915
LARGE.INTESTINE	iLOGP	27.2222
LARGE.INTESTINE	log.Kp..cm.s.	25.453
LARGE.INTESTINE	Ali.Log.S	25.2677
LARGE.INTESTINE	XLOGP3	24.8203
LARGE.INTESTINE	ESOL.Log.S	24.6881
LARGE.INTESTINE	MR	23.8692
LARGE.INTESTINE	WLOGP	23.7196
LARGE.INTESTINE	Silicos.IT.Log.P	23.4519
LARGE.INTESTINE	Synthetic.Accessibility	23.2156
LARGE.INTESTINE	MLOGP	23.0589
LARGE.INTESTINE	Silicos.IT.LogSw	22.7873
LARGE.INTESTINE	MW	22.5713
LARGE.INTESTINE	TPSA	17.3963
LARGE.INTESTINE	X.Heavy.atoms	17.1683
LARGE.INTESTINE	X.Rotatable.bonds	15.0245
LARGE.INTESTINE	Fraction.Csp3	14.0244
LARGE.INTESTINE	X.H.bond.acceptors	10.4233
LARGE.INTESTINE	X.H.bond.donors	9.74559
LARGE.INTESTINE	Muegge..violations	6.11063
LARGE.INTESTINE	Ghose..violations	5.44155
LARGE.INTESTINE	Leadlikeness..violations	5.21028
LARGE.INTESTINE	Bioavailability.Score	4.09835
LARGE.INTESTINE	Brenk..alerts	3.96054
LARGE.INTESTINE	SubFP296	3.1949
LARGE.INTESTINE	MACCSFP149	3.16659
LARGE.INTESTINE	MACCSFP74	3.13243
LARGE.INTESTINE	MACCSFP49	3.12214
LARGE.INTESTINE	Lipinski..violations	2.9448
LARGE.INTESTINE	PAINS..alerts	2.84002
LARGE.INTESTINE	X.Aromatic.heavy.atoms	2.77307
LIVER	iLOGP	40.9112
LIVER	log.Kp..cm.s.	38.6918
LIVER	Ali.Log.S	38.1314
LIVER	ESOL.Log.S	37.6866
LIVER	XLOGP3	37.3918
LIVER	Silicos.IT.LogSw	36.5069
LIVER	MR	36.3906
LIVER	Silicos.IT.Log.P	36.1484
LIVER	WLOGP	35.4848
LIVER	MW	33.8543
LIVER	MLOGP	33.6725
LIVER	Synthetic.Accessibility	33.4594
LIVER	X.Heavy.atoms	26.2483
LIVER	TPSA	25.5366
LIVER	X.Rotatable.bonds	23.0428
LIVER	Fraction.Csp3	22.4724
LIVER	X.H.bond.acceptors	15.7081
LIVER	X.H.bond.donors	13.1638
LIVER	Muegge..violations	9.2109
LIVER	Brenk..alerts	8.25197
LIVER	Ghose..violations	7.88388
LIVER	Leadlikeness..violations	7.56926
LIVER	PubchemFP116	5.83562
LIVER	Bioavailability.Score	5.52813
LIVER	PubchemFP115	4.75843
LIVER	Lipinski..violations	4.67103
LIVER	X.Aromatic.heavy.atoms	4.28487
LIVER	MACCSFP74	4.26455
LIVER	MACCSFP34	3.9074
LIVER	MACCSFP155	3.86856
LUNG	iLOGP	40.0469
LUNG	Ali.Log.S	39.9184
LUNG	ESOL.Log.S	39.2276
LUNG	log.Kp..cm.s.	38.5861
LUNG	XLOGP3	38.4434
LUNG	Silicos.IT.LogSw	37.2187
LUNG	MR	36.9461
LUNG	WLOGP	36.7031
LUNG	Silicos.IT.Log.P	35.6345
LUNG	MLOGP	34.5906
LUNG	MW	34.4738
LUNG	Synthetic.Accessibility	34.2137
LUNG	X.Heavy.atoms	26.2439
LUNG	TPSA	24.9186
LUNG	X.Rotatable.bonds	23.4847
LUNG	Fraction.Csp3	23.0432
LUNG	X.H.bond.acceptors	16.3684
LUNG	X.H.bond.donors	13.8754
LUNG	Ghose..violations	9.82185
LUNG	Muegge..violations	9.68078
LUNG	Brenk..alerts	7.7634
LUNG	Leadlikeness..violations	7.75979
LUNG	X.Aromatic.heavy.atoms	5.99993
LUNG	Lipinski..violations	5.00793
LUNG	Bioavailability.Score	4.96325
LUNG	MACCSFP155	4.39571
LUNG	PubchemFP818	4.37621
LUNG	MACCSFP74	4.14151
LUNG	MACCSFP141	4.05088
LUNG	MACCSFP104	3.73487
SPLEEN	iLOGP	97.5298
SPLEEN	TPSA	78.4965
SPLEEN	Synthetic.Accessibility	73.4101
SPLEEN	Silicos.IT.LogSw	64.9181
SPLEEN	ESOL.Log.S	64.8895
SPLEEN	log.Kp..cm.s.	61.5653
SPLEEN	Ali.Log.S	61.2746
SPLEEN	MR	60.5835
SPLEEN	MLOGP	54.9641
SPLEEN	Silicos.IT.Log.P	53.6624
SPLEEN	WLOGP	53.3654
SPLEEN	MW	48.3654
SPLEEN	XLOGP3	45.4199
SPLEEN	Fraction.Csp3	36.8654
SPLEEN	X.Rotatable.bonds	32.0556
SPLEEN	X.H.bond.acceptors	28.41
SPLEEN	MACCSFP146	27.1996
SPLEEN	ExtFP615	22.9278
SPLEEN	PubchemFP189	22.6365
SPLEEN	X.Heavy.atoms	17.6146
SPLEEN	ExtFP575	13.6529
SPLEEN	ExtFP259	12.6345
SPLEEN	X.H.bond.donors	10.8878
SPLEEN	MACCSFP74	10.0263
SPLEEN	Brenk..alerts	9.77714
SPLEEN	PubchemFP144	9.63883
SPLEEN	PubchemFP800	8.42214
SPLEEN	MACCSFP53	7.36693
SPLEEN	Muegge..violations	7.1861
SPLEEN	Leadlikeness..violations	6.46361
STOMACH	iLOGP	105.703
STOMACH	MR	81.7243
STOMACH	Synthetic.Accessibility	79.9626
STOMACH	Ali.Log.S	73.2648
STOMACH	MW	71.9554
STOMACH	Silicos.IT.LogSw	65.3821
STOMACH	ESOL.Log.S	64.1786
STOMACH	log.Kp..cm.s.	59.4588
STOMACH	Silicos.IT.Log.P	53.9086
STOMACH	MLOGP	51.4275
STOMACH	WLOGP	51.2992
STOMACH	XLOGP3	49.5165
STOMACH	Fraction.Csp3	41.1737
STOMACH	TPSA	33.8944
STOMACH	X.Rotatable.bonds	32.9121
STOMACH	X.Heavy.atoms	22.3115
STOMACH	PubchemFP698	19.445
STOMACH	X.H.bond.donors	10.122
STOMACH	X.H.bond.acceptors	8.96148
STOMACH	Brenk..alerts	8.95926
STOMACH	ExtFP169	8.50447
STOMACH	PubchemFP12	8.43179
STOMACH	Muegge..violations	8.42276
STOMACH	ExtFP483	7.95194
STOMACH	Leadlikeness..violations	7.30845
STOMACH	PubchemFP189	5.79926
STOMACH	ExtFP157	5.77387
STOMACH	MACCSFP74	5.60732
STOMACH	Ghose..violations	5.56063
STOMACH	ExtFP1016	5.47941

## Sheet: important_fragment
Meridian	Fragment	Likelihood ratio
Liver	[N+](O)	1.15
Spleen	[n+]1cccc(c1)	1.98
Spleen	[N+]C(C)C(=O)	1.86
Lung	[N+]CC(=O)	2.03
Kidney	[N+]CC(CC(=O)O)	Inf
Spleen	[N+]CCc1ccc(cc1)	1.94
Liver	C#CC#C	1.2
Liver	C#CC=CC=C	4.2
stomach	C#CC=Cc1ccco1	Inf
Lung	C#N	1.55
Spleen	C#N	1.59
stomach	C#N	1.67
Lung	C(=C)C(C)OO	1.98
Kidney	C(=C)C1CC(CCC1(C))C(C)(C)O	3.26
Spleen	C(=C)C1CC(CCC1(C)C)C(C)O	7.21
Liver	C(=C)C1CCC(C(C1)O)(C)O	Inf
Spleen	C(=C)C1CCC(C(O1))(C)	9.55
Liver	C(=C)C1CCC2(CCC(C2(C1)))C	Inf
Liver	C(=C1CCC2(CCCC(C2C1)(C))C)	8.9
Spleen	C(=Cc1ccccc1)C(=O)[O-]	Inf
Liver	C(=CCC=C(C)C)C	1.5
stomach	C(=CCC=C(C)C=C)C	3.07
Liver	C(=CCC1=CCCCC1)	3.86
Spleen	C(=CCc1c(ccc(c1)C=CC(=O))O)	2.55
stomach	C(=CCc1c(ccc(c1)C=CC(=O))O)	3.59
Kidney	C(=CCc1c(ccc2c1oc(cc2)))	2.94
Kidney	C(=CCc1c(ccc2c1occc2)OC)	4.41
Liver	C(=CCCC(=C)C=C)C	1.93
stomach	C(=CCCC(=C)C=C)C	1.49
Spleen	C(=CCCC(=CC=CC(=O)C))	Inf
Spleen	C(=CCCC1(C2CCC(C2)C1)C)	Inf
Kidney	C(=CCOc1cc2c(cc1)ccc(=O)o2)	2.57
Liver	C(=CCOc1cc2c(cc1)ccco2)	1.69
Lung	C(=N)C(=O)	3.3
Liver	C(=O)C(=C)O	3.05
Liver	C(=O)C(=CCCC(C)OC)CO	Inf
Spleen	C(=O)C(=N)C[O]	Inf
Spleen	C(=O)C(CC(C)C)NC(=O)C(CC(C)C)N(C)	Inf
Lung	C(=O)C(CO)c1ccccc1	1.83
Heart	C(=O)C=Cc1c(c(c(cc1)))C	12.09
Kidney	C(=O)C=CC1CCCC2C1(CCCC2(C))	7.72
stomach	C(=O)C1=COC(C(C1CCO)C=C)O	2.79
Liver	C(=O)C1=COC(C2C1CC=C2C)O	5.19
stomach	C(=O)C1=COC(C2C1CC=C2CO)O	7.97
Large Intestine	C(=O)c1c(c(c(cc1)O)OC)C(=O)	40.01
Heart	C(=O)c1c(c2c(cc1)OCO2)	1.99
Liver	C(=O)C1CN(CCC1)C	6.68
Liver	C(=O)c1cnccc1	3.71
Liver	C(=O)c1cocc1	4.54
stomach	C(=O)CCc1cc(c(c(c1)O)O)O	11.95
Heart	C(=O)CCC1CCCC2C1(CCCC2)C	3.37
Liver	C(=O)N(C)CCc1c[nH]c2ccccc12	Inf
Heart	C(=O)N1CCCC(C1C)	5.48
stomach	C(=O)NC(=O)	2.87
Liver	C(=O)NC(Cc1c(ccc(c1)))CC	11.5
Spleen	C(=O)Nc1cccc(c1)C	Inf
Liver	C(=O)NCCCCN=C(N)N	4.08
Lung	C(=O)Oc1c(ccc(c1))CCO	Inf
Spleen	C(=O)OCC=Cc1ccccc1	5.73
Large Intestine	C(=O)OCC1(COC(C1O))O	10.67
stomach	C(=O)OCC1(COC(C1O))O	3.19
stomach	C(=O)OCC1C(C(C(C(O1))OC(=O)C))	6.58
Liver	C(=O)OCC1C(C(C(C(O1)O)OC(=O)C)O)O	8.16
Spleen	C(C(=CC(=O))C(=O))C(=O)	24.18
Spleen	C(C(=CC(=O))CO)C(=O)	28
Liver	C(C(=CC(=O)O))CO	3.82
Kidney	C(C(C(=O)))OCC(=O)O	3.19
Liver	C(C(C(=O))O)C(=O)O	1.85
Spleen	C(C(C(=O)O)O)C(=O)	2.69
Lung	C(C(C(C(=O)CO)O))	4.13
Heart	C(C(C(C(=O)O)O)C)C(=O)O	21.92
Lung	C(C(C(C(=O)O)O)CO)C(=O)	Inf
Large Intestine	C(C(C(C(C(=O)C(C))O)O)O)O	14.41
Large Intestine	C(C(C(C(C(C(=O)C))O)O))O	5.5
Liver	C(C(C(C(C(C)N)O))O)	2.97
Heart	C(C(C(C(C(C=O)N))O))	Inf
Liver	C(C(c1ccccc1)NCc1ccccc1)	5.19
Kidney	C(C)(C=C)C=Cc1ccc(cc1)O	6.86
Spleen	C(C)C(=O)Oc1c(ccc(c1))CC	Inf
Spleen	C(C)C(=O)OCCC(C=C)O	1.82
stomach	C(C)C(C=CC=CC#CC)O	Inf
stomach	C(C)C=CC=C(C)C=CC1C(=CCCC1(C)C)C	Inf
Lung	C(C)C=CC1C(=CC(=O)CC1(C)C)C	3.47
Spleen	C(C)C=CCC1(CC(CC1)O)C	14.43
Liver	C(C)C1CC(OC(C1CO))O	Inf
Lung	C(C)CNC(c1ccccc1)C(C(=O))	3.72
stomach	C(C)COc1c(ccc(c1)C)CC	1.73
Large Intestine	C(C=CC(CCCCC(=O)O))O	5.5
Liver	C(C=CC(CCCCC(=O)O)O)	2.6
Kidney	C(C=CC1C(CCC1CC))O	2.57
Lung	C(C=CCCCCCC=CCCCCCC)	1.24
stomach	C(C1C(C(C(N1)C)O))	1.59
Heart	C(c1coc(c1)c1c(ccc(c1)))	45.54
Liver	C(c1coc(c1)c1c(ccc(c1)))	20.03
stomach	C(CC(=O)NC(CO)C(=O))C(C)	2.22
Kidney	C(CC(C(=O)O)N)CNC	Inf
Heart	C(CC(C))C[NH+]	7.59
Liver	C(CC(C)C)CNC(CCC(=O)N)	9.65
Large Intestine	C(CC(CN))C[NH+]	Inf
Spleen	C(CC(CO)N)CN	1.4
stomach	C(CC)CC(C(=O)O)N	1.99
Lung	C(CC)CNC(=O)N	5.57
Lung	C(Cc1c(cc(c2c1occc2)O)O)O	2.63
stomach	C(Cc1c(ccc2c1occc2)O)O	2.05
Spleen	C(Cc1c(ccc2c1occc2)OC)O	1.5
Heart	C(Cc1cc(c(c(c1)O)OC)O)C(C)	5.37
Kidney	C(CCC(=O)C)C=CC(=C)C	9.72
Spleen	C(CCC(=O)C)C=CC(=C)C	11.46
Spleen	C(CCC=C(C))C1CCCC=C1	1.8
stomach	C(CCC=C)C1CC(C(C=C1)O)	2.19
Liver	C(CCC=C)C1CCC(C=C1)(C)	Inf
Spleen	C(CCC1C(CC(CC1(C)C)O)CO)O	9.33
stomach	C(CCCC(CC(=O)OC)(C)O)	3.09
Liver	C(CCCCCC(CC1=CC(OC1)))O	3.34
Liver	C(CCNC)CNC	3.04
Lung	C(Cl)(Cl)	Inf
stomach	C(Cl)(Cl)	Inf
Lung	C(CN)C(C(=O))N	1.42
Liver	C(CN)NC(=O)CO	Inf
stomach	C(CNCCC(=O)O)O	6.58
Lung	C(CO)C(CC)(C(=O)O)O	3.44
Liver	C(CO)C(Cc1cc(c(cc1)O)OC)O	17.07
Lung	C(CO)C(CNCC)O	1.51
Kidney	C(COCC=CC=CCCC(CC))O	Inf
Large Intestine	C(COCC=CC=CCCC(CC))O	Inf
Spleen	C(COP(=O)(O))OC	1.7
Heart	C(CS)C(C(=O)O)	Inf
stomach	C(CSC)O	3.11
Lung	C(CSCC)CO	Inf
Spleen	C[N+](C)(C)CCOCC	5.73
Kidney	C[N+]1(CCc2cc(c(cc2C1)OC))	18.87
Heart	C[n+]1cccc(c1)	2.44
Kidney	C[n+]1cccc(c1)	2.06
Spleen	C[N+]CC(=O)	2.04
stomach	C[N+]CC(=O)	1.91
Kidney	C[N+]CC(=O)O	2.74
Liver	C[N+]CC(=O)O	2.47
Liver	C[O-]	1.56
Liver	C=C(C)COC1C(C(C(C(O1)C)))	1.61
stomach	C=C[O-]	Inf
Large Intestine	C=C1CCC2C(C3C1CCC3)OC(=O)C2	12
Spleen	C=C1CCC2C(C3C1CCC3)OC(=O)C2	3.82
stomach	C=C1CCC2C(C3C1CCC3)OC(=O)C2	5.18
Kidney	C=CC(=CC=CC(C)C)C	10.29
Heart	C=CC(=CC=CC(C)CC)C	Inf
stomach	C=CC(=O)[O-]	2.69
Liver	C=CC(=O)C=C	5.77
Heart	C=CC(=O)CC(=O)C=C	13.49
Liver	C=CC(=O)CC(=O)C=C	Inf
stomach	C=CC(=O)OC1C(C(C(OC1)C)O)O	2.22
Kidney	C=CC(C(CCCCCCCC(=O))O)O	60.04
Kidney	C=CC(C=Cc1ccc(cc1)O)c1ccc(cc1)	Inf
Liver	C=CC=CC=CC=C(C)CCCC(C)	1.98
Heart	C=CC=CCC1(CC(CC1))	104.56
Kidney	C=CC1=CC(=O)OC1	17.16
stomach	C=Cc1c(cc(cc1)OC)OC	4.1
Kidney	C=CC1CC(OC(C1CO))	2.43
Spleen	C=CC1CC1(C)C	1.7
stomach	C=CC1CC1(C)C	1.13
Heart	C=CCC(C)CCCC(C)CCC=C(C)C	4.5
Heart	C=CCC=CC=CC(C)	5.73
stomach	C=CCC=CCC=CCCCCC	1.43
Lung	C=CCC=CCC=CCCCCCC	2.48
Large Intestine	C=CCc1cc(c(cc1)O)c1cc(c(cc1)O)C	Inf
Heart	C=CCCC=C(C)CCCCCCC	9.16
Heart	C=CCCC=C(C)CCCCCCCCC	38.79
Liver	C=CCCC=CCCCCCCCC(=O)O	1.28
Lung	C=CCCCCCC(C(CC#CC#CCO)O)	Inf
Lung	C=CCCCCCCCC(=O)[O-]	6.19
Lung	C=CCCCCCCCc1cc(ccc1)O	6.19
Lung	C=CCOc1c(ccc(c1)C)	8.67
stomach	C=CCS	14.35
Lung	C=CCSS	Inf
Spleen	C=CCSS	33.1
Spleen	C=CCSSC	Inf
stomach	C=CCSSC	Inf
Lung	C=CSC	Inf
Lung	C1(C(C(=C(C)C)CCC1)CC)C	4.33
Lung	C1(C(C(=CC=O)CCC1)CCCO)C	Inf
Lung	C1(C(C(OC(C1O)O)C(=O))O)O	1.95
stomach	C1(C(C(OC(C1O)O)C(=O))O)O	2.87
Liver	C1(C(CCC(C1)O)OC(C)(C)C)C	Inf
Liver	C1(C(CCC(C1C))OC(C)(C)C)C	Inf
Heart	C1(C(CCC(C1C=O)OCOC))	2.25
Spleen	C1(C(CCC1(C)C)COC)	3.21
Liver	C1(C=CC(=O)C(C1CC(=O)))C	16.32
Liver	C1(C=CC(=O)C(C1CC)(C)C)C	Inf
Liver	C1(C2CC(=O)CC(C2CO1)(C))C	8.16
stomach	C1(C2CC(=O)CC(C2CO1)(C))C	13.15
Spleen	C1(C2CC(CCC(C2CC1O)(CO)O))	21.64
Lung	C1(C2CCC(C2)C1=C)	1.05
Spleen	C1(C2CCC(C2)C1=C)	3.09
stomach	C1(C2CCCC(C2CO1)(C))C	7.97
Liver	C1(CC(=O)NCC1)	26.71
Liver	C1(CC(C2C1C(OC=C2))O)C	2.23
Liver	C1(CC2C(CC1)C(CO2)COC(=O))	Inf
Liver	C1(CCC(C(N1)(C)C)C)	Inf
Lung	C1(CCC2C1CC1C(CC2)OC(=O)C1=C)	Inf
Large Intestine	C1(CCC2C1CC1C(CC2)OC(=O)C1=C)O	Inf
Liver	c1[o+]c2ccccc2cc1	1.11
Kidney	C1=C(C2(CCC(C(C2CC1)(C))O)C)C	9.5
Kidney	C1=C(C2(CCC(C(C2CC1)(C)CO)O)C)C	Inf
Lung	C1=C(C2(CCC(C(C2CC1)(C)CO)O)C)C	Inf
Spleen	C1=C(CC(CC1)C(C))O	16.55
stomach	C1=C(CC(CC1)C(C)C)O	10.76
Heart	C1=C(Cc2ccccc2C1)CC	57.34
Lung	C1=C2CC(CCC2(CCC1)C)C(C)(C)	1.44
Spleen	C1=C2CC(CCC2(CCC1)C)C(C)(C)	1.74
Spleen	C1=C2CC(CCC2(CCC1=O)C)CC	34.37
Liver	C1=C2CC(CCC2(CCC1O)C)	1.04
Spleen	C1=CC(C(C(=C1)CO))O	Inf
Lung	C1=CC2C(C2)CC1	2.79
stomach	C1=CC2C(CC1)C(=C)CCC2	3.59
stomach	C1=CCC(=C(C))CC1	2.39
Kidney	C1=CCC(=C)CC1	3.43
Lung	C1=CCC(=C)CC1	1.62
Liver	C1=CCC(=CC1)CCC	15.58
Spleen	C1=CCC(CC1)C(=C)CC	6.36
stomach	C1=CCC(CC1)CCCC=C(C)C	2.13
Spleen	C1=CCC2CC1C2(C)CCC	21.64
Spleen	C1=CCCC(C1C=CC(=CC))(C)	16.55
Heart	C1=CCN2C1C(CC2)O	3.04
Liver	C1=CCN2C1C(CC2)O	1.85
Liver	C1=COC(C2C1C(C1C2(O1)C)O)	3.96
stomach	C12C(CC(CC1(O2)))(C)C	2.05
Kidney	C12CCC(=C)C1C2	3.43
Lung	C12CCC(=C)C1C2	6.19
Kidney	C12CCC(C(C1=CC(=O)CC2)(C)O)	3.43
stomach	C12CCC(C(C1CCCC2C(=O))(C)C)O	19.73
Spleen	C12CCCC(C1CC(CC2)C(=C))(C)	5.41
Heart	C1C(=O)CC2C(CCCC2(C1(C)O))	Inf
Lung	c1c(c(=O)c2c(c(c(cc2o1))O)O)O	1.81
Liver	c1c(c(=O)c2c(c(c(cc2o1)OC)OC)O)OC	3.34
Heart	C1C(C(=O)c2c(O1)cc(cc2)O)C	5.06
Kidney	C1C(C(C(=C1)C)C)O	4.57
Lung	c1c(c(c(c(c1)C)O)C(=O)C(C)C)	30.96
Liver	c1c(c(c(c(c1)C)OC)CCCC)O	3.39
Spleen	c1c(c(c(c(c1)CCc1ccccc1)O)O)OC	2.89
Kidney	C1C(C(C(C(O1))OC(=O)C=C)O)OC(=O)	15.44
Lung	C1C(C(C(C(O1))OC(=O)C=C)O)OCC	3.92
Lung	C1C(C(C(C(O1))OC(=O)C=C)OC(=O)C)O	Inf
Heart	C1C(C(C(C=C1C(=O)))O)	3.37
Heart	C1C(C(C(CC1(C(=O))))OC(=O))	3
Spleen	C1C(C(C(CC1(C(=O)O))O)OC(=O))O	1.59
Lung	C1C(C(C(CC1(C(=O)O))O)OC(=O)C)O	18.58
Heart	C1C(C(C(CC1(C(=O)O))OC(=O)C=C))	3.57
stomach	C1C(C(C(CC1(C))OC(=O)C=C)O)O	1.62
Spleen	C1C(C(C(CC1(C)OC(=O)C)O))	2.78
Liver	C1C(C(C(CC1(CO))O)OC(=O))O	3.15
Liver	c1c(c(c(cc1)O)O)C=Cc1cc(c(cc1)O)	Inf
Kidney	c1c(c(c(cc1)O)OC)COC	3.92
Lung	C1C(C(C(CO1)O)OC1C(C(CO1)(CO)O)O)O	Inf
Large Intestine	c1c(c(c2c(c1)cc(cc2O)OC)O)	48.02
Liver	c1c(c(c2c(c1)cc(cc2O)OC)O)	Inf
Large Intestine	c1c(c(c2c(c1)ccc(=O)o2)O)O	4.31
Liver	c1c(c(c2c(c1)cccc2))CC	9.27
Liver	C1C(C(c2c(O1)cc(cc2)O)O)(C)	Inf
Heart	C1C(C(c2c(O1)cc(cc2)O)O)(C)O	Inf
Spleen	C1C(C(c2c(O1)cc(cc2)O)O)(C)O	Inf
Heart	C1C(C(c2c1c(cc(c2)O)))C	Inf
Lung	c1c(c(c2cccoc2c1)O)OC	1.96
Heart	C1C(C(OC(C1O)Oc1coccc1)CO)O	2.12
Liver	C1C(C(OC(C1O)Oc1coccc1=O))O	2.25
Liver	C1C(C(OC1=O))CC(CO)	1.63
stomach	c1c(c2c(c(c1)O)c(=O)cc(o2))OC	2.02
Heart	c1c(c2c(c(c1O)C)OCC(C2=O))OC	Inf
stomach	c1c(c2c(c(c1O)C)OCC(C2=O))OC	Inf
Kidney	C1C(c2cc(cc(c2O1)O)C)CO	2.29
Kidney	c1c(c2ccccc2n(c1=O)C)	6.86
Liver	c1c(c2ccccc2oc1=O)O	Inf
stomach	c1c(cc(c(c1)O)C=C)OC	16.74
Liver	c1c(cc(c(c1[O-])))O	1.71
stomach	c1c(cc(c(c1[O-])))O	1.62
Large Intestine	c1c(cc(c(c1[O-])C)OC)	12
Liver	c1c(cc(c(c1O)O))C(=O)O	1.46
Lung	c1c(cc(cc1c1cc2c(o1)cc(cc2)O)O)O	6.19
Liver	c1c(cc(cc1O)O)C(=O)	1.95
Kidney	c1c(cc2c(c1)c(c1ccoc1n2)OC)OC	Inf
Liver	c1c(cc2c(c1)C=CC(O2))OC	2.41
Heart	c1c(cc2c(c1)CCC1C2(CCCC1(C)C)C)	6.75
Lung	c1c(cc2c(c1O)c(=O)c(co2)C)O	16.1
stomach	c1c(cc2c(cc(cc2[o+]1)O)O)O	1.32
Liver	c1c(cc2c(ccoc2c1)c1ccccc1)	Inf
Large Intestine	C1C(Cc2c[nH]c3cccc1c23)NC	16.01
Liver	C1C(CC2C1C(OC=C2C(=O)OC)O)	4.2
Heart	C1C(CC2C1C(OC=C2C)O)O	1.97
Lung	C1C(CC2C1C(OC=C2C=O)O)O	1.13
Kidney	C1C(CC2C1COCC2)	5.15
stomach	c1c(ccc(c1)C(=O)O)[O-]	Inf
Spleen	c1c(ccc(c1)C)C(=C)C	3.39
Lung	c1c(ccc(c1)CCC)OC(C)C	3.22
Liver	C1C(CCC2C1(CCC(C2)O)C)O	1.82
Liver	c1c(cco1)C(C)C	3.52
stomach	c1c(cco1)C(C)C	7.97
Lung	C1C(Oc2c(C1)c(cc(c2O)O)O)	Inf
Lung	C1C(Oc2c(cc(cc2C1)))O	3.96
Kidney	C1C(Oc2cc(c(c(c2C1)O)O)O)	1.52
Lung	C1C(Oc2cc(c(c(c2C1)O)O)O)	9.29
Liver	C1C(Oc2cc(c(cc2C1=O)O))	2.08
Liver	c1c(occ(c1=O)[O-])	2.23
Spleen	c1c(occ(c1=O)[O-])	3.82
Liver	c1c(occ1)C=O	1
Kidney	c1c(occ1C)C	2.93
Liver	C1C=C(CC(O1)O)	Inf
Lung	C1C=C2C(CC(CC2(O1))O)	11.15
Liver	C1C2=C(CCCC2)C(=O)O1	Inf
Large Intestine	C1C2C(C(C(C(O1)(O2)CO)))	20.01
Kidney	c1c2c(c(c3c1oc(=O)cc3)O)cco2	6.29
Spleen	C1C2CC(=O)C(CC2OC1=O)(C)O	Inf
Spleen	C1C2CC(CCC(C2CC1)CO)C	7.98
Liver	C1C2CC1C(C=C2)	1.27
Liver	C1C2CC3C(=C)CCCC3(CC2OC1=O)C	Inf
Spleen	c1c2ccc(=O)oc2c(c2c1cco2)O	1.82
Large Intestine	C1C2CCC(C(C2OC1=O)C(=C)C)(C)C	Inf
Spleen	C1C2CCC(C(C2OC1=O)C(=C)C)(C)C	Inf
stomach	C1C2CCC(C(C2OC1=O)CC)(C)C	Inf
Liver	c1c2CCC(Oc2cc(c1)O)c1ccccc1	1.59
stomach	C1C2CCC1(C(=O)C2)	11.95
Kidney	C1C2CCC1(C(C2)O)C	2.77
stomach	C1C2CCC1(CC2)C	2.44
stomach	c1c2CCCCc2ncc1	Inf
Liver	C1CC(=C(C1CCO))	2.6
Liver	c1cc(=O)c2c(c(c(cc2o1)OC)O)O	1.16
Kidney	C1CC(=O)c2c(ccc(c2C1=O)O)	Inf
Lung	C1CC(=O)c2c(ccc(c2C1=O)O)	Inf
Spleen	c1cc(=O)c2c(o1)c(c(c(c2O)OC))OC	2.7
Lung	c1cc(=O)c2c(o1)c(c(c(c2OC)OC))OC	11.15
Lung	c1cc(=O)c2c(o1)c(c(cc2O)O)O	7.33
Kidney	c1cc(=O)c2c(o1)cc(cc2[O-])O	4.57
stomach	C1CC(=O)c3c(O1)c(c(cc3)O)CC	3.8
Liver	c1cc(=O)oc2c1cc1ccoc1c2OC	1.11
Liver	c1cc(=O)oc2cc(c(cc12)O)	4.7
Heart	c1cc(c(c(c1))C)C=Cc1ccc(cc1)O	18.55
Large Intestine	c1cc(c(c(c1)CC(C)C)O)CC(C)	11.5
Lung	c1cc(c(c(c1CO)O)C)O	1.47
stomach	c1cc(c(c(c1COC))C=O)	3.59
Lung	c1cc(c(c2c1c(=O)cc(o2))OC)O	8.12
Large Intestine	c1cc(c(cc1)NCC(=O)O)C	32.01
Kidney	c1cc(c(cc1)O)[O-]	3.68
Liver	c1cc(c(cc1)O)[O-]	7.42
Lung	c1cc(c(cc1)O)[O-]	2.65
stomach	c1cc(c(cc1)O)[O-]	5.38
Kidney	c1cc(c(cc1C))Cl	Inf
Heart	c1cc(c(cc1C)O)[O-]	16.87
Large Intestine	c1cc(c(cc1C)O)[O-]	18.01
Spleen	c1cc(c(cc1C)O)[O-]	3.39
stomach	c1cc(c(cc1C=N)O)OC	Inf
Heart	c1cc(c(cc1CC(C)OC(=O)C)O)O	5.9
Liver	c1cc(c(cc1CC(CO)O)O)O	2.47
stomach	c1cc(c(cc1CC=C)OC)OC	3.06
Liver	c1cc(c(cc1Cc1c(cc(cc1O)O))O)O	6.31
Liver	c1cc(c(cc1O))C=Cc1cc(cc(c1)O)O	2.04
Lung	C1CC(C(NC1)CCC)O	4.8
Heart	C1CC(C=C(Cc2c(c(co2)C)C(=O)C1)C)OC	Inf
Liver	c1cc(c2c(c1)Cc1cc(cc(c1C2=O)O)O)O	Inf
Lung	c1cc(c2c(c1)ccc1c2ccc(c1)O)	3.72
stomach	c1cc(c2c(c1)ccc1c2ccc(c1)O)OC	4.18
Liver	C1CC(CC(=O)O1)	1.94
Kidney	C1CC(CC(C1)(C)O)OCOC	2.57
Heart	C1CC(CC(C1)(C)OCOC)	2.11
Spleen	c1cc(cc(c1)CC)C(=O)O	5.09
Liver	c1cc(cc(c1)O)CC(=O)CO	Inf
Liver	c1cc(cc(c1)OC1C(C(C(CO1)O)O)O)O	1.94
stomach	c1cc(cc(c1c1cc(cco1))O)	1.84
Liver	c1cc(cc(c1c1cc(cco1))O)O	1.71
Kidney	c1cc(cc2c1OCO2)CC=C	6.86
Liver	c1cc(cc2c1OCO2)CC=C	2.04
Kidney	c1cc(ccc1C#CC)O	Inf
Lung	c1cc(ccc1C#CC)O	Inf
Liver	c1cc(ccc1C(=O))[O-]	8.9
Spleen	c1cc(ccc1C=CC(=O)c1c(cc(cc1)O))O	2.24
Spleen	c1cc(ccc1c1coc2c(c1=O)ccc(c2)O)	2.23
Liver	c1cc(ccc1CC(CO)N)O	2.23
Spleen	c1cc(ccc1CCC(=O)C)O	5.66
Lung	c1cc(ccc1CCNC(=O)C=C)O	1.24
Heart	c1cc(ccc1CN(Cc1ccc(cc1)O))	3.53
Lung	c1cc(ccc1CNC(CCCO))	2.97
Liver	c1cc(ccc1COCc1ccc(cc1)O)O	2.67
Liver	c1cc(cnc1)CC	1.19
Lung	c1cc(cnc1)CC	1.44
Spleen	c1cc(cnc1)CC	1.49
Kidney	C1CC(OC(C1)O)O	3.43
stomach	C1CC(OC1O)CC(C)(C)O	6.38
Spleen	C1CC2(C(O2)(C(O1)))C	4.03
Liver	c1cc2c(c(c1)O)C(=O)c1c(C2)cccc1O	59.36
Liver	c1cc2c(c(c1)O)c(=O)c1c(o2)c(c(cc1)O)O	4.82
stomach	c1cc2c(cc1)c(=O)oc1c2ccc(c1)O	1.49
Liver	c1cc2c(cc1)C1(CCC(C(C1CC2)(C)C))C	2.97
stomach	c1cc2c(cc1)C1(CCC(C(C1CC2)(C)C)O)	Inf
Lung	c1cc2c(cc1O)OCO2	1.38
Lung	c1cc2c(ccc(c2c(c1))O)O	Inf
stomach	C1Cc2c(O1)c(cc(c2)C=CC(=O))	5.98
Kidney	C1Cc2cc(c(c(c2C1)C))	24.02
Large Intestine	C1Cc2cc(c(c(c2C1=O)))	80.03
Liver	C1Cc2cc(c(c(c2C1=O)))	Inf
Liver	c1cc2cc(c(cc2o1)O)O	5.19
Liver	c1cc2ccccc2c(=O)o1	1.08
Liver	C1CCC(=CC1)C(=O)O	9.5
Liver	C1CCC(=O)N1	2.08
Kidney	c1ccc(c(c1)C(=O))[O-]	2.45
Liver	C1CCC(C2=CCCCC12)C(C)C	3.59
Spleen	C1CCC(C21CCC(=CC2)C)C(=C)C	Inf
Kidney	C1CCC(C2C1C(CC2)C(=O)C)	4.29
Heart	C1CCC(C2C1C(CC2)C(=O)C)(C)	3.94
Liver	C1CCC(C2C1C(CC2)C(=O)C)(C)	6.68
Liver	C1CCC(c2cc(cc(c12)O))C(C)	11.87
Lung	c1ccc(cc1)[O-]	1.75
Liver	c1ccc(cc1)C(C(=O))O	4.08
Spleen	c1ccc(cc1)C=C(C)CO	2
Liver	c1ccc(cc1)C1(CCCC1(C))	Inf
Heart	c1ccc(cc1)c1c(cc2ccccc2o1)[O-]	4.5
Lung	c1ccc(cc1)c1c(cc2ccccc2o1)[O-]	5.57
Spleen	c1ccc(cc1)CCC(=O)C=CC	5.6
Spleen	c1ccc(cc1)CCC=CC(=O)CC	Inf
Kidney	c1ccc(cc1)CCc1ccc2ccccc2o1	17.16
Spleen	c1ccc(cc1)CCc1ccc2ccccc2o1	12.73
stomach	c1ccc(cc1)CCc1ccc2ccccc2o1	25.1
Liver	c1ccc(cc1)Cl	2.97
Spleen	c1ccc(cc1)Cl	1.91
Liver	c1ccc(cc1)COC1C(C(C(C(O1)C)O)O)O	2.52
stomach	c1ccc(cc1)COC1C(C(C(C(O1)C)O)O)O	1.81
Heart	c1ccc(cc1)COCC=Cc1ccccc1	Inf
Lung	c1ccc(cc1)OC=C	Inf
Lung	c1ccc(ccc1)	6.81
Kidney	c1ccc(s1)c1cccs1	15.44
Liver	c1ccc(s1)c1cccs1	Inf
Spleen	C1CCC=C(CCC(CC1=O))C	9.33
stomach	C1CCC=C2C1(C(C(CC2=O))C(C))C	Inf
Liver	C1CCC2(C(C1)O2)C	2.39
Lung	C1CCC2(C(C1)O2)C	1.24
stomach	C1CCC2(C1CC(CCC2)C(=C)C)	1.96
Spleen	C1CCC2(C1CC(CCC2=C))	2.25
stomach	C1CCC2(CC1)C(CCC2C(C)C)	2.39
Liver	C1CCC2(CCC(C2(C1)C(=O)))	2.16
Large Intestine	c1ccc2c(c1)C(=O)c1c(C2)c(c(cc1)CO)	18.01
Liver	c1ccc2c(c1)C(=O)c1c(C2)cc(cc1)CO	Inf
Heart	c1ccc2c(c1)C(=O)CN2	Inf
stomach	c1ccc2c(c1)C(=O)CN2	Inf
Lung	c1ccc2c(c1)c(c[nH]2)CC(=O)	Inf
Lung	c1ccc2c(c1)c(c[nH]2)CC(C)N	1.09
Heart	c1ccc2c(c1)c(c[nH]2)O	Inf
stomach	c1ccc2c(c1)c1c([nH]2)c(ncc1)C	1.88
Liver	c1ccc2c(c1)c1c([nH]2)c(ncc1)c1ccc(o1)	Inf
Kidney	c1ccc2c(c1)c1c(o2)c2ccccc2oc1	1.96
Liver	C1CCC2C(C1)CC=C1C2(CC(C(C1)O))C	1.41
Spleen	c1ccc2c(c1)Cc1c(C2=O)cc(cc1)CO	1.45
Liver	c1ccc2c(c1)cc1ccccc1c2	Inf
stomach	c1ccc2c(c1)cn(cn2)	1.33
stomach	C1CCC2C(CCC(C2C1)C(C)C)	4.36
Kidney	C1CCC2C(CCC(C2C1)C)C	6.39
stomach	c1cccc[nH]1	1.2
stomach	c1cccc2c1n(ccc2)C	4.25
Spleen	c1cccc2c1n(ccc2=O)C	15.27
Spleen	c1cccc2c1n(ccc2OC)	3.82
stomach	c1cccc2c1n(ccc2OC)	2.63
Kidney	c1ccccc1C(=O)[O-]	Inf
Spleen	c1ccccc1C(=O)N(C)C	Inf
Spleen	c1ccccc1S(=O)(=O)N	Inf
Heart	C1CCCCCCCCc2nc(ccc2)C1	Inf
Spleen	C1CCCCCCCCc2nc(ccc2)C1	Inf
stomach	C1CCCCCCCOCCCCCCC1	1.37
Large Intestine	C1CCN(CC1)C(=O)C=C	76.03
stomach	C1CCN(CC1)C(=O)C=C	22.71
Heart	C1CCN2CC(CC(C2C1)C)	3.73
Liver	c1cn(cc(c1))CC	1.69
stomach	c1cn(cc(c1))CC(C)	1.88
Liver	c1cn(cc(c1=O))C	3.56
Lung	C1CNC(C(C1O)O)	1.98
Lung	c1cnc(c2c1c1ccccc1n2)	1.46
Spleen	C1CNC(c2cc(c(cc12)O))	3.38
Spleen	C1CNCC(=C1)C	5.52
Heart	C1COc2c(C1=O)c(cc(c2CC)O)O	4.45
Lung	C1COC2C1C(C(=C2)CO)CO	Inf
Spleen	c1coc2cc(c(cc12)C)O	2.55
Liver	c1nc(nc(n1))	Inf
Liver	c1nccnc1	4.08
Liver	CC#CC#CC#CC=C	Inf
Spleen	CC#CC#CC=CC=CCCC	Inf
Spleen	CC#CC#CC=Cc1ccco1	Inf
Spleen	CC#CC#Cc1ccccc1	Inf
stomach	CC#CC#Cc1ccccc1	Inf
Kidney	CC#CC(C=C)O	1.72
Heart	CC#CC=CC=CC=C	Inf
Kidney	CC#Cc1ccc(s1)C#CC#C	Inf
Lung	CC(=C)C1C(C(CCC1)C)(C)C	1.18
Spleen	CC(=C)C1CCC(=C)CC1	Inf
Lung	CC(=C)C1CCC(C(C1))(C)O	2.86
Spleen	CC(=C)C1CCC(C(C1)C(=C)C)(C)C	12.3
Liver	CC(=C)C1CCC(C(C1)CC)(C)C=C	Inf
Kidney	CC(=C)C1CCC2(CCC=C(C2C1)C)C	2.57
Spleen	CC(=C)C1CCC2(CCC=C(C2C1)C)C	17.82
stomach	CC(=C)C1CCC2(CCC=C(C2C1)C)C	4.78
Kidney	CC(=C)C1CCC2(CCCC(=C2C1)C(=O))C	Inf
stomach	CC(=C)C1CCC2(CCCC(=C2C1)C(=O))C	Inf
Liver	CC(=C)CC(O)O	3.8
Spleen	CC(=C)Cl	Inf
Kidney	CC(=C1CC(C(C(C1)O)(C))CC)C	Inf
Lung	CC(=C1CCC(C(C1)C(=C)C)(C)C)C	2.12
Spleen	CC(=C1CCC(C(C1)C(=C)C))C	7.64
Spleen	CC(=C1CCC2(CCCCC2C1)C)C	15.27
Liver	CC(=CC(=O)C=CCC)C	Inf
Spleen	CC(=CC(C(C)(C)C=C))C	2.45
Heart	CC(=CC=CC)C=CC=CC(=O)O	25.3
Liver	CC(=CC=CC=C(C)C=CC=CCO)C=C	14.1
Lung	CC(=CC=CC=CC=CC=CC=O)C	1.7
Liver	CC(=CCC(CO)C(=C)C)	1.98
Kidney	CC(=CCC=C(C)C=C)C	2.06
Spleen	CC(=CCC=C(C)CCCC(C)(C))C	4.88
Liver	CC(=CCC=CC=C)C	1.11
stomach	CC(=CCc1c(c(cc(c1))O)O)	1.71
Heart	CC(=CCc1c(c(cc(c1))O)O)C	5.06
Lung	CC(=CCc1c(c(cc(c1))O)O)C	3.72
Spleen	CC(=CCc1c(c(cc(c1))O)O)C	2.55
Heart	CC(=CCc1c(cc(c(c1O))O)O)	1.69
Spleen	CC(=CCc1c(cc2c(c1)ccco2)O)C	1.17
Lung	CC(=CCc1c(cc2c(c1O)cc(co2))O)C	2.23
Liver	CC(=CCc1c(ccc2c1occc2)OC)C	2.97
Liver	CC(=CCc1c(cccc1O)C(=O))	24.49
Kidney	CC(=CCc1c(cccc1O)C(=O))C	Inf
Liver	CC(=CCc1cc(cc(c1O)CC=C(C)C)C)	4.45
Kidney	CC(=CCCC(=C)C=C)C	3.15
Spleen	CC(=CCCC(=C)C=C)C	2.33
Liver	CC(=CCCC(=CC=O)C)	1.93
Kidney	CC(=CCCC(=CCC=C(C)))C	1.72
Lung	CC(=CCCC(=CCC=C))C	1.86
Liver	CC(=CCCC(=CCc1c(ccc(c1)))C)	5.94
stomach	CC(=CCCC(=CCCC(=CC))C)	1.27
stomach	CC(=CCCC(=CCCC(C)O))C	2.24
Lung	CC(=CCCC(=CCCCC=C)C)C	5.26
Lung	CC(=CCCC(=CO)C)C	2.89
Large Intestine	CC(=CCCC(C)(C)OC(=O)C)C	23.01
Liver	CC(=CCCC(C1CCC(O1)(C)C)O)	Inf
Spleen	CC(=CCCC(C1CCC(O1)(C)C)O)	Inf
Lung	CC(=CCCC1(C2CCC(C2)C1)C)C	1.42
stomach	CC(=CCCC1(C2CCC(C2)C1)C)C	Inf
Large Intestine	CC(=CCCC1=C2C(CC3(C(C2)O3))OC1=O)C	Inf
Heart	CC(=CCCC1=CCCC(C1)C)	Inf
Heart	CC(=CCCOCCC(=C(C))C)	Inf
stomach	CC(=CCO)CCC1C(=C)CCC(C1)	2.56
Liver	CC(=N)CC	4.27
Spleen	CC(=O)C=Cc1cc(c(cc1)O)OC	5.73
stomach	CC(=O)c1cc(c(cc1))OC	1.15
Liver	CC(=O)c1cc(c(cc1)O)O	1.23
Kidney	CC(=O)CCc1cc(c(cc1)O)OC	3.77
Lung	CC(=O)CCc1cc(c(cc1)O)OC	5.37
stomach	CC(=O)CCc1cc(c(cc1)O)OC	4.27
Kidney	CC(=O)CCC1CCCC2C1(CCCC2)C	2.21
Lung	CC(=O)NN	Inf
Lung	CC(=O)OC(C)C=CCC(C)O	1.86
Lung	CC(=O)OCC(C(C(C(C(=O))O))O)O	4.21
Kidney	CC(C(=O)NCCC)O	3.22
stomach	CC(C(C(C(C=O)O)O)O)O	2.03
Heart	CC(C(c1cc(c(c(c1)O)O)O))O	5.06
Lung	CC(C(c1cc(c(c(c1)O)O)O)O)O	4.21
Heart	CC(C(c1cc(c(c(c1)OC)OC)O))O	8.99
Lung	CC(C(c1ccccc1)O)N	5.26
stomach	CC(C(c1ccccc1)O)OC	2.06
Lung	CC(C)(C(CCC(=C)C(C))O)O	13.62
Spleen	CC(C)(C)C(C(CCOc1ccccc1))	15.27
stomach	CC(C)(C)C(C(CCOc1ccccc1))	14.35
stomach	CC(C)(C)C(CN)	2.01
Liver	CC(C)(C=C)c1c(cc(c(c1)C))	10.39
Liver	CC(C)(C1CCCC(CCCC(C1)O)O)	6.03
Lung	CC(C)(CCCC(CC(=O)O)(C))O	2.86
stomach	CC(C)(CCCC(CC(=O)OC)(CO))	1.79
Kidney	CC(C)C(=C)CCC(=CCC)	2.48
Kidney	CC(C)C(=N)CCC	3.77
Lung	CC(C)C=CCCCCCN	1.86
Spleen	CC(C)C=CCCCCCNC	1.64
Kidney	CC(C)C1(CCC(O1)(C))O	Inf
Kidney	CC(C)C1=CC(C(CC1)(C)C)	6.82
Kidney	CC(C)C1=CC(C(CC1)(C)C)CC	9.48
Liver	CC(C)C12CCCC1C2	1.19
stomach	CC(C)C1C2C3CCC(C3(C(C1OC2=O))C)C	Inf
Liver	CC(C)C1CC(C(C=C1)(C))O	10.39
stomach	CC(C)C1CCC(C(=C(C)C)C1)	13.15
Heart	CC(C)C1CCC(C(C1=O)C(=C)C)(C)C	Inf
Kidney	CC(C)C1CCC(C2C1C(CC2))(C)	8.89
Spleen	CC(C)C1CCC(C2C1C(CC2))(C)O	10.18
Kidney	CC(C)C1CCC2(C(C1C)CCC2(CO)O)C	16.3
stomach	CC(C)C1CCC2(C(C1CO)CCC2(CO))C	Inf
stomach	CC(C)C1CCC2(CCCCC2(C1)C)C	1.74
Kidney	CC(C)C1CCCC2CCC(C2C1O)(C)O	Inf
Liver	CC(C)CC(C(=O))N	1.38
Lung	CC(C)CCCC(=CCCC(=O))C	1.61
stomach	CC(C)CCCC(=CCCC(=O)C)	3.79
Heart	CC(C)CCCCCC(=O)NC	9.56
Liver	CC(C)CCCCCCC(=O)N	11.62
Large Intestine	CC(C)CNC(=O)C=CC	9.15
stomach	CC(C)CNC(=O)C=CC	3.39
Kidney	CC(C=C)C=CC(C)(C)O	Inf
Heart	CC(C=CC1(C(CC(CC1)O)))O	Inf
Kidney	CC(C=CC1C(CCC1CC)O)	5.93
Lung	CC(c1ccc(cc1))C(=O)c1c(cc(cc1))O	1.7
stomach	CC(c1ccc(cc1))C(=O)c1c(cc(cc1))O	1.33
Spleen	CC(c1ccc(cc1))C(=O)c1c(cc(cc1)O)O	4.46
Lung	CC(C1CCC(N1)CCCCC)O	13.62
Kidney	CC(Cc1cc(c(c(c1)OC)OC)O)C(C)C	13.38
Lung	CC(CCCC(CC(=O)O)(CO))O	3.89
Liver	CC(CCOC)C(=O)OC	1.4
stomach	CC(CNCCC(=O)O)	2.27
Liver	CC(CO)C(Cc1cc(c(cc1)))CO	1.51
Lung	CC(CO)NC(C)C	3.84
Kidney	CC(CO)Oc1c(cc(cc1))O	2.81
Lung	CC(CO)Oc1c(cc(cc1OC))	2.48
Heart	CC(CSC)O	2.53
stomach	CC(O)OC(Cc1cc(c(cc1)))C(=O)	6.58
Liver	CC(O)OC(Cc1cc(c(cc1)O))CO	2.97
Liver	CC=C(C)C1CCC=CC1	2.35
Liver	CC=C(C)CCCC(C)(C=C)	1.92
stomach	CC=C(C=O)C1CCOC=C1	Inf
Lung	CC=C1CC(CC(C1)O)O	Inf
Liver	CC=C1CC(OC1)C	Inf
Heart	CC=CC#CC#CC#CC	5.06
Spleen	CC=CC#CC#CC(C)O	Inf
Lung	CC=CC#CC#CCCC	Inf
Liver	CC=CC=CC=CC	1.89
Liver	CC=Cc1c(c(c(cc1)))C	5.19
Large Intestine	CC=Cc1cc2c(c(c1))OC(C2C)	4
Lung	CC=CCC=CCCCCCCCCCO	2.3
Spleen	CC=CCC=CCCCCCCCCOC	2.16
Heart	CC=CCC1(CC(CC1(C))O)	Inf
Lung	CC1(C(C(c2c(O1)ccc1c2oc(=O)cc1)O))	Inf
Spleen	CC1(C(Cc2c(cc(c(c2O1)))O))C	5.09
Liver	CC1(C(CCC1(C))C(=O)OC)	4.7
Spleen	CC1(C(CCC1(C)C)CO)	2.63
Spleen	CC1(C(CCC1(C)C)COC)C	13.37
Spleen	CC1(C=Cc2c(O1)ccc(c2OC))C	2.04
Heart	CC1(C2C1C1C(CCC1(C))C(=C)CC2)C	4.5
Spleen	CC1(C2CC(=O)OC2(C=CC1O)C)C	Inf
stomach	CC1(C2CC(=O)OC2(C=CC1O)C)C	Inf
stomach	CC1(C2CC(C1(C=C2)C))C	Inf
Kidney	CC1(C2CC1C(=C)C(C2))C	1.72
Spleen	CC1(C2CC1C(=C)C(C2))C	2.8
stomach	CC1(C2CC1C(=C)C(C2))C	1.99
stomach	CC1(C2CC3C1(C3C2))C	5.68
Spleen	CC1(C2CC3C1(C3C2)C)C	4.33
Liver	CC1(C2CCC(C1C2))C	3.18
Liver	CC1(C2CCC(O1)(CC2)C)C	8.16
Spleen	CC1(C2CCC(O1)(CC2)C)C	3.82
Kidney	CC1(C2CCC1(C(C2)OC(=O))C)C	4.72
Liver	CC1(C2CCC1(C(C2)OC(=O)C)C)C	1.34
stomach	CC1(C2CCC1CC2)C	2.57
Liver	CC1(C2CCCC(C2(CCC1O)C)CO)	3.71
stomach	CC1(CC(C2(C1C(OC=C2)))O)O	1.84
Kidney	CC1(CC(C2(C1C(OC=C2)O)O))O	Inf
Lung	CC1(CC(C2(C1C(OC=C2)O)O))O	4.95
Liver	CC1(CC23CC1CCC2(CCC(C3)))	1.95
Liver	CC1(CC2C1CCCC(CCC2)O)C	Inf
Heart	CC1(CCC(O1)C(C)(COC))C	32.04
Heart	CC1(CCCC2(C3C1C(C2)CC3)C)C	Inf
Liver	CC1(CCCC2C1=CCC1C2(CCC(C1)(C)))C	1.48
Kidney	CC1(COC(C1CO)c1cc(c(cc1)O)OC)	4.33
Liver	CC1=C(C(CC(C1)O)(C))C	4.23
Spleen	CC1=C(C(CC(C1)O)(C)C)C=CC=CC=CC=C	2.18
Liver	CC1=C(C(CC(C1=O))(C)C)CO	Inf
Heart	CC1=C(C(CCC1O)(C)C)C(=O)	69.15
Spleen	CC1=C(C2(CCC(C(C2CC1)(C)CO))C)CC	Inf
Heart	CC1=C(CC(CC1(C)))C(=O)O	11.24
stomach	CC1=CC(C(CC1)(C))C(=C)	5.98
Heart	CC1=CC(C(CC1)(C)C=C)	10.12
Liver	CC1=CC2C(CCC(C2CC1)(C))C(C)	3.71
Kidney	CC1=CCC(=C(C))CC1	3.77
Lung	CC1=CCC(=CC1)C(C)C	1.42
Spleen	CC1=CCC(=CC1)C(C)C	2.55
Liver	CC1=CCC(C=C1)	Inf
Heart	CC1=CCC(C1(C))CC=O	3.56
Spleen	CC1=CCC(CC1)(C(C)C)O	1.27
stomach	CC1=CCC(CC1)(C(C)C)O	1.2
Kidney	CC1=CCC(CC1)C(=C)	2.44
Liver	CC1=CCC(CC1)C(=C)	1.01
Spleen	CC1=CCC(CC1)C(=C)C	4.58
Liver	CC1=CCC(CC1)C(=C)CCC	1.59
Heart	CC1=CCC(CC1)C(C)CC(=O)	16.56
Spleen	CC1=CCC(CC1)CCC(=O)	7.86
Spleen	CC1=CCC(CC1)CCOC(=O)C	3.18
Lung	CC1=CCC(CC1=O)C	5.92
Kidney	CC1=CCC2(C1C2)C(C)	Inf
Lung	CC1=CCC2(CC1)CCCCC2(C)C	Inf
Spleen	CC1=CCC2(CCC(C2CC1))C	2.29
Spleen	CC1=CCC2C(C(=O)CCC2(C1)C)	7.32
Spleen	CC1=CCC2C(C(CCC2(C1)C)O)(C)C	4.67
Liver	CC1=CCC2C(C(CCC2(C1C)C)O)(C)C	3.71
stomach	CC1=CCC2C(C(CCC2(C1CO)))(C)	2.84
Spleen	CC1=CCC2C(C1)C2(C)C	3.56
stomach	CC1=CCC2C(C1)C2(C)C	2.59
Kidney	CC1=CCC2CC1C2(C)C	3.29
Kidney	CC1=CCC2CC1C2(C)CCC	5.58
stomach	CC1=CCCC(=CCC(CC1)C(C)C)C	4.18
Heart	CC1=CCCC(C1(COCOC))(C)	7.59
Liver	CC1=CCCC(C1CO)	2.41
stomach	CC1=CCCC2(C1CC(CC2)CC)C	4.44
Liver	CC1=CCCCC2CC(C2CC1)(C)C	1.98
Spleen	CC1=CCCCC2CC(C2CC1)(C)C	5.73
stomach	CC1=CCCCC2CC(C2CC1)(C)C	5.38
Heart	CC1=CCCCCC(=O)C(CC1)	35.42
Lung	CC12CC(C1CCC2)(C)	Inf
stomach	CC12CC3C(O1)(CCO2)CCO3	Inf
Large Intestine	CC12CCC(C(C1CCC(=C)C2C)(C)CO)O	Inf
Lung	CC12CCC(C(C1CCC(=C)C2C)(C)CO)O	Inf
stomach	CC12CCC(C(C1CCC(=C)C2C)(C)CO)O	Inf
Heart	CC12CCC(C(C1CCCC2C(=O)))O	7.87
stomach	CC12CCC(C1C(CCC2)(C))CC	5.45
stomach	CC12CCC(C1C(CCC2)O)CC(C)	1.22
stomach	CC12CCC(CC1C(=C)C(CC2))C(C)(C)O	Inf
Lung	CC12CCC(CC1CC(CC2)O)C(C)(C)	1.73
Large Intestine	CC12CCCCC1CC(CC2)C(=C)CO	20.01
Lung	CC12CCCCC1CC(CC2)CC(C)(C)O	4.95
Large Intestine	CC1C(=C)CCC2C1(CCCC2(C)C(=O)O)C	12
Liver	CC1C(=O)CC2C(CCCC2(C1(CC)))(C)C	6.18
stomach	CC1C(=O)NC(C(=O)N1)C	2.9
Heart	CC1C(C(=O)C2C(CCCC2(C1(C))C))	3.83
Lung	Cc1c(c(=O)cco1)O	Inf
Liver	Cc1c(c(c(c(c1CC)C)))	7.74
Spleen	Cc1c(c(c(c(c1O)C)OC)C(=O)CCC)O	Inf
Liver	CC1C(C(C(C(O1)CO))O)	6.86
stomach	Cc1c(c(c(cc1C))C(=O)O)	5.98
stomach	Cc1c(c(c2c(c1)cc(cc2)OC))	1.91
Large Intestine	Cc1c(c(c2c(c1)cccc2)O)	9.15
Heart	Cc1c(c(c2c(c1)cccc2O)O)C(=O)C	3.37
Spleen	Cc1c(c(c2c(c1)cccc2O)O)CC	2.86
Liver	Cc1c(c2c(c(c1OC))oc(cc2=O))	2.02
Kidney	CC1C(c2cc(c(c(c2C1=O)C)CCO)C)O	Inf
Large Intestine	CC1C(c2cc(c(c(c2C1=O)C)CCO)C)O	Inf
stomach	CC1C(c2cc(c(c(c2C1=O)C)CCO)C)O	Inf
Heart	Cc1c(c2ccc(oc2cc1))OC	2.25
Liver	Cc1c(c2ccc(oc2cc1)c1ccccc1)	1.73
Kidney	Cc1c(cc(c(c1)C(=O)C=C)O)O	1.93
Liver	Cc1c(cc(cc1)C=CC(=O))	8.9
Kidney	Cc1c(cc2c(c1)c(=O)c1c(cc(cc1o2)O))	6
Heart	Cc1c(cc2c(c1O)c(=O)c(co2)C)O	9.28
Lung	Cc1c(cc2c(c1O)c(=O)c(co2)C)O	Inf
stomach	Cc1c(cc2c(c1O)c(=O)c(co2)C)O	6.58
Kidney	CC1C(CC2C1C(OC=C2C(=O)OC)O)	9.15
Liver	CC1C(CC2C1C(OC=C2CO)O)OC(=O)C	Inf
Liver	Cc1c(ccc(c1)OC1C(C(C(C(O1))O)O)O)	8.29
Heart	Cc1c(ccc2c1CCc1cc(cc(c21)))O	1.93
Lung	Cc1c(ccc2c1CCc1cc(cc(c21)))O	8.05
Heart	Cc1c(ccnc1)C	4.1
Spleen	Cc1c(oc(c1C))C	16.97
Lung	CC1C(OC(O1)(C)CO)	6.81
Spleen	CC1C(Oc2cc(c(cc12))OC)c1ccccc1	1.98
Heart	Cc1c[nH]c2c1cc(cc2)O	1.9
Kidney	CC1C2C3CCC(C3(C(C1OC2))C)C	12.87
Liver	Cc1c2cc(c(cc2c(cc1)C(C)C))O	Inf
Kidney	CC1C2CC(C2(C)C)CC1	1.54
stomach	CC1C2CC(CCC(C2CC1)CO)C(C)	Inf
Kidney	CC1C2CC2(CC1)	2.68
Spleen	CC1C2CCC1(CC2)C	2.02
Spleen	Cc1cc(=O)c2c(c(c(cc2o1)OC)C)	15.27
stomach	Cc1cc(=O)c2c(o1)c(c(cc2O)O)C	Inf
Heart	Cc1cc(=O)c2c(o1)cc(cc2C)O	1.87
Large Intestine	Cc1cc(=O)c2c(o1)cc(cc2C)O	11.2
Liver	Cc1cc(=O)c2c(o1)cc(cc2C)O	3.96
Spleen	Cc1cc(=O)c2c(o1)cc(cc2C)O	2.18
stomach	Cc1cc(=O)c2c(o1)cc(cc2C)O	10.16
stomach	Cc1cc(=O)c2ccccc2n1C	20.32
Liver	Cc1cc(c(c(c1)C)C=O)	17.66
stomach	Cc1cc(c(cc1)O)c1cc(c(cc1))C	5.98
Heart	Cc1cc(c(cc1OC)OC)OC	3.83
Spleen	Cc1cc(c(co1))	3.72
Lung	CC1CC(C(N(C1)C)C(C))O	8.26
Liver	CC1CC(C2(C(CCCC2C1(C)))C)O	7.98
Liver	CC1CC(C2(C(CCCC2C1(C)C)C)C)O	14.1
Large Intestine	Cc1cc(c2c(c1)Cc1cc(cc(c1C2=O)O))O	14.26
Liver	Cc1cc(cc(c1)OC1C(C(C(C(O1))O)O)O)O	5.94
Spleen	Cc1cc(cc(c1C(=O)O)O)O	2.55
Kidney	Cc1cc(cc(c1OC)O)O	4.72
Lung	Cc1cc(cc2c1c(cc(=O)o2))	Inf
Kidney	CC1CC(Cc2cc(cc(c12))O)	10.29
Liver	CC1CC(Cc2cc(cc(c12))O)	Inf
Spleen	CC1CC(OCC1C)C(C)O	6.68
Lung	CC1CC=C(C(=O)C1)C(C)(C)	46.44
Lung	CC1CC=C(C=C1)	1.71
stomach	CC1Cc2c(cc(cc2OC1)O)O	4.48
Lung	CC1CC2C(CC=C1C)C(C(=O)O2)	Inf
Liver	Cc1cc2c(cc1)CC=C(C2)	Inf
Kidney	Cc1cc2c(cc1)CC=C(C2)C	Inf
Spleen	Cc1cc2c(ccc(c2cc1))C	3.39
Heart	Cc1cc2c(ccc(c2cc1)C)	5.3
stomach	CC1CCC(=C2C1CCC(=C2)C)C(C)	Inf
Lung	CC1CCC(C(=O)C1)CCO	2.48
Large Intestine	CC1CCC(C2(C1=CC1C(C2)OC(=O)C1=C)C)	Inf
stomach	CC1CCC(C21CC=C(CC2)C)C(C)C	2.69
Heart	CC1CCC(C21CCC(=CC2)C)CC	8.43
Kidney	CC1CCC(C2C1CCC(=C2)C)C(=C)C(=O)O	Inf
Liver	Cc1ccc(cc1)C(C)CCC=C	7.05
Lung	Cc1ccc(cc1)C1(CCC(C1(C)C))C	Inf
stomach	CC1CCC(CC2=C1CCC2C)	7.17
Spleen	CC1CCC(CC2=C1CCC2C)CC	5.73
Spleen	CC1CCC(CC2C1CCC2C)	1.49
Kidney	Cc1ccc(o1)C	1.72
Spleen	CC1CCC=C(C21CCC(C2)C(C))C	Inf
stomach	CC1CCC=C(C21CCC(C2)C(C))C	Inf
Liver	CC1CCC=C(CCC(CC1=O))C	1.91
Spleen	CC1CCC=C2C1(C(C(CC2))C(C)(C))C	11.46
stomach	CC1CCC=C2C1(C(C(CC2))C(C)(C))C	Inf
Kidney	CC1CCC=C2C1(CC(CC2)CC)	2.74
Large Intestine	CC1CCC2(C(CCC(=C)C2C1O))C	5.09
Liver	CC1CCC2(C1CCC(=CC2))	6.68
Spleen	CC1CCC2(CCC(C2(C1)C)O)	10.18
Spleen	CC1CCC2(CCCC(=O)C2(C1))	2.45
Kidney	CC1CCC2=C(CCC(CC12)C(=C)C)C	3.09
Spleen	CC1CCC2=C(CCC(CC12)C(=C)C)C	7.64
stomach	CC1CCC2=C(CCC(CC12)C(=C)C)C	4.38
Liver	CC1CCC2C(=C1)CCC1C2(CCCC1(C))C	8.16
Spleen	CC1CCC2C(=C1)CCC1C2(CCCC1)C	3.27
stomach	CC1CCC2C(C1)C2(C)	Inf
Liver	CC1CCC2C(CCCC2(C1(CC)O)C)	5.38
Kidney	CC1CCC2C1C(OC=C2C=O)O	5.15
Kidney	CC1CCC2C1C1C(C1(C)C)CCC2	2.48
stomach	CC1CCC2C1C1C(C1(C)C)CCC2	3.19
Spleen	CC1CCC2C1CC(CCC2(C))C(=C)	3.82
stomach	CC1CCC2C31CCC(C3)C(C2(C)C)	Inf
Kidney	CC1CCC2C31CCC(C3)C(C2)	5.15
Liver	CC1CCC2CCC1(C2(C))C	2.23
Spleen	CC1CCC2CCC1(C2(C))C	14
stomach	CC1CCCC(C1=CCC(=C))	2.39
Heart	CC1CCCc2c(cc(cc12))C	Inf
Heart	Cc1cccc2c1ccc1c2CC(=O)C(=C1)C	Inf
Liver	Cc1cccc2c1ccc1c2CC(=O)C(=C1)C	Inf
stomach	Cc1ccccc1OC(=O)C	2.39
stomach	CC1CCOC(C1)C=C(C)	2.59
Liver	CC1CNC(CN1)C	3.56
Liver	CC1CNC(CN1)C(C)C	8.9
Lung	CC1COC(=O)C1Cc1cc(c(cc1)O)OC	3.54
Spleen	Cc1coc2c1CC(C(C2)(C))	Inf
Liver	Cc1nccc2c1[nH]c1c2ccc(c1)	1.93
Spleen	CCC#CC#CC(C=C)	2.18
stomach	CCC(=C)COC1C(C(C(C(O1)CO)O)O)O	1.64
stomach	CCC(=CCC=CC=C)C	4.18
Liver	CCC(=CCCC(=CCC(C)C)C)C	2.47
stomach	CCC(=CCCC(=CCCCC)C)C	1.51
Liver	CCC(=O)C=CC(CCCCCCCC)O	3.37
Kidney	CCC(=O)c1c(c(c(cc1O)OC))O	1.6
Liver	CCC(=O)c1c(c(c(cc1O)OC))O	1.57
stomach	CCC(=O)c1cc(c(cc1)OC)	1.27
Heart	CCC(=O)OCc1ccc(cc1)O	Inf
Liver	CCC(C(C=CC(C)O)O)	1.34
Spleen	CCC(C)C=Cc1ccc(cc1)O	5.09
Liver	CCC(C)CCCCCCCC(=CCO)C	2.28
Spleen	CCC(CC(=O))(C(=O))O	7
Spleen	CCC(CC(=O)CCc1ccccc1)	Inf
stomach	CCC(CC(=O)CCc1ccccc1)O	Inf
stomach	CCC(CC(CCc1cc(c(cc1))O)O)O	Inf
Spleen	CCC(CC(CCc1ccc(cc1)O))O	3.82
stomach	CCC(CCC=Cc1ccccc1)O	Inf
Lung	CCC(NC(=O))NC	Inf
Lung	CCC=C(C)CCC(C(=C)C)O	14.86
Liver	CCC=C1c2ccccc2CO1	6.68
Liver	CCC=CC1(C(C(CCC1(C)O))(C)C)	2.12
Liver	CCC=CC1(C(C(CCC1)O)(C)C)	3.3
Heart	CCC=CCC=CCC=CCCCCC	2.74
Kidney	CCC=CCC=CCC=CCCCCC	2.79
Spleen	CCC=CCC=CCCC=C	6.36
Liver	CCC=CCC=CCCCC(=O)O	Inf
Liver	CCC=CCC=CCCCCCCCCOC	1.24
Lung	CCC=CCc1cocc1	1.39
Spleen	CCC=CCc1cocc1	9.55
Heart	CCC=CCCCCCCCCCCCCN	3.2
Kidney	CCC1(C2CCC(C2)C1=C)C	20.59
Kidney	CCC1(CCC(O1)(C))O	1.79
stomach	CCC1(OC(C(O1)C)C)	8.37
Spleen	CCC1=CC(C(CC1)C=C)	5.09
Heart	CCC12CC(C1CCC2(C)C)(C)C	Inf
Spleen	CCC12CC(C1CCC2(C)C)(C)C	Inf
Spleen	CCC12CCCC1C2	2.29
stomach	CCc1c(c(c(c(c1C))C))C	25.1
Large Intestine	CCc1c(c(c(cc1))OC)C(=O)O	40.01
Lung	CCc1c(c(c(cc1)OC))C(=O)O	12.38
Liver	CCc1c(c(cc(c1))CC(C(=C)))O	21.52
Heart	CCc1c(c(cc(c1)C(=O)O)O)	Inf
Heart	CCc1c(c2c(C(=O)C=CC2=O)c(c1)O)O	Inf
Large Intestine	CCc1c(cc(c(c1)C(=O)C)OC)O	7.15
Heart	CCc1c(cc(c(c1)C=C)OC)	1.15
Kidney	CCc1c(cc(c(c1O)C=O)O)OC	1.72
Liver	CCc1c(cc(c2c1occc2)O)O	1.69
Heart	CCC1C(CCC1=O)CC(=O)	Inf
Kidney	CCc1cc(=O)c2c(o1)C(C(C(C2O)O)O)	19.73
Lung	CCC1CC(=O)CC1CC(=O)	Inf
Liver	CCC1CC(OC(=O)C1C)	2.23
Lung	CCC1Cc2cc(cc(c2C(=O)O1)O)O	Inf
Kidney	CCC1CCC(=O)C2=C1C(C(CC2))	20.01
Kidney	CCC1CCC(=O)C2=C1C(C(CC2)O)	10.29
stomach	CCC1CCC(C(C1)CC)(C)C=C	1.79
stomach	CCC1CCC(C(C1=O)C)(C)C	Inf
Kidney	CCC1CCC(C(O1))(C)C	3.72
Heart	CCC1CCC(C2C1C(CC2))(C)	7.27
Heart	CCC1CCC(C2C1C(CC2))O	3.58
Spleen	CCC1CCC(C2C1C(CC2)C(=O))	Inf
Heart	CCC1CCC2(C(CCC(C2C1))O)	2.93
stomach	CCC1CCC2(CCCC(=C)C2C1)C	5.38
Kidney	CCC1CCCC2=C1C(C(CC2))O	34.31
Spleen	CCC1CCCC2=C1C(C(CC2))O	25.46
Spleen	CCCC(=CCC=CC=C)C	5.94
Lung	CCCC(=O)c1c(cc(cc1OC))	Inf
Liver	CCCC(=O)OC(C=CCO)	2.1
stomach	CCCC(=O)OC(COC(=O)CC)C	4.18
Lung	CCCC(C(=O)O)N(C)C	Inf
Heart	CCCC(CC(=O)CCc1cc(c(cc1))OC)O	Inf
Kidney	CCCC(CC(=O)CCc1cc(c(cc1))OC)O	Inf
Lung	CCCC(CC(CCc1cc(c(cc1)))O)O	Inf
Spleen	CCCC(CC(CCc1cc(c(cc1))OC)O)O	Inf
Lung	CCCC(CCCC(CC1=CC(OC1)))	1.06
Heart	CCCC(CCCC(CC1=CC(OC1=O)))O	16.87
Liver	CCCC[O-]	1.51
Liver	CCCC=CCC=CCCCC	1.45
Lung	CCCC=CCCc1ccc(cc1)O	9.6
Liver	CCCC1=C(CC(CC1(C)C)O)	8.41
Heart	CCCC1=CCC(=C(C1=O))OC	Inf
Lung	CCCc1c(cc(cc1OC))OC	Inf
Liver	CCCc1cc(c(cc1))c1c(ccc(c1)C)	Inf
Heart	CCCc1cc(c(cc1O)OC)OC	4.64
stomach	CCCc1cc(c(cc1OC)OC)	2.71
stomach	CCCc1cc(c(cc1OC)OC)OC	10.76
Lung	CCCCC(=O)c1c(cc(cc1O)O)O	11.15
Liver	CCCCC(=O)C1CCCC=C1C	Inf
Liver	CCCCC(=O)c1ccccc1C(=O)	Inf
Spleen	CCCCC(=O)Nc1ccccc1C	28
Kidney	CCCCC(C=CC(C(CCCCC)O))O	3.12
Kidney	CCCCC=CC=CCCCCCCCC(=O)	9.56
stomach	CCCCC=CCC=CCCCCCCC	1.39
Spleen	CCCCc1c(c(=O)c(c(o1)C))	15.27
stomach	CCCCc1c(c(=O)c(c(o1)C))	29.89
Lung	CCCCC1CC=CC(=O)O1	14.86
Heart	CCCCC1CC=CCO1	5.06
Lung	CCCCCC(=O)CCC(=O)O	23.53
Lung	CCCCCC(=O)CCc1cc(c(cc1))	Inf
Liver	CCCCCC(=O)NCCc1ccc(cc1)O	Inf
Kidney	CCCCCC(=O)OC(CC(=O))	9.44
Large Intestine	CCCCCC(=O)OC(CC(=O)[O-])C[N+](C)(C)C	Inf
Liver	CCCCCC(C(C=CC(C)O))O	1.32
Lung	CCCCCC=CC=CC(=O)OC	6.5
Kidney	CCCCCC=CC=CC(CC=C)	30.88
Large Intestine	CCCCCC=Cc1cc2c(cc1)OCO2	Inf
stomach	CCCCCC=Cc1cc2c(cc1)OCO2	Inf
stomach	CCCCCC1CC=C(O1)C	3.29
Liver	CCCCCCC(=O)[O-]	2.3
Spleen	CCCCCCC(C(C=CC(C)O)O)O	2.8
Heart	CCCCCCC(C(CC#CC#CC))O	Inf
Kidney	CCCCCCC(CCC)c1ccccc1	2.65
Liver	CCCCCCc1cc(=O)c2ccccc2n1	Inf
Spleen	CCCCCCc1cc(=O)c2ccccc2n1	Inf
Lung	CCCCCCC1CC=C(O1)C	16.1
Spleen	CCCCCCCC(=O)[O-]	1.83
stomach	CCCCCCCC(=O)[O-]	1.55
Lung	CCCCCCCC(C(CC#CC#CC))O	Inf
Heart	CCCCCCCC(CCC)c1ccccc1	3.85
Lung	CCCCCCCC(CCC)c1ccccc1	2.83
Heart	CCCCCCCC[O-]	2.58
Spleen	CCCCCCCCC(CC#CC#CC(C))O	3.82
Heart	CCCCCCCCc1c(c(ccc1)O)C	3.13
Lung	CCCCCCCCc1c(c(ccc1)O)C	4.95
Large Intestine	CCCCCCCCCC(=O)[O-]	8
Lung	CCCCCCCCCC[O-]	2.14
Lung	CCCCCCCCCCc1ccccc1	3.72
Liver	CCCCCCCCCCCC(=O)[O-]	2.35
Lung	CCCCCCCCCCCC(CC(=O)CC)O	7.84
Kidney	CCCCCCCCCCCCC[O-]	2.86
Spleen	CCCCCCCCCCCCCC(=O)[O-]	2.07
Lung	CCCCCCCCCCCCCC=CC(=O)O	3.42
stomach	CCCCCCCNCc1cc(c(cc1)O)	2.39
Lung	CCCCn1c(ccc1C)CO	Inf
Spleen	CCCCn1cnc2c1ncnc2	1.75
Heart	CCCCn1cnc2c1ncnc2N	3.04
Kidney	CCCCn1cnc2c1ncnc2N	6.29
Liver	CCCCn1cnc2c1ncnc2N	2.72
Lung	CCCCn1cnc2c1ncnc2N	2.23
stomach	CCCCNC(=O)C=CC=C	Inf
Large Intestine	CCCCNCC=CC=C	Inf
Heart	CCCCNCC1C(O1)	Inf
Heart	CCCCNCc1cc(c(cc1))	3.09
Lung	CCCCOC(COC(=O)CC)CO	1.98
Liver	CCCCOCCCc1cc(c(c(c1))O)OC	8.16
Liver	CCCCOCN	1.14
Heart	CCCN=C(N)N	2.87
Large Intestine	CCCN1CC2CC(C1)c1cccc(=O)n1C2	Inf
Heart	CCCOC(=C(C)O)	Inf
Liver	CCCOC(=O)c1cc(c(c(c1)O)O)O	1.94
Kidney	CCn1c(ccc1C=O)CO	Inf
Liver	CCn1c(ccc1C=O)CO	Inf
Liver	CCn1cnc2ccccc2c1=O	2.23
Lung	CCOC(=O)C=Cc1cc(c(c(c1)OC)O)OC	18.58
Lung	CCOC(=O)CC(CC(=O)OCC)	18.58
Heart	CCOC(=O)CC(CC(=O)OCC)(C)	Inf
Liver	CCOC(c1c(cc2c(c1)ccco2)OC)	2.23
Spleen	CCOc1c(cc(cc1)CC=C)O	Inf
Kidney	CCOc1c2ccc(=O)oc2cc2c1cco2	20.59
Lung	CCOc1c2cccoc2cc(c1)O	1.77
stomach	CCOCC[N+](C)(C)	13.15
stomach	CCOCC=CC(=O)C(C)O	5.98
Liver	CCOCC1(CC(C(C(C1)OC(=O)C))O)	13.73
Heart	CCOCCC(CCO)(CO)O	3.13
Spleen	CN(C)CCOc1ccc(cc1)	14
Spleen	CN(CC)C(=N)	3.82
Spleen	CN1C2CCC1CC(C2)	3.56
Spleen	Cn1c2ccccc2c(=O)n(c1)CC	Inf
Liver	CN1CC(C(C(C1C))O)	1.85
Large Intestine	CN1CCC(CC1)N(C)	24.01
Large Intestine	CN1CCC=C(C1)	9.5
Liver	CN1CCc2c(C1)[nH]c1ccccc21	11.87
Lung	Cn1cnc(c2c1ncn2)	Inf
Liver	Cn1cncc1	1.85
stomach	CNC(=O)c1ccccc1	5.29
stomach	CNc1ccccc1CN	Inf
Spleen	CNN	3.39
Liver	COC(=O)C(C(C))N	Inf
Liver	COC(=O)C(C)OCCC	1.85
Heart	COC(=O)C=Cc1cc(c(c(c1)OC))O	5.9
Heart	COC(=O)C1=COC(C2C1CC=C2CO)O	5.06
Lung	COC(=O)C1=COC(C2C1CC=C2CO)O	3.72
stomach	COC(=O)C1=COC(C2C1CC=C2CO)O	13.15
Kidney	COC(=O)c1c(cc(cc1O))O	Inf
Spleen	COC(=O)c1ccccc1C(=O)OC	2.55
Lung	COC(=O)c1ccccc1COC	1.46
Liver	COC(=O)CC(=C)C	9.65
Lung	COC(=O)CC(=O)O	3.1
Liver	COC(=O)CC(C(=O)OC)	1.85
Spleen	COC(=O)N	1.59
stomach	COC(CC(=CCO)C)C	1.2
Lung	COC(CC1C(C(OC=C1))C=C)	4.13
Heart	COC(CC1C(C(OC=C1C(=O))))O	7.59
Liver	COC(Cc1cc(c(cc1)O)O)C(=O)O	21.52
Lung	COC1(C(C(C(O1)C)))C	2.52
Liver	COC1=CC(=O)C(=CC1)	13.36
Heart	COC1C(C(C(C(C1O)OC)O)O)	12.65
Heart	COc1c(c(c(cc1)C(=O)OC))O	2.32
Liver	COc1c(c(c(cc1)CC)OC)O	1.71
Spleen	COc1c(c(c(cc1)CC=Cc1ccccc1))	5.09
Kidney	COC1C(C(C(O1)C(C))O)	2.48
Large Intestine	COc1c(c2c(c(c1)O)c(=O)cc(o2))OC	5.75
stomach	COc1c(c2c(c(c1)O)c(=O)cc(o2))OC	2.39
stomach	COc1c(c2c(c(c1)O)oc(cc2=O))	1.66
Liver	COc1c(cc(c(c1)O)Cc1ccccc1)	4.45
Lung	COc1c(cc(cc1)C=CCCO)OC	Inf
Spleen	COc1c(cc(cc1)C=CCCO)OC	Inf
stomach	COc1c(cc(cc1)C=CCCO)OC	Inf
Lung	COc1c(cc(cc1)c1c(ccc(c1))O)	9.12
stomach	COc1c(cc(cc1)CC1COC(=O)C1)OC	2.39
Liver	COc1c(cc2c(c1)cc(c(=O)o2))O	7.42
Lung	COc1c(cc2c(c1)cc1ccccc1o2)OC	Inf
Spleen	COc1c(cc2c(c1)ccnc2)	2.55
stomach	COc1c(cc2c(c1)ccnc2)	2.03
stomach	COc1c(cc2c(c1)oc(c(c2=O)O))O	2.39
Kidney	COc1c(cc2c(c1O)c(=O)c(c(o2))OC)O	2.74
Spleen	COc1c(cc2c(cc(=O)oc2c1))O	1.27
Spleen	COc1c(cc2C(NCCc2c1)C)OC	7
stomach	COc1c(cc2C(NCCc2c1)C)OC	1.2
Liver	COc1c(cc2CCc3c(c2c1)ccc(c3))	2.6
Kidney	COc1c(ccc(c1)CC1(COC(C1CO))O)O	18.87
stomach	COc1c(ccc(c1)CCC=CCCC)	6.58
Lung	COc1c(ccc(c1)CCC=CCCC)O	11.15
Kidney	COc1c2c(cc(c1))cco2	2.94
Lung	COc1c2c(cc3c1occ3)ccc(=O)o2	1.42
Lung	COc1c2ccc(=O)oc2cc(c1)OC	2.17
Liver	COc1cc(c2c(c1)oc(c(c2=O)OC))O	2.97
Lung	COc1cc(cc(c1)C=Cc1ccccc1)	1.38
Lung	COc1cc(cc(c1)O)CCc1cc(ccc1)	2.15
stomach	COc1cc(cc(c1CC=C)O)O	2.22
stomach	COc1cc(cc(c1O)O)C(=O)O	1.27
Large Intestine	COc1cc(cc(c1O)O)C(=O)OCCCC	6.5
Liver	COc1cc(cc(c1O)OC)C(=O)	2.52
Kidney	COc1cc(cc(c1O)OC)C1C(C(CO1))CO	4.5
Liver	COc1cc(cc(c1O)OC)C1C(C(CO1))CO	3.56
Lung	COc1cc(cc(c1O)OC)CCC(C)O	16.72
Kidney	COc1cc(cc(c1OC(=O)C))CC=C	Inf
Kidney	COc1cc(cc(c1OC)O)CCN	6.86
Spleen	COc1cc(cc2c1OC(C(O2)))	Inf
stomach	COc1cc(cc2c1OC(C(O2)))	Inf
stomach	COc1cc2c(cc1)OC(C2CO)	3.98
stomach	COc1cc2c(cc1)oc(cc2=O)CC	Inf
Lung	COc1ccc(cc1)C=CCc1ccc(cc1)	1.65
Spleen	COc1ccc(cc1)N(CC)CC	Inf
Spleen	COc1cccc(c1COC)O	1.64
Spleen	COc1cnc(c2c1c1ccccc1[nH]2)C	Inf
Liver	COCC(Cc1cc(c(cc1)O))O	3.3
stomach	COCC1=COC(C(C1CCO)C)O	1.59
Spleen	COCc1ccc(o1)C	Inf
Liver	COP(=O)(O)[O-]	4.82
Lung	CSC	6.87
stomach	CSC	2.55
Lung	CSS	11.39
Spleen	CSS	4.63
stomach	CSS	11
stomach	CSSC=C	Inf
stomach	CSSS	17.93
Lung	N=C=S	2.27
Lung	N1C2CCC1CC(C2)OC(=O)C	16.1
Kidney	N1CC(C=C2C1Cc1c[nH]c3cccc2c13)CO	Inf
Large Intestine	N1CC(CC(C1)c1cccc(=O)[nH]1)CO	Inf
Liver	N1CC(CC(C1)c1cccc(=O)[nH]1)CO	Inf
Lung	n1ccc(=O)[nH]c1=O	3.51
stomach	N1CCC(CC1)N(C)	7.77
Liver	n1ccc(nc1=O)	1.71
Lung	n1ccc[nH]c1	2.99
Heart	n1ccc[nH]c1=O	3.37
Liver	n1ccc2cc(c(c(c2c1)OC)O)	4.2
Large Intestine	n1cnc2c1ncnc2N	4.45
Kidney	n1cncn1	Inf
Heart	n2cnc3ccccc3c2	2.32
Liver	NC(=O)N	2.52
Liver	NC(C(C)C)C(=O)O	Inf
Lung	NC(Cc1ccccc1)C(=O)O	1.36
Liver	NC(CO)C(C=CC)	2.82
Lung	NCC(C=C)O	4.03
Liver	NCCc1cc2c(c(c1CC))OCO2	2.16
Liver	NCCCc1cc(c(cc1)O)O	1.48
Spleen	NCCCCN=C(N)N	2.55
Spleen	NCCOCC(C(C(C(CO))))	1.43
Liver	NN	2.23
Lung	OC(=C)C(=O)O	4.03
Heart	OC(=O)C(=CCCC(C)(C=C)OC)CO	Inf
Heart	OC(=O)C(CO)c1ccccc1	13.49
Liver	OC(=O)c1ccccc1C(=O)O	1.7
Spleen	OC(=O)c1ccccc1N	6.79
Liver	OC(=O)Cc1ccccc1	2.01
Kidney	OC(C)(C)C1Cc2c(O1)cc1c(c2)ccc(=O)o1	5.15
Kidney	OC(C)(C)C1Cc2c(O1)ccc1c2oc(=O)cc1	9.44
stomach	OC(C)C=CC1C(=CC(=O)CC1(C)C)C	3.29
Lung	OC(CC[O-])	1.77
stomach	OC[O-]	Inf
Heart	OC1(C(C(C(CO1)O)))C	4.22
Heart	OC1(CCC(=CC1)C)C(C)C	2.11
Heart	OC1C(C(C(C(C1O)O)O)O)O	3.04
Liver	OC1C(C(C(C(C1O)O)O)O)O	1.85
Lung	OC1C(C(C(C(C1O)O)O)O)O	2.23
Spleen	OC1C(C(C(C(C1O)O)O)O)O	2.29
stomach	OC1C(C(C(C(C1O)O)O)O)O	1.59
Heart	OC1C(C(C(C(O1)C))O)C	2.7
Liver	OC1C(C(C(C(O1)C))O)CC	7.42
Large Intestine	OC1C(C(C(C(O1)C)O)OCC)OC(=O)C	10
Kidney	OC1C(C(C(C(O1)CO)O)O)OS(=O)(=O)O	6.86
Liver	OC1C(C(C(C(O1)CO)O)O)OS(=O)(=O)O	Inf
Heart	OC1C(C(C(C(O1)COC(=O)CC(=O)O)O)O)O	6.75
Spleen	OC1C(C(C(C(O1)COC(=O)CC(=O)O)O)O)O	11.46
Liver	Oc1c(c(c(cc1)O))C(=O)OC	15.58
Heart	OC1C(C(C(O1)C))OC	6.02
stomach	Oc1c(cc(cc1)CC=C)OC	2.08
Lung	Oc1c(cc2c(c1)c(=O)c1ccccc1o2)O	6.19
Heart	Oc1c(cc2c(c1)c(=O)c1ccccc1o2)OC	15.18
Spleen	Oc1c(ccc(c1)CC(CCC)O)O	2.08
Liver	Oc1c2c(cc(c1)O)ccc1c2c(ccc1)	3.46
Liver	Oc1cc(=O)c2c(cc(cc2o1)O)O	Inf
Liver	Oc1cc(c2c(c1)CCc1c2ccc(c1))O	7.42
stomach	Oc1cc(c2c(c1)CCc1c2ccc(c1))O	7.57
stomach	Oc1cc(c2ccc(=O)oc2c1)OC	2.03
Lung	Oc1cc(cc(c1O)O)CC=C	1.59
stomach	Oc1cccc(c1)CCc1cc(cc(c1)OC)O	7.17
Lung	OC1OCCO1	Inf
Liver	OCc1ccc(cc1)OCc1ccc(cc1)O	1.85
Lung	OCCC[N+]	1.86
Heart	OCCCCCCCC=CCC=CC	3.37
Lung	OCNC(Cc1c(ccc(c1)))C	5.57
Lung	OP(=O)(O)O	1.63
Spleen	S(=O)(=O)[O-]	1.38
stomach	S(=O)(=O)[O-]	1.3
Spleen	SC=C	5.35
Spleen	SCCC(=O)O	2.76
Meridians	SMARTS	Training.LR
