# Supplementary material for: Predicting Meridian in Chinese traditional medicine using machine learning approaches
Source: PLoS Comput Biol. 2019 Nov 25;15(11):e1007249. doi: 10.1371/journal.pcbi.1007249 (PMC6876772; doi:10.1371/journal.pcbi.1007249)
Supplement: S6 Table — (XLSX) [file pcbi.1007249.s010.xlsx]

## Sheet: TableS2
Table S6. Parameters of the machine learning models
Model	Method value in caret	Libraries	Tuning Parameters
CART	rpart	rpart	cp = 0.03846154, 0.05769231, 0.07692308
Random Forest	rf	randomForest	mtry = 2, 62, 1939
k-Nearest Neighbors	knn		K = 5, 7, 9
Support Vector Machines	svmLinear	kernlab	C, Linear Kernel
